# Supplementary material for: Brown marmorated stink bug, Halyomorpha halys (Stål), genome: putative underpinnings of polyphagy, insecticide resistance potential and biology of a top worldwide pest
Source: BMC Genomics. 2020 Mar 14;21:227. doi: 10.1186/s12864-020-6510-7 (PMC7071726; doi:10.1186/s12864-020-6510-7)
Supplement: Supplementary file 2 — Additional file 2. H. halys gene expression omnibus (per RNA-Seq data). [file 12864_2020_6510_MOESM2_ESM.xlsx]

## Sheet: Hh_Everything3
Transcript	2nd_Instar- USDA	4th_Instar- USDA	Adult_Male- USDA	Adult_Female- USDA	Female vs Male	Adult- USDA	Nymphal- USDA	Adult vs Nymph	Overall- USDA	Juveniles- UMD	Adults- UMD	Adults vs Juveniles	Antennae- EMBRAPA	Description
XM_014427287.1	78.11	89.61	0	0	undefined	0	62.88	0	0	0	0	undefined	109.64	myosin heavy chain, muscle (LOC106684916), transcript variant X34, mRNA
XM_014439241.1	0.17	0	0	0	undefined	0	0.05	0	0.01	0	7.2	undefined	41.74	juvenile hormone acid O-methyltransferase-like (LOC106692954), transcript variant X2, mRNA
XR_001344499.1	0.21	0.22	0	0.05	undefined	0.03	0.21	0.142857	0.14	0	0	undefined	37.94	uncharacterized LOC106689829 (LOC106689829), ncRNA
XM_014427258.1	137.13	47.08	0	0	undefined	0	166.37	0	0	0	0	undefined	31.19	myosin heavy chain, muscle (LOC106684916), transcript variant X7, mRNA
XM_014424620.1	0	0	0	0	undefined	0	0	undefined	0	0	0	undefined	30.23	facilitated trehalose transporter Tret1-like (LOC106683260), transcript variant X1, mRNA
XM_014433911.1	0.18	0.2	0	0	undefined	0	0.2	0	0.09	0	0	undefined	27.16	protein FAM188B2 (LOC106689118), transcript variant X3, mRNA
XM_014437592.1	0	0	0	0	undefined	0	0	undefined	0	0	0	undefined	18.55	putative inactive neutral ceramidase B (LOC106691734), mRNA
XM_014427247.1	0	0	0	0.58	undefined	0.38	0	undefined	0.1	0	0.59	undefined	16.6	uncharacterized LOC106684911 (LOC106684911), transcript variant X2, mRNA
XM_014419740.1	4.47	1.48	0	4.58	undefined	0	2.9	0	1.43	0	0	undefined	11.69	McKusick-Kaufman/Bardet-Biedl syndromes putative chaperonin-like (LOC106680208), mRNA
XM_014420525.1	1.35	0	0	0	undefined	0	0.62	0	0.37	0	0	undefined	9.69	protein FAM110A-like (LOC106680656), transcript variant X3, mRNA
XM_014418494.1	0	0	0	0	undefined	0	0	undefined	0	0	0	undefined	9.59	phosphoribosyl pyrophosphate synthase-associated protein 2 (LOC106679377), transcript variant X2, mRNA
XM_014433528.1	0.04	0.02	0	0	undefined	0	0.03	0	0.02	0	0.23	undefined	8.83	uncharacterized LOC106688855 (LOC106688855), mRNA
XM_014421617.1	0.46	0	0	0	undefined	0	0.07	0	0	0	0	undefined	8.27	facilitated trehalose transporter Tret1-like (LOC106681343), transcript variant X2, mRNA
XM_014415246.1	0	0	0	0	undefined	0	0	undefined	0	0	0.16	undefined	7.58	uncharacterized LOC106677363 (LOC106677363), transcript variant X1, mRNA
XM_014427861.1	0	0.02	0	0	undefined	0	0.01	0	0	0	2.73	undefined	6.79	procollagen-lysine,2-oxoglutarate 5-dioxygenase 1-like (LOC106685284), transcript variant X2, mRNA
XM_014433347.1	0.1	0.26	0	0.19	undefined	0.09	0.18	0.5	0.14	0	0.09	undefined	6.62	uncharacterized LOC106688749 (LOC106688749), partial mRNA
XM_014438594.1	0.72	1.18	0	0.33	undefined	0.04	1.16	0.0344828	0.7	0	0.07	undefined	6.32	uncharacterized LOC106692571 (LOC106692571), transcript variant X1, mRNA
XM_014439304.1	0.03	0.05	0	0.01	undefined	0.01	0.04	0.25	0.03	0	0	undefined	6.05	uncharacterized LOC106693006 (LOC106693006), mRNA
XM_014419648.1	0.22	0.14	0	0.16	undefined	0.06	0.17	0.352941	0.12	0	0	undefined	5.64	mitochondrial fission regulator 2-like (LOC106680138), transcript variant X2, mRNA
XM_014432742.1	0.34	0	0	0.13	undefined	0.05	0.16	0.3125	0.11	0	0	undefined	5.34	uncharacterized LOC106688326 (LOC106688326), transcript variant X2, mRNA
XM_014439240.1	0.46	0	0	0.77	undefined	0.34	0.18	1.88889	0.23	0	0	undefined	5.23	juvenile hormone acid O-methyltransferase-like (LOC106692954), transcript variant X1, mRNA
XM_014436285.1	0	0	0	0.04	undefined	0	0	undefined	0	0	0	undefined	4.74	radial spoke head protein 3 homolog (LOC106690754), transcript variant X1, mRNA
XM_014418001.1	0	0	0	0	undefined	0	0	undefined	0	0	0	undefined	4.4	uncharacterized LOC106679065 (LOC106679065), transcript variant X2, mRNA
XM_014434870.1	0	0	0	0	undefined	0	0	undefined	0	0	0	undefined	4.27	UNC93-like protein (LOC106689715), transcript variant X3, mRNA
XM_014433218.1	0	0.06	0	0.05	undefined	0.01	0.03	0.333333	0.04	0	0.03	undefined	4.24	odorant receptor 67c-like (LOC106688650), transcript variant X1, mRNA
XM_014439311.1	0.05	0.02	0	0.01	undefined	0	0.04	0	0.02	0	0.02	undefined	4.23	uncharacterized LOC106693012 (LOC106693012), mRNA
XM_014414980.1	0	0	0	0	undefined	0	0	undefined	0	0	0	undefined	4.18	serine/threonine-protein kinase N (LOC106677206), transcript variant X3, mRNA
XM_014427590.1	1.04	0.5	0	0.17	undefined	0.21	0.75	0.28	0.56	0	0.18	undefined	4.17	forkhead box protein J1.2-like (LOC106685094), transcript variant X1, mRNA
XM_014431200.1	0	0	0	0.27	undefined	0.18	0	undefined	0.07	0	1.31	undefined	4.12	facilitated trehalose transporter Tret1-like (LOC106687324), transcript variant X7, mRNA
XM_014423630.1	0.95	0	0	10.02	undefined	4.91	0	undefined	2.33	0	10.99	undefined	3.97	DNA-directed RNA polymerase III subunit RPC7-like (LOC106682648), transcript variant X7, mRNA
XM_014439302.1	0	0	0	0	undefined	0	0	undefined	0	0	0	undefined	3.95	odorant receptor 7a-like (LOC106693003), mRNA
XM_014431557.1	0.13	0.14	0	0.05	undefined	0.02	0.14	0.142857	0.09	0	0.09	undefined	3.77	uncharacterized LOC106687583 (LOC106687583), mRNA
XM_014425237.1	0.06	0.04	0	0.01	undefined	0	0.05	0	0.03	0	0.05	undefined	3.71	odorant receptor 82a-like (LOC106683632), mRNA
XM_014423307.1	0.04	0.05	0	0	undefined	0	0.05	0	0.03	0	0	undefined	3.6	uncharacterized LOC106682449 (LOC106682449), transcript variant X1, mRNA
XM_014438199.1	0.45	0.2	0	2.59	undefined	0.22	0.29	0.758621	0.27	0	0	undefined	3.58	integrator complex subunit 6 homolog (LOC106692301), mRNA
XM_014425316.1	0	0	0	0	undefined	0	0	undefined	0	0	0	undefined	3.51	odorant receptor 85c-like (LOC106683684), mRNA
XM_014419687.1	0.15	0	0	0	undefined	0	0.05	0	0.03	0	0	undefined	3.15	mitochondrial inner membrane protein OXA1L (LOC106680170), transcript variant X4, mRNA
XR_001344089.1	0.31	0.09	0	0	undefined	0	0.2	0	0.12	0	0	undefined	3.03	uncharacterized LOC106686952 (LOC106686952), ncRNA
XM_014439312.1	0	0.17	0	0	undefined	0	0.09	0	0.05	0	0	undefined	2.99	odorant receptor 85b-like (LOC106693013), mRNA
XM_014423552.1	0.59	0.16	0	0	undefined	0	0.37	0	0.23	0	0.1	undefined	2.98	feline leukemia virus subgroup C receptor-related protein 2 (LOC106682606), transcript variant X4, mRNA
XM_014414702.1	0	0.04	0	0	undefined	0	0.02	0	0.01	0	0	undefined	2.94	odorant receptor 4-like (LOC106677030), transcript variant X1, mRNA
XM_014425258.1	0.01	0.01	0	0	undefined	0	0.01	0	0	0	0.02	undefined	2.88	odorant receptor 4-like (LOC106683649), mRNA
XM_014426054.1	0	0.04	0	0.04	undefined	0.02	0.02	1	0.02	0	0	undefined	2.82	uncharacterized LOC106684138 (LOC106684138), mRNA
XM_014433529.1	0.02	0	0	0.02	undefined	0.02	0.02	1	0.02	0	0.05	undefined	2.74	uncharacterized LOC106688856 (LOC106688856), transcript variant X1, mRNA
XM_014415076.1	0.33	0.06	0	0	undefined	0	0.18	0	0.11	0	0	undefined	2.64	inhibitory POU protein (LOC106677261), transcript variant X2, mRNA
XM_014434010.1	0	0.08	0	0	undefined	0	0.05	0	0.04	0	0.27	undefined	2.59	paramyosin-like (LOC106689157), transcript variant X2, mRNA
XM_014425304.1	0.1	0	0	0.07	undefined	0.03	0.05	0.6	0.04	0	0	undefined	2.52	odorant receptor 85b-like (LOC106683679), mRNA
XM_014425282.1	0.03	0.03	0	0	undefined	0	0.03	0	0.02	0	0	undefined	2.52	odorant receptor 24a-like (LOC106683667), transcript variant X1, mRNA
XM_014438953.1	0.01	0.01	0	0	undefined	0	0.01	0	0.01	0	0	undefined	2.52	odorant receptor Or1-like (LOC106692786), transcript variant X1, mRNA
XM_014431480.1	0.15	0	0	0	undefined	0	0	undefined	0	0	0	undefined	2.41	transmembrane protein 231-like (LOC106687529), transcript variant X2, mRNA
XM_014421117.1	0.01	0.43	0	0.13	undefined	0	0.18	0	0	0	0	undefined	2.3	paired box protein Pax-5 (LOC106681019), transcript variant X1, mRNA
XM_014428183.1	0.09	0.44	0	0	undefined	0	0.28	0	0.18	0	0	undefined	2.13	tctex1 domain-containing protein 1-B-like (LOC106685478), transcript variant X1, mRNA
XM_014429882.1	0.18	0.34	0	0	undefined	0	0.25	0	0.12	0	0	undefined	2.12	phosphatidylinositol 4-phosphate 3-kinase C2 domain-containing subunit beta (LOC106686525), transcript variant X2, mRNA
XR_001344512.1	0.33	0	0	0	undefined	0	0.15	0	0.09	0	0	undefined	2.11	uncharacterized LOC106689909 (LOC106689909), ncRNA
XM_014438030.1	0	0.05	0	0	undefined	0	0.03	0	0.02	0	0.18	undefined	2.03	ataxin-8-like (LOC106692119), mRNA
XM_014417923.1	0.04	0.04	0	0	undefined	0	0.04	0	0	0	0	undefined	1.95	uncharacterized LOC106679017 (LOC106679017), transcript variant X3, mRNA
XR_001343160.1	0	0	0	0	undefined	0	0	undefined	0	0	0	undefined	1.9	uncharacterized LOC106680912 (LOC106680912), ncRNA
XM_014415844.1	0	0	0	0	undefined	0	0	undefined	0	0	2.97	undefined	1.9	protein argonaute-2-like (LOC106677750), transcript variant X1, mRNA
XM_014435653.1	0.4	0.48	0	0	undefined	0	0.44	0	0.27	0	0.28	undefined	1.74	probable cytochrome P450 6d5 (LOC106690282), transcript variant X2, mRNA
XR_001343545.1	4.57	0	0	0	undefined	0	2.16	0	1.29	0	0	undefined	1.61	uncharacterized LOC106683387 (LOC106683387), ncRNA
XM_014425137.1	0.05	0.02	0	0	undefined	0	0.03	0	0.02	0	0.03	undefined	1.61	odorant receptor 24a-like (LOC106683578), mRNA
XM_014428324.1	0.15	0	0	0.06	undefined	0.03	0.09	0.333333	0.06	0	0.05	undefined	1.56	coiled-coil domain-containing protein 170 (LOC106685568), transcript variant X1, mRNA
XM_014425883.1	0	0	0	0	undefined	0	0	undefined	0	0	3.02	undefined	1.51	zinc finger Y-chromosomal protein 2-like (LOC106684045), transcript variant X4, mRNA
XM_014432915.1	0	0	0	0	undefined	0	0	undefined	0	0	0	undefined	1.42	protein CutA homolog (LOC106688448), transcript variant X8, mRNA
XM_014431317.1	0.25	0.15	0	0.04	undefined	0	0.2	0	0.11	0	0	undefined	1.41	uncharacterized LOC106687432 (LOC106687432), transcript variant X1, mRNA
XM_014434789.1	1.06	0.47	0	0.79	undefined	0	0.76	0	0	0	0	undefined	1.39	ubiquitin-conjugating enzyme E2Q-like protein 1 (LOC106689678), transcript variant X1, mRNA
XM_014424120.1	0	0	0	0	undefined	0	0	undefined	0	0	0	undefined	1.34	transmembrane and coiled-coil domains protein 2 (LOC106682958), transcript variant X1, mRNA
XM_014431393.1	0	0	0	0.16	undefined	0.04	0	undefined	0	0	0.19	undefined	1.31	zinc finger protein 98-like (LOC106687479), transcript variant X2, mRNA
XM_014421218.1	0.04	0	0	0	undefined	0	0	undefined	0	0	0	undefined	1.3	exportin-7 (LOC106681075), transcript variant X1, mRNA
XM_014418362.1	0.47	0	0	0	undefined	0	0.22	0	0.13	0	0	undefined	1.27	uncharacterized LOC106679292 (LOC106679292), mRNA
XR_001344872.1	0	0	0	0	undefined	0	0	undefined	0	0	0	undefined	1.25	uncharacterized LOC106691888 (LOC106691888), ncRNA
XM_014414940.1	0	0	0	0	undefined	0	0	undefined	0	0	0	undefined	1.24	sodium-dependent neutral amino acid transporter B(0)AT3 (LOC106677184), transcript variant X2, mRNA
XM_014425973.1	0.03	0.29	0	0	undefined	0.01	0.17	0.0588235	0.1	0	0.11	undefined	1.22	adhesion G protein-coupled receptor E1-like (LOC106684097), transcript variant X1, mRNA
XM_014432599.1	0.56	0.08	0	0.32	undefined	0.11	0.24	0.458333	0.18	0	0	undefined	1.18	intraflagellar transport protein 122 homolog (LOC106688220), transcript variant X3, mRNA
XM_014418059.1	0	0	0	0.17	undefined	0	0	undefined	0	0	1.37	undefined	1.11	protein FAM76A (LOC106679104), transcript variant X2, mRNA
XM_014432782.1	0.56	0.37	0	0.9	undefined	0.18	0.48	0.375	0.36	0	1.86	undefined	1.07	mitochondrial enolase superfamily member 1-like (LOC106688362), transcript variant X2, mRNA
XM_014421532.1	0	0.75	0	0	undefined	0	0.34	0	0.18	0	0.28	undefined	1.06	ectonucleotide pyrophosphatase/phosphodiesterase family member 5-like (LOC106681289), transcript variant X4, mRNA
XM_014434692.1	2.03	0.54	0	1.31	undefined	0.08	1.13	0.0707965	0.85	0	1.75	undefined	1.01	glucose transporter type 1 (LOC106689619), transcript variant X2, mRNA
XM_014417433.1	0	0	0	0	undefined	0	0	undefined	0	0	1.82	undefined	0.98	glutaredoxin-C4-like (LOC106678724), transcript variant X1, mRNA
XM_014416354.1	0	0	0	0	undefined	0	0	undefined	0	0	0.03	undefined	0.95	gustatory and odorant receptor 24-like (LOC106678057), transcript variant X4, mRNA
XM_014422900.1	0	0	0	0	undefined	0	0	undefined	0	0	0.26	undefined	0.87	uncharacterized LOC106682181 (LOC106682181), transcript variant X1, mRNA
XM_014422972.1	0	0	0	0.07	undefined	0	0	undefined	0	0	1.34	undefined	0.86	mushroom body large-type Kenyon cell-specific protein 1 (LOC106682230), transcript variant X6, mRNA
XM_014421369.1	2.23	9.91	0	0.87	undefined	0.45	6.31	0.0713154	3.95	0	1.13	undefined	0.86	glucose dehydrogenase [FAD, quinone] (LOC106681180), transcript variant X3, mRNA
XM_014437085.1	0	0	0	0	undefined	0	0	undefined	0	0	0	undefined	0.8	protein strawberry notch homolog 1-like (LOC106691341), mRNA
XM_014436585.1	0	0	0	0	undefined	0	0	undefined	0	0	0	undefined	0.79	zinc finger protein 729-like (LOC106690966), transcript variant X3, mRNA
XM_014415889.1	0.55	0	0	0	undefined	0	0.36	0	0.16	0	0.13	undefined	0.79	uncharacterized LOC106677776 (LOC106677776), transcript variant X2, mRNA
XM_014425211.1	0	0	0	0	undefined	0	0	undefined	0	0	0	undefined	0.78	pentatricopeptide repeat-containing protein 1, mitochondrial (LOC106683626), transcript variant X2, mRNA
XM_014434719.1	0	0	0	0	undefined	0	0	undefined	0	0	1.04	undefined	0.77	meiotic nuclear division protein 1 homolog (LOC106689632), transcript variant X5, mRNA
XM_014414796.1	0.3	0.07	0	0.04	undefined	0.02	0.16	0.125	0.1	0	0.35	undefined	0.73	band 3 anion transport protein (LOC106677095), transcript variant X11, mRNA
XM_014438599.1	0	0	0	0	undefined	0	0	undefined	0	0	0	undefined	0.72	uncharacterized LOC106692571 (LOC106692571), transcript variant X5, mRNA
XM_014427541.1	0.2	0	0	0	undefined	0	0.07	0	0.05	0	0	undefined	0.71	uncharacterized LOC106685060 (LOC106685060), transcript variant X2, mRNA
XM_014427205.1	0.02	0	0	1.94	undefined	0.38	0	undefined	0	0	0.19	undefined	0.71	armadillo segment polarity protein-like (LOC106684890), transcript variant X1, mRNA
XR_001344762.1	0.22	0.1	0	0.06	undefined	0.03	0.16	0.1875	0.11	0	0.03	undefined	0.7	protein tipE (LOC106691302), transcript variant X3, misc_RNA
XR_001344002.1	0.21	0.07	0	0.4	undefined	0.19	0.14	1.35714	0.2	0	0	undefined	0.69	uncharacterized LOC106686326 (LOC106686326), transcript variant X9, misc_RNA
XM_014425398.1	0	0	0	0	undefined	0	0	undefined	0	0	1	undefined	0.68	zinc finger protein 425-like (LOC106683722), transcript variant X4, mRNA
XM_014420878.1	0	0	0	0	undefined	0	0	undefined	0	0	0	undefined	0.67	inactive rhomboid protein 1 (LOC106680884), transcript variant X1, mRNA
XM_014426725.1	0	0	0	0	undefined	0	0	undefined	0	0	0.12	undefined	0.66	uncharacterized LOC106684563 (LOC106684563), transcript variant X2, mRNA
XM_014415422.1	0	0	0	0	undefined	0	0	undefined	0	0	0	undefined	0.65	secretory carrier-associated membrane protein 1 (LOC106677469), transcript variant X1, mRNA
XM_014424551.1	0.07	0	0	0.15	undefined	0.06	0.03	2	0.04	0	0	undefined	0.65	sodium bicarbonate cotransporter 3 (LOC106683217), transcript variant X11, mRNA
XM_014423244.1	0.3	0.07	0	0.13	undefined	0.05	0.16	0.3125	0.11	0	0	undefined	0.65	serine/threonine-protein kinase MARK2-like (LOC106682411), transcript variant X11, mRNA
XM_014423245.1	0.23	0.09	0	0	undefined	0	0.15	0	0.08	0	0	undefined	0.65	serine/threonine-protein kinase MARK2-like (LOC106682411), transcript variant X12, mRNA
XM_014425975.1	0	0.08	0	0	undefined	0	0.04	0	0.02	0	0	undefined	0.61	adhesion G protein-coupled receptor E1-like (LOC106684097), transcript variant X3, mRNA
XM_014421358.1	0	0	0	0	undefined	0	0	undefined	0	0	0	undefined	0.59	extensin-like (LOC106681175), transcript variant X2, mRNA
XM_014429796.1	0.1	0.29	0	0.04	undefined	0.97	0.2	4.85	0.56	0	0	undefined	0.59	uncharacterized LOC106686444 (LOC106686444), transcript variant X4, mRNA
XM_014433100.1	0	0	0	0	undefined	0	0	undefined	0	0	0	undefined	0.58	eukaryotic peptide chain release factor GTP-binding subunit ERF3A (LOC106688580), transcript variant X1, mRNA
XM_014438597.1	0	0	0	0	undefined	0	0	undefined	0	0	0.2	undefined	0.57	uncharacterized LOC106692571 (LOC106692571), transcript variant X4, mRNA
XM_014433555.1	0.39	0	0	0	undefined	0	0.19	0	0.11	0	0	undefined	0.56	uncharacterized LOC106688873 (LOC106688873), transcript variant X3, mRNA
XM_014415037.1	0.22	0	0	0	undefined	0	0.1	0	0.07	0	0	undefined	0.52	pleckstrin homology domain-containing family G member 3 (LOC106677241), transcript variant X3, mRNA
XM_014416554.1	0.52	0.14	0	0.18	undefined	0.13	0.34	0.382353	0.25	0	0.03	undefined	0.51	indole-3-acetaldehyde oxidase-like (LOC106678177), transcript variant X7, mRNA
XM_014432398.1	0	0.04	0	0	undefined	0	0.03	0	0.02	0	0	undefined	0.5	uncharacterized LOC106688092 (LOC106688092), transcript variant X9, mRNA
XM_014433775.1	0.04	0	0	0.11	undefined	0.07	0.02	3.5	0.04	0	0.08	undefined	0.5	cathepsin B-like (LOC106689018), transcript variant X3, mRNA
XM_014429712.1	3.06	2.34	0	3.68	undefined	0.24	2.68	0.0895522	1.71	0	0	undefined	0.47	TBC1 domain family member 9 (LOC106686414), transcript variant X1, mRNA
XM_014420654.1	1.89	0.65	0	0.24	undefined	0	1.12	0	0.19	0	0	undefined	0.44	ankyrin repeat domain-containing protein 13D (LOC106680735), transcript variant X1, mRNA
XM_014431532.1	0	0	0	0	undefined	0	0	undefined	0	0	0.24	undefined	0.43	serine/threonine-protein kinase Doa (LOC106687567), transcript variant X2, mRNA
XM_014433715.1	0	0.13	0	0	undefined	0	0	undefined	0	0	0.16	undefined	0.43	odorant receptor 82a-like (LOC106688986), transcript variant X2, mRNA
XM_014416690.1	0.09	0.04	0	0.03	undefined	0.02	0.07	0.285714	0.05	0	0.09	undefined	0.43	amiloride-sensitive sodium channel subunit gamma-like (LOC106678274), mRNA
XM_014417098.1	0.73	0	0	0	undefined	0	0.29	0	0.21	0	0.14	undefined	0.42	hepatic leukemia factor-like (LOC106678541), transcript variant X3, mRNA
XM_014435113.1	0	0	0	0	undefined	0	0	undefined	0	0	0	undefined	0.41	zinc finger autosomal protein-like (LOC106689885), transcript variant X4, mRNA
XM_014438587.1	4.06	0	0	6.91	undefined	0	1.54	0	0.05	0	0	undefined	0.41	protein phosphatase PP2A 55 kDa regulatory subunit (LOC106692566), transcript variant X6, mRNA
XM_014425831.1	0.56	0.9	0	0.19	undefined	0.14	0.74	0.189189	0.49	0	0	undefined	0.4	multidrug resistance protein 3-like (LOC106684013), transcript variant X2, mRNA
XM_014418197.1	1.57	0	0	0.38	undefined	0.15	0.61	0.245902	0.44	0	1.31	undefined	0.39	NAD kinase-like (LOC106679185), transcript variant X13, mRNA
XM_014429410.1	0	0	0	0.11	undefined	0	0	undefined	0	0	0	undefined	0.38	protein kinase C-binding protein NELL1-like (LOC106686231), transcript variant X1, mRNA
XM_014432074.1	0	0	0	0	undefined	0	0	undefined	0	0	0	undefined	0.37	rhomboid-related protein 3 (LOC106687909), transcript variant X2, mRNA
XR_001342873.1	0.99	0.29	0	0.04	undefined	0.08	0.62	0.129032	0.43	0	0	undefined	0.37	muscle M-line assembly protein unc-89 (LOC106678972), transcript variant X6, misc_RNA
XM_014423878.1	1.03	0.35	0	0	undefined	0	0.68	0	0.41	0	0.15	undefined	0.37	lachesin-like (LOC106682814), transcript variant X1, mRNA
XM_014416890.1	0	0	0	0	undefined	0	0	undefined	0	0	0	undefined	0.36	uncharacterized LOC106678407 (LOC106678407), transcript variant X1, mRNA
XM_014426476.1	1.52	0.38	0	0.16	undefined	0.16	0.91	0.175824	0.61	0	0.1	undefined	0.35	gamma-aminobutyric acid receptor subunit beta (LOC106684406), transcript variant X4, mRNA
XM_014414935.1	1.37	0.82	0	0	undefined	0	1.08	0	0.52	0	0	undefined	0.34	non-lysosomal glucosylceramidase (LOC106677182), transcript variant X1, mRNA
XM_014421941.1	3.57	0.12	0	0.15	undefined	0	1.76	0	0.68	0	0	undefined	0.33	kinesin-like protein unc-104 (LOC106681574), transcript variant X8, mRNA
XM_014432626.1	0	0	0	0	undefined	0	0	undefined	0	0	0	undefined	0.32	tetraspanin-11 (LOC106688249), transcript variant X4, mRNA
XM_014425199.1	0	0	0	0	undefined	0	0	undefined	0	0	0	undefined	0.3	cytochrome P450 4C1-like (LOC106683621), transcript variant X1, mRNA
XM_014419685.1	0	0.07	0	0.18	undefined	0.13	0.05	2.6	0.06	0	0.31	undefined	0.3	mitochondrial inner membrane protein OXA1L (LOC106680170), transcript variant X2, mRNA
XM_014421938.1	0	0	0	0.02	undefined	0	0	undefined	0	0	0	undefined	0.29	kinesin-like protein unc-104 (LOC106681574), transcript variant X5, mRNA
XM_014428195.1	0	0	0	0	undefined	0	0	undefined	0	0	0	undefined	0.29	gustatory receptor 68a-like (LOC106685489), transcript variant X1, mRNA
XM_014439046.1	0	0	0	0	undefined	0	0	undefined	0	0	0	undefined	0.29	transcriptional repressor scratch 2-like (LOC106692831), transcript variant X3, mRNA
XM_014436293.1	0.07	0	0	0.16	undefined	0.08	0.04	2	0.06	0	0.58	undefined	0.29	cell cycle checkpoint control protein RAD9A (LOC106690759), transcript variant X3, mRNA
XM_014422626.1	0	0	0	0	undefined	0	0	undefined	0	0	0	undefined	0.27	uncharacterized LOC106682003 (LOC106682003), transcript variant X7, mRNA
XM_014419075.1	0.82	0.06	0	0	undefined	0	0.44	0	0.27	0	0	undefined	0.27	zinc finger protein 711-like (LOC106679751), transcript variant X2, mRNA
XM_014431017.1	0.12	0.16	0	0.95	undefined	0.58	0.15	3.86667	0.35	0	0.47	undefined	0.27	tachykinin-like peptides receptor 99D (LOC106687086), transcript variant X4, mRNA
XM_014414944.1	0	0	0	0	undefined	0	0	undefined	0	0	0	undefined	0.26	E3 ubiquitin-protein ligase FANCL (LOC106677185), transcript variant X3, mRNA
XM_014433024.1	0	0	0	0	undefined	0	0	undefined	0	0	0	undefined	0.26	zinc finger Y-chromosomal protein-like (LOC106688529), transcript variant X1, mRNA
XR_001344211.1	0	4.89	0	3.44	undefined	0.42	2.53	0.166008	1.29	0	0	undefined	0.25	uncharacterized LOC106687722 (LOC106687722), transcript variant X2, ncRNA
XM_014431263.1	0.05	0.02	0	0	undefined	0	0.04	0	0.02	0	0	undefined	0.25	uncharacterized LOC106687397 (LOC106687397), mRNA
XM_014431566.1	0.05	0.01	0	1.06	undefined	0.38	0.05	7.6	0.17	0	1.49	undefined	0.24	uncharacterized LOC106687590 (LOC106687590), transcript variant X2, mRNA
XM_014433909.1	0	0	0	0	undefined	0	0	undefined	0	0	0	undefined	0.23	protein FAM188B2 (LOC106689118), transcript variant X1, mRNA
XM_014436998.1	0.99	0.46	0	0.21	undefined	0.14	0.7	0.2	0.43	0	0	undefined	0.22	toll-like receptor 8 (LOC106691282), transcript variant X1, mRNA
XM_014416952.1	0.3	0	0	0	undefined	0	0	undefined	0	0	0	undefined	0.21	whirlin (LOC106678451), transcript variant X1, mRNA
XM_014417635.1	0	0	0	0	undefined	0	0	undefined	0	0	0	undefined	0.21	pancreatic triacylglycerol lipase-like (LOC106678849), transcript variant X1, mRNA
XM_014429949.1	0.06	0.05	0	0	undefined	0	0.06	0	0.03	0	0	undefined	0.21	uncharacterized LOC106686573 (LOC106686573), mRNA
XM_014426276.1	0.27	0.19	0	0.47	undefined	0.19	0.22	0.863636	0.22	0	0.11	undefined	0.21	protein sprint (LOC106684228), transcript variant X15, mRNA
XM_014438503.1	0	0.12	0	0	undefined	0	0.08	0	0.08	0	1.18	undefined	0.21	putative fatty acyl-CoA reductase CG5065 (LOC106692524), transcript variant X1, mRNA
XM_014417380.1	0	0	0	0	undefined	0	0	undefined	0	0	0.55	undefined	0.2	protein espinas-like (LOC106678682), transcript variant X3, mRNA
XM_014421083.1	0	0	0	0	undefined	0	0	undefined	0	0	0.03	undefined	0.2	probable cytochrome P450 6a17 (LOC106680997), transcript variant X1, mRNA
XM_014426999.1	0.01	0	0	0	undefined	0	0	undefined	0	0	0	undefined	0.19	putative odorant receptor 85d (LOC106684746), transcript variant X2, mRNA
XM_014418245.1	0.06	0.73	0	0.09	undefined	0.05	0.42	0.119048	0.28	0	0	undefined	0.19	uncharacterized LOC106679227 (LOC106679227), transcript variant X3, mRNA
XM_014427254.1	1240.99	1620.62	0	0	undefined	0	1444.1	0	0	0	0	undefined	0.18	myosin heavy chain, muscle (LOC106684916), transcript variant X3, mRNA
XM_014433912.1	1.97	2.44	0	3.21	undefined	0	2.3	0	0	0	0	undefined	0.18	probable ubiquitin carboxyl-terminal hydrolase FAF-X (LOC106689119), transcript variant X1, mRNA
XR_001343072.1	0.13	0	0	0	undefined	0	0.05	0	0.02	0	0	undefined	0.18	zinc finger X-chromosomal protein-like (LOC106680118), transcript variant X6, misc_RNA
XM_014420597.1	0.1	0.18	0	0	undefined	0	0.13	0	0.09	0	0.04	undefined	0.18	GATA-binding factor C-like (LOC106680712), transcript variant X2, mRNA
XM_014422743.1	0	0	0	0	undefined	0	0	undefined	0	0	0	undefined	0.17	autophagy-related protein 13 (LOC106682084), transcript variant X1, mRNA
XM_014438884.1	0.33	0	0	0.29	undefined	0.06	0.15	0.4	0.1	0	0.02	undefined	0.17	methyl-CpG-binding domain protein 3 (LOC106692758), transcript variant X3, mRNA
XM_014421907.1	0.15	0	0	0.28	undefined	0	0.08	0	0.06	0	0.31	undefined	0.17	glutamate [NMDA] receptor subunit 1 (LOC106681541), transcript variant X3, mRNA
XM_014431090.1	0.16	0.07	0	0	undefined	0	0.1	0	0.06	0	0.37	undefined	0.17	RNA-binding protein Musashi homolog 2 (LOC106687297), transcript variant X6, mRNA
XM_014416353.1	0.05	0	0	0.03	undefined	0	0.02	0	0	0	0	undefined	0.16	gustatory and odorant receptor 24-like (LOC106678057), transcript variant X3, mRNA
XM_014429910.1	0	0	0	0.06	undefined	0.01	0	undefined	0	0	0.04	undefined	0.16	kinesin-like protein KIF17 (LOC106686546), transcript variant X4, mRNA
XM_014418171.1	0.4	0	0	0.12	undefined	0.05	0.25	0.2	0.17	0	0	undefined	0.15	uncharacterized LOC106679171 (LOC106679171), transcript variant X10, mRNA
XM_014418772.1	2.5	1.23	0	1.73	undefined	0	1.82	0	0	0	0	undefined	0.15	protein abrupt-like (LOC106679555), transcript variant X1, mRNA
XR_001343717.1	0.58	0.28	0	0.57	undefined	0	0.42	0	0	0	0	undefined	0.15	uncharacterized LOC106684591 (LOC106684591), transcript variant X1, misc_RNA
XR_001343476.1	0	0	0	0	undefined	0	0	undefined	0	0	0.2	undefined	0.14	uncharacterized LOC106682731 (LOC106682731), transcript variant X1, ncRNA
XM_014437615.1	0.44	0.09	0	0	undefined	0	0.31	0	0.14	0	0.09	undefined	0.14	WD repeat and HMG-box DNA-binding protein 1 (LOC106691747), transcript variant X2, mRNA
XM_014429610.1	0.18	0	0	0.31	undefined	0.1	0.09	1.11111	0.1	0	0	undefined	0.13	uncharacterized protein CG43867 (LOC106686356), transcript variant X9, mRNA
XM_014415458.1	0.36	0.29	0	0	undefined	0	0.32	0	0.18	0	0.16	undefined	0.13	uncharacterized LOC106677485 (LOC106677485), transcript variant X2, mRNA
XM_014423504.1	0	0	0	0	undefined	0	0	undefined	0	0	0	undefined	0.12	chromosome-associated kinesin KIF4-like (LOC106682577), transcript variant X4, mRNA
XM_014432038.1	0	0	0	0	undefined	0	0	undefined	0	0	0	undefined	0.12	inner centromere protein (LOC106687879), transcript variant X4, mRNA
XM_014435458.1	1.06	0	0	0	undefined	0	0.36	0	0.12	0	0	undefined	0.12	teneurin-a (LOC106690135), transcript variant X1, mRNA
XM_014438355.1	0.57	0.36	0	0.47	undefined	0.16	0.45	0.355556	0.3	0	1.02	undefined	0.12	mucin-12 (LOC106692416), transcript variant X3, mRNA
XM_014418034.1	0.15	0.06	0	0	undefined	0	0.1	0	0.06	0	0.12	undefined	0.12	major facilitator superfamily domain-containing protein 12-like (LOC106679083), transcript variant X1, mRNA
XM_014424549.1	0.56	0.04	0	0.07	undefined	0.03	0.27	0.111111	0.17	0	0.09	undefined	0.11	sodium bicarbonate cotransporter 3 (LOC106683217), transcript variant X9, mRNA
XM_014428159.1	0	0	0	0	undefined	0	0	undefined	0	0	0	undefined	0.1	dihydroxyacetone phosphate acyltransferase (LOC106685468), transcript variant X4, mRNA
XM_014431821.1	0	0.01	0	0.63	undefined	0	0	undefined	0	0	0	undefined	0.1	uncharacterized LOC106687765 (LOC106687765), transcript variant X2, mRNA
XM_014438228.1	0	0	0	0	undefined	0	0	undefined	0	0	0	undefined	0.1	ubiquitin carboxyl-terminal hydrolase 4-like (LOC106692332), partial mRNA
XR_001344942.1	0	0	0	3.01	undefined	1.43	0	undefined	0.57	0	26.64	undefined	0.1	uncharacterized LOC106692311 (LOC106692311), ncRNA
XR_001344787.1	0.86	1.86	0	0.87	undefined	0.57	1.39	0.410072	1.08	0	3.48	undefined	0.1	uncharacterized LOC106691440 (LOC106691440), ncRNA
XM_014422740.1	0.14	0.08	0	0.05	undefined	0	0.08	0	0	0	0.38	undefined	0.1	tryptophan 5-hydroxylase 1 (LOC106682080), transcript variant X5, mRNA
XM_014427445.1	0.06	0	0	0	undefined	0	0.02	0	0.01	0	0.02	undefined	0.1	uncharacterized LOC106684996 (LOC106684996), transcript variant X2, mRNA
XM_014431091.1	0.87	0.44	0	0	undefined	0	0.63	0	0.35	0	0.07	undefined	0.1	RNA-binding protein Musashi homolog 2 (LOC106687297), transcript variant X7, mRNA
XR_001344385.1	0.13	0.56	0	0	undefined	0	0.34	0	0.23	0	0.06	undefined	0.1	uncharacterized LOC106689084 (LOC106689084), transcript variant X1, ncRNA
XM_014417669.1	0.2	0	0	0	undefined	0	0	undefined	0	0	0	undefined	0.09	protein spitz-like (LOC106678867), transcript variant X1, mRNA
XM_014420884.1	0	0	0	0	undefined	0	0	undefined	0	0	0	undefined	0.09	uncharacterized LOC106680885 (LOC106680885), transcript variant X4, mRNA
XM_014433957.1	0	0	0	0.11	undefined	0	0	undefined	0	0	0	undefined	0.09	popeye domain-containing protein 3-like (LOC106689142), transcript variant X4, mRNA
XR_001343631.1	0	0	0	0.06	undefined	0	0	undefined	0	0	0	undefined	0.09	uncharacterized LOC106684001 (LOC106684001), transcript variant X1, misc_RNA
XM_014437567.1	0.04	0	0	0	undefined	0	0	undefined	0	0	0	undefined	0.08	CD63 antigen-like (LOC106691714), transcript variant X1, mRNA
XM_014432918.1	0.09	0.14	0	0.08	undefined	0.03	0.11	0.272727	0.08	0	0	undefined	0.08	uncharacterized LOC106688450 (LOC106688450), mRNA
XM_014425860.1	0.23	0	0	0	undefined	0	0.11	0	0.07	0	0	undefined	0.08	multiple C2 and transmembrane domain-containing protein 1 (LOC106684031), transcript variant X3, mRNA
XM_014435517.1	0	0	0	0	undefined	0	0	undefined	0	0	1.62	undefined	0.08	DNA-binding protein RFX7 (LOC106690175), transcript variant X3, mRNA
XM_014431955.1	0.26	0	0	0.23	undefined	0.1	0.11	0.909091	0.1	0	0.6	undefined	0.08	transient receptor potential cation channel subfamily A member 1 (LOC106687825), transcript variant X2, mRNA
XM_014424544.1	0	0	0	0	undefined	0	0	undefined	0	0	0	undefined	0.07	sodium bicarbonate cotransporter 3 (LOC106683217), transcript variant X4, mRNA
XR_001343658.1	0	0	0	0	undefined	0	0	undefined	0	0	0	undefined	0.07	transient receptor potential-gamma protein (LOC106684104), transcript variant X2, misc_RNA
XM_014415981.1	0	0.16	0	0	undefined	0	0.02	0	0	0	0	undefined	0.07	rootletin (LOC106677838), transcript variant X1, mRNA
XM_014417921.1	0	0	0	0	undefined	0	0	undefined	0.04	0	0.08	undefined	0.07	uncharacterized LOC106679017 (LOC106679017), transcript variant X1, mRNA
XM_014420419.1	2.39	0.35	0	0	undefined	0	0.87	0	0.47	0	0.46	undefined	0.07	protein yellow-like (LOC106680598), transcript variant X3, mRNA
XM_014421504.1	0	0.05	0	0	undefined	0	0.02	0	0.01	0	2.21	undefined	0.07	uncharacterized LOC106681268 (LOC106681268), transcript variant X2, mRNA
XM_014423097.1	0.1	0	0	0	undefined	0	0.05	0	0.03	0	0.52	undefined	0.07	cyclic nucleotide-gated cation channel subunit A (LOC106682305), transcript variant X2, mRNA
XM_014429414.1	0.21	0	0	0	undefined	0	0.11	0	0.06	0	0.03	undefined	0.07	protein kinase C-binding protein NELL1-like (LOC106686231), transcript variant X5, mRNA
XM_014421402.1	0.03	0	0	0	undefined	0	0	undefined	0	0	0	undefined	0.06	dopamine D2-like receptor (LOC106681203), mRNA
XM_014421608.1	0	0	0	0.65	undefined	0.37	0	undefined	0.15	0	0	undefined	0.06	facilitated trehalose transporter Tret1-like (LOC106681339), transcript variant X2, mRNA
XM_014427658.1	0	0	0	0	undefined	0	0	undefined	0	0	0	undefined	0.06	facilitated trehalose transporter Tret1-like (LOC106685129), transcript variant X5, mRNA
XM_014429154.1	0	0	0	0	undefined	0	0	undefined	0	0	0	undefined	0.06	UPF0415 protein C7orf25 homolog (LOC106686051), transcript variant X1, mRNA
XM_014435426.1	0	0	0	0.03	undefined	0	0	undefined	0	0	0	undefined	0.06	ras-specific guanine nucleotide-releasing factor 2-like (LOC106690118), transcript variant X3, mRNA
XR_001342596.1	0.17	0	0	0.06	undefined	0	0	undefined	0	0	0	undefined	0.06	zinc finger with UFM1-specific peptidase domain protein-like (LOC106677456), transcript variant X1, misc_RNA
XR_001344911.1	0	0	0	0	undefined	0	0	undefined	0	0	0	undefined	0.06	uncharacterized LOC106692098 (LOC106692098), transcript variant X2, ncRNA
XM_014421098.1	0	0.02	0	0.05	undefined	0.27	0.01	27	0.04	0	0	undefined	0.06	chromosome transmission fidelity protein 18 homolog (LOC106681002), transcript variant X3, mRNA
XM_014419509.1	0.07	0.02	0	0.1	undefined	0.05	0.04	1.25	0.04	0	0	undefined	0.06	armadillo repeat-containing protein 4 (LOC106680050), mRNA
XM_014426215.1	0.35	0.17	0	0.32	undefined	0.21	0.22	0.954545	0.2	0	0	undefined	0.06	protein Wnt-10b (LOC106684252), transcript variant X2, mRNA
XM_014434078.1	0.59	0.13	0	0.39	undefined	0.21	0.33	0.636364	0.29	0	0	undefined	0.06	multidrug resistance-associated protein 5-like (LOC106689198), transcript variant X4, mRNA
XM_014435507.1	0.41	0.16	0	0.23	undefined	0.16	0.28	0.571429	0.24	0	0	undefined	0.06	sialin-like (LOC106690170), transcript variant X2, mRNA
XM_014418828.1	0.5	0.2	0	0.49	undefined	0	0.34	0	0.21	0	0	undefined	0.06	uncharacterized LOC106679586 (LOC106679586), transcript variant X1, mRNA
XM_014423139.1	0.29	1.59	0	0	undefined	0	0.94	0	0.49	0	0	undefined	0.06	cuticle protein CP14.6-like (LOC106682336), transcript variant X1, mRNA
XM_014429669.1	0.06	0.26	0	0	undefined	0	0.16	0	0.08	0	0	undefined	0.06	uncharacterized LOC106686387 (LOC106686387), transcript variant X3, mRNA
XM_014429760.1	0.43	0.04	0	0	undefined	0	0.2	0	0.1	0	0	undefined	0.06	putative mediator of RNA polymerase II transcription subunit 26 (LOC106686443), transcript variant X1, mRNA
XM_014430486.1	0	0	0	0	undefined	0	0	undefined	0	0	0.83	undefined	0.06	monocarboxylate transporter 12-like (LOC106686893), transcript variant X3, mRNA
XM_014432325.1	0.86	0.17	0	0	undefined	0	0.47	0	0.22	0	0	undefined	0.05	calmodulin-binding transcription activator 2 (LOC106688053), transcript variant X5, mRNA
XM_014434398.1	0.24	0.13	0	0	undefined	0	0.17	0	0.1	0	0	undefined	0.05	sushi, von Willebrand factor type A, EGF and pentraxin domain-containing protein 1 (LOC106689438), transcript variant X2, mRNA
XM_014437472.1	0	0.55	0	0	undefined	0	0.32	0	0	0	0	undefined	0.05	testis-specific Y-encoded-like protein 2 (LOC106691637), transcript variant X1, mRNA
XM_014422324.1	0	0	0	0	undefined	0	0	undefined	0	0	0.1	undefined	0.05	pleckstrin homology domain-containing family F member 2 (LOC106681808), transcript variant X5, mRNA
XM_014434047.1	0.12	0	0	0.15	undefined	0.1	0.06	1.66667	0.07	0	0.15	undefined	0.05	PR domain zinc finger protein 16-like (LOC106689181), transcript variant X2, mRNA
XM_014434500.1	0.04	0.03	0	0.04	undefined	0.02	0.04	0.5	0.03	0	0.03	undefined	0.05	Hermansky-Pudlak syndrome 5 protein homolog (LOC106689512), transcript variant X2, mRNA
XM_014428864.1	1.67	0.18	0	0.08	undefined	0.04	0.86	0.0465116	0.5	0	0.23	undefined	0.05	type I inositol 1,4,5-trisphosphate 5-phosphatase (LOC106685863), transcript variant X5, mRNA
XM_014424402.1	0	0	0	0	undefined	0	0	undefined	0	0	0	undefined	0.04	SH3 and multiple ankyrin repeat domains protein 1 (LOC106683137), transcript variant X1, mRNA
XM_014429389.1	0.11	0.13	0	0.22	undefined	0.1	0.12	0.833333	0.12	0	0	undefined	0.04	pollen-specific leucine-rich repeat extensin-like protein 3 (LOC106686211), mRNA
XM_014429390.1	0.02	0.2	0	0.03	undefined	0.01	0.12	0.0833333	0.07	0	0	undefined	0.04	acanthoscurrin-2-like (LOC106686212), mRNA
XM_014434164.1	0.07	0.05	0	0	undefined	0	0.07	0	0.03	0	0	undefined	0.04	inactivation-no-after-potential D protein-like (LOC106689269), mRNA
XM_014438542.1	0.33	0	0	0	undefined	0	0.18	0	0.12	0	0	undefined	0.04	LIM/homeobox protein Lhx3 (LOC106692542), transcript variant X2, mRNA
XR_001343037.1	0	0.39	0	0	undefined	0	0.2	0	0.13	0	0	undefined	0.04	uncharacterized LOC106679892 (LOC106679892), transcript variant X2, ncRNA
XM_014435404.1	0.21	0.26	0	2.38	undefined	1.68	0.32	5.25	0.9	0	1.14	undefined	0.04	cathepsin L1-like (LOC106690107), transcript variant X9, mRNA
XM_014424062.1	1.24	0.27	0	0.31	undefined	0.15	0.72	0.208333	0.49	0	0.13	undefined	0.04	uncharacterized LOC106682925 (LOC106682925), mRNA
XM_014429502.1	0.88	0.06	0	0.17	undefined	0	0.43	0	0.25	0	0.02	undefined	0.04	uncharacterized LOC106686297 (LOC106686297), transcript variant X3, mRNA
XM_014430121.1	0	0	0	0	undefined	0	0	undefined	0	0	0	undefined	0.03	putative ankyrin repeat protein RF_0381 (LOC106686688), transcript variant X3, mRNA
XM_014438921.1	0	0	0	0	undefined	0	0	undefined	0	0	0	undefined	0.03	MAP kinase-activating death domain protein (LOC106692776), transcript variant X5, mRNA
XM_014438924.1	0	0	0	0	undefined	0	0	undefined	0	0	0	undefined	0.03	MAP kinase-activating death domain protein (LOC106692776), transcript variant X8, mRNA
XR_001342894.1	0	0	0	0	undefined	0	0	undefined	0	0	0	undefined	0.03	uncharacterized LOC106679107 (LOC106679107), transcript variant X1, ncRNA
XM_014428449.1	0.69	0.28	0	0.52	undefined	0.25	0.47	0.531915	0.37	0	0	undefined	0.03	carbohydrate sulfotransferase 11 (LOC106685648), transcript variant X3, mRNA
XM_014437684.1	0.22	0.03	0	0.05	undefined	0.02	0.11	0.181818	0.07	0	0	undefined	0.03	serine/arginine-rich splicing factor RS2Z32-like (LOC106691795), mRNA
XM_014432802.1	0.11	0.16	0	0.05	undefined	0.02	0.13	0.153846	0.09	0	0	undefined	0.03	histone-lysine N-methyltransferase SETMAR-like (LOC106688382), mRNA
XM_014415374.1	0	0	0	0	undefined	0	0	undefined	0	0	0.3	undefined	0.03	alpha-catulin (LOC106677439), transcript variant X4, mRNA
XM_014421545.1	0	0	0	3.24	undefined	1.61	0	undefined	0.66	0	1.92	undefined	0.03	uncharacterized LOC106681300 (LOC106681300), transcript variant X1, mRNA
XR_001343357.1	0	0	0	0	undefined	0	0	undefined	0	0	0.03	undefined	0.03	uncharacterized LOC106682129 (LOC106682129), transcript variant X2, ncRNA
XM_014433119.1	0.05	0	0	0.04	undefined	0.02	0.03	0.666667	0.03	0	0.16	undefined	0.03	transmembrane protein 117-like (LOC106688586), transcript variant X6, mRNA
XM_014437880.1	0	1.41	0	0.86	undefined	0.33	0.95	0.347368	0.69	0	1.92	undefined	0.03	gelation factor-like (LOC106691978), partial mRNA
XM_014438220.1	0	1.41	0	0.86	undefined	0.33	0.95	0.347368	0.69	0	1.92	undefined	0.03	gelation factor-like (LOC106692324), partial mRNA
XM_014418099.1	0.09	1.19	0	0.13	undefined	0.07	0.7	0.1	0.49	0	3.11	undefined	0.03	ankyrin repeat domain-containing protein 50 (LOC106679129), transcript variant X2, mRNA
XM_014414845.1	0	0	0	0	undefined	0	0	undefined	0	0	0	undefined	0.02	uncharacterized LOC106677128 (LOC106677128), transcript variant X3, mRNA
XM_014421839.1	0	0	0	0.03	undefined	0.02	0	undefined	0.01	0	0	undefined	0.02	uncharacterized LOC106681496 (LOC106681496), transcript variant X1, mRNA
XM_014426017.1	0.06	0	0	0.55	undefined	0.27	0	undefined	0.11	0	0	undefined	0.02	uncharacterized LOC106684119 (LOC106684119), transcript variant X5, mRNA
XM_014437331.1	0	0	0	0	undefined	0	0	undefined	0	0	0	undefined	0.02	histone-lysine N-methyltransferase SETMAR-like (LOC106691536), mRNA
XM_014430681.1	0.1	0.01	0	0.01	undefined	0.01	0.06	0.166667	0.03	0	0	undefined	0.02	glutamate-gated chloride channel (LOC106687029), transcript variant X2, mRNA
XR_001343453.1	1.15	0.45	0	0.16	undefined	0.08	0.78	0.102564	0.5	0	0	undefined	0.02	uncharacterized LOC106682607 (LOC106682607), transcript variant X2, misc_RNA
XM_014427039.1	0.37	0.57	0	0	undefined	0	0.46	0	0.29	0	0	undefined	0.02	double-stranded RNA-binding protein Staufen homolog 2 (LOC106684774), transcript variant X6, mRNA
XM_014427568.1	0.73	0.05	0	0	undefined	0	0.36	0	0.22	0	0	undefined	0.02	protein dimmed-like (LOC106685079), transcript variant X2, mRNA
XR_001343298.1	1.85	0.22	0	0	undefined	0	0.99	0	0.59	0	0	undefined	0.02	uncharacterized LOC106681731 (LOC106681731), ncRNA
XM_014415186.1	0	0	0	0	undefined	0	0	undefined	0	0	0.16	undefined	0.02	uncharacterized LOC106677331 (LOC106677331), transcript variant X2, mRNA
XM_014436065.1	0	0	0	0.21	undefined	0.1	0	undefined	0.04	0	0.15	undefined	0.02	zinc finger protein 711-like (LOC106690586), mRNA
XM_014417556.1	0.01	0.05	0	0	undefined	0	0.04	0	0	0	0.33	undefined	0.02	uncharacterized LOC106678769 (LOC106678769), transcript variant X8, mRNA
XM_014426367.1	0.25	0.07	0	0	undefined	0	0.17	0	0.1	0	0.07	undefined	0.02	uncharacterized LOC106684340 (LOC106684340), transcript variant X4, mRNA
XM_014419182.1	0	0.01	0	0	undefined	0	0	undefined	0.01	0	0	undefined	0.01	kinesin-like protein KIF3A (LOC106679825), transcript variant X5, mRNA
XM_014433692.1	0	0	0	0.01	undefined	0	0	undefined	0	0	0	undefined	0.01	zinc transporter 1-like (LOC106688970), mRNA
XM_014434403.1	0.01	0.01	0	0.03	undefined	0.02	0.01	2	0.01	0	0	undefined	0.01	uncharacterized LOC106689440 (LOC106689440), mRNA
XM_014419551.1	0	0.07	0	0	undefined	0	0.04	0	0.02	0	0	undefined	0.01	uncharacterized LOC106680078 (LOC106680078), transcript variant X5, mRNA
XM_014420892.1	0.08	0	0	0	undefined	0	0.02	0	0	0	0	undefined	0.01	NFX1-type zinc finger-containing protein 1-like (LOC106680582), transcript variant X7, mRNA
XM_014426957.1	0.26	0.06	0	0	undefined	0	0.16	0	0.09	0	0	undefined	0.01	neuronal acetylcholine receptor subunit alpha-7-like (LOC106684715), transcript variant X6, mRNA
XM_014430353.1	0.41	0	0	0	undefined	0	0.21	0	0.13	0	0	undefined	0.01	ADAMTS-like protein 1 (LOC106686811), transcript variant X5, mRNA
XM_014430844.1	0.07	0.18	0	0.04	undefined	0	0.1	0	0.06	0	0	undefined	0.01	putative uncharacterized protein DDB_G0287457 (LOC106687132), transcript variant X2, mRNA
XM_014438610.1	0.04	0.1	0	0	undefined	0	0.07	0	0.03	0	0	undefined	0.01	uncharacterized LOC106692575 (LOC106692575), transcript variant X5, mRNA
XM_014415055.1	0.09	0	0	15.25	undefined	0	0	undefined	0	0	5.2	undefined	0.01	cytochrome P450 4C1-like (LOC106677250), transcript variant X1, mRNA
XM_014426073.1	0.02	0	0	0.1	undefined	0	0	undefined	0	0	0.09	undefined	0.01	uncharacterized LOC106684153 (LOC106684153), transcript variant X4, mRNA
XM_014428092.1	0.3	0	0	0.12	undefined	0	0	undefined	0	0	0.04	undefined	0.01	uncharacterized LOC106685432 (LOC106685432), transcript variant X2, mRNA
XM_014429697.1	0	0	0	0	undefined	0	0	undefined	0	0	1.68	undefined	0.01	putative inorganic phosphate cotransporter (LOC106686404), transcript variant X2, mRNA
XM_014416803.1	0.07	0	0	0.09	undefined	0.05	0.05	1	0.05	0	0.4	undefined	0.01	26S proteasome non-ATPase regulatory subunit 10-like (LOC106678344), transcript variant X2, mRNA
XM_014424790.1	0	0.07	0	0.07	undefined	0.04	0.05	0.8	0.05	0	0.46	undefined	0.01	serine/arginine repetitive matrix protein 2-like (LOC106683369), transcript variant X6, mRNA
XM_014432546.1	0.06	0.05	0	0	undefined	0	0.06	0	0.04	0	1.31	undefined	0.01	phosphatidylserine synthase 1 (LOC106688195), transcript variant X5, mRNA
XM_014414715.1	0	0	0	0	undefined	0	0	undefined	0	0	0	undefined	0	protein still life, isoform SIF type 1-like (LOC106677040), transcript variant X1, mRNA
XM_014414785.1	0	0	0	0	undefined	0	0	undefined	0	0	0	undefined	0	band 3 anion transport protein (LOC106677095), transcript variant X1, mRNA
XM_014414797.1	0	0	0	0	undefined	0	0	undefined	0	0	0	undefined	0	band 3 anion transport protein (LOC106677095), transcript variant X12, mRNA
XM_014414867.1	0	0	0	0	undefined	0	0	undefined	0	0	0	undefined	0	anoctamin-7-like (LOC106677142), transcript variant X1, mRNA
XM_014414902.1	0	0	0	0	undefined	0	0	undefined	0	0	0	undefined	0	epsin-2 (LOC106677163), transcript variant X1, mRNA
XM_014414964.1	0	0	0	0	undefined	0	0	undefined	0	0	0	undefined	0	piezo-type mechanosensitive ion channel component (LOC106677202), transcript variant X1, mRNA
XM_014414978.1	0	0	0	0	undefined	0	0	undefined	0	0	0	undefined	0	serine/threonine-protein kinase N (LOC106677206), transcript variant X1, mRNA
XM_014415039.1	0	0	0	0	undefined	0	0	undefined	0	0	0	undefined	0	pleckstrin homology domain-containing family G member 3 (LOC106677241), transcript variant X4, mRNA
XM_014415206.1	0	0	0	0	undefined	0	0	undefined	0	0	0	undefined	0	kinase suppressor of Ras 2 (LOC106677338), transcript variant X1, mRNA
XM_014415282.1	0	0	0	0	undefined	0	0	undefined	0	0	0	undefined	0	tau-tubulin kinase 1 (LOC106677388), transcript variant X1, mRNA
XM_014415300.1	0	0	0	0	undefined	0	0	undefined	0	0	0	undefined	0	chloride channel protein 2 (LOC106677394), transcript variant X1, mRNA
XM_014415309.1	0	0	0	0	undefined	0	0	undefined	0	0	0	undefined	0	dual 3',5'-cyclic-AMP and -GMP phosphodiesterase 11 (LOC106677396), transcript variant X1, mRNA
XM_014415328.1	0	0	0	0	undefined	0	0	undefined	0	0	0	undefined	0	alanine--tRNA ligase, cytoplasmic (LOC106677404), transcript variant X1, mRNA
XM_014415371.1	0	0	0	0	undefined	0	0	undefined	0	0	0	undefined	0	alpha-catulin (LOC106677439), transcript variant X1, mRNA
XM_014415398.1	0	0	0	0	undefined	0	0	undefined	0	0	0	undefined	0	actin-binding LIM protein 2 (LOC106677461), transcript variant X1, mRNA
XM_014415418.1	0	0	0	0	undefined	0	0	undefined	0	0	0	undefined	0	ankyrin repeat domain-containing protein 17 (LOC106677470), transcript variant X1, mRNA
XM_014415419.1	0	0	0	0	undefined	0	0	undefined	0	0	0	undefined	0	ankyrin repeat domain-containing protein 17 (LOC106677470), transcript variant X2, mRNA
XM_014415424.1	0	0	0	0	undefined	0	0	undefined	0	0	0	undefined	0	ankyrin repeat domain-containing protein 17 (LOC106677470), transcript variant X6, mRNA
XM_014415498.1	0	0	0	0	undefined	0	0	undefined	0	0	0	undefined	0	protein-tyrosine sulfotransferase (LOC106677518), transcript variant X1, mRNA
XM_014415523.1	0	0	0	0	undefined	0	0	undefined	0	0	0	undefined	0	tropomodulin-1 (LOC106677531), transcript variant X1, mRNA
XM_014415542.1	0	0	0	0	undefined	0	0	undefined	0	0	0	undefined	0	kelch-like protein 17 (LOC106677536), transcript variant X1, mRNA
XM_014415543.1	0	0	0	0	undefined	0	0	undefined	0	0	0	undefined	0	kelch-like protein 17 (LOC106677536), transcript variant X2, mRNA
XM_014415616.1	0	0	0	0	undefined	0	0	undefined	0	0	0	undefined	0	uncharacterized LOC106677591 (LOC106677591), transcript variant X1, mRNA
XM_014415706.1	0	0	0	0	undefined	0	0	undefined	0	0	0	undefined	0	TOM1-like protein 2 (LOC106677661), transcript variant X1, mRNA
XM_014415719.1	0	1	0	0	undefined	0	0	undefined	0	0	0	undefined	0	alanine--glyoxylate aminotransferase 2, mitochondrial (LOC106677667), transcript variant X1, mRNA
XM_014415758.1	0	0	0	0	undefined	0	0	undefined	0	0	0	undefined	0	regulating synaptic membrane exocytosis protein 1 (LOC106677691), transcript variant X1, mRNA
XM_014415796.1	0	0	0	0	undefined	0	0	undefined	0	0	0	undefined	0	chitooligosaccharidolytic beta-N-acetylglucosaminidase (LOC106677711), transcript variant X1, mRNA
XM_014415847.1	0	0	0	0	undefined	0	0	undefined	0	0	0	undefined	0	echinoderm microtubule-associated protein-like 2 (LOC106677752), transcript variant X1, mRNA
XM_014415910.1	0	0	0	0	undefined	0	0	undefined	0	0	0	undefined	0	potassium voltage-gated channel protein Shaker (LOC106677792), transcript variant X1, mRNA
XM_014415991.1	0	0	0	0	undefined	0	0	undefined	0	0	0	undefined	0	mothers against decapentaplegic homolog 4-like (LOC106677843), transcript variant X1, mRNA
XM_014416001.1	0	0	0	0	undefined	0	0	undefined	0	0	0	undefined	0	CCR4-NOT transcription complex subunit 6-like (LOC106677846), transcript variant X1, mRNA
XM_014416098.1	0	0	0	0	undefined	0	0	undefined	0	0	0	undefined	0	peripheral plasma membrane protein CASK (LOC106677903), transcript variant X1, mRNA
XM_014416100.1	0	0	0	0	undefined	0	0	undefined	0	0	0	undefined	0	peripheral plasma membrane protein CASK (LOC106677903), transcript variant X3, mRNA
XM_014416166.1	0	0	0	0	undefined	0	0	undefined	0	0	0	undefined	0	epidermal growth factor receptor kinase substrate 8-like protein 2 (LOC106677941), transcript variant X1, mRNA
XM_014416230.1	0	0.12	0	0	undefined	0	0	undefined	0	0	0	undefined	0	complexin (LOC106677986), transcript variant X1, mRNA
XM_014416283.1	0	0	0	0	undefined	0	0	undefined	0	0	0	undefined	0	apoptosis-stimulating of p53 protein 2 (LOC106678017), transcript variant X1, mRNA
XM_014416344.1	0	0	0	0	undefined	0	0	undefined	0	0	0	undefined	0	serine-rich adhesin for platelets (LOC106678050), transcript variant X1, mRNA
XM_014416350.1	0	0	0	0	undefined	0	0	undefined	0.01	0	0	undefined	0	gustatory and odorant receptor 24-like (LOC106678057), transcript variant X1, mRNA
XM_014416443.1	0	0	0	0	undefined	0	0	undefined	0	0	0	undefined	0	potassium/sodium hyperpolarization-activated cyclic nucleotide-gated channel 2 (LOC106678119), transcript variant X1, mRNA
XM_014416497.1	0	0	0	0	undefined	0	0	undefined	0	0	0	undefined	0	vesicular glutamate transporter 2.2-like (LOC106678147), transcript variant X1, mRNA
XM_014416547.1	0	0	0	0	undefined	0	0	undefined	0	0	0	undefined	0	indole-3-acetaldehyde oxidase-like (LOC106678177), transcript variant X1, mRNA
XM_014416551.1	0	0	0	0	undefined	0	0	undefined	0	0	0	undefined	0	indole-3-acetaldehyde oxidase-like (LOC106678177), transcript variant X4, mRNA
XM_014416626.1	0	0	0	0.54	undefined	0.19	0	undefined	0.07	0	0	undefined	0	zinc finger protein 64-like (LOC106678229), transcript variant X1, mRNA
XM_014416639.1	0	0	0	0	undefined	0	0	undefined	0	0	0	undefined	0	WD repeat-containing protein 26 (LOC106678234), transcript variant X1, mRNA
XM_014416715.1	0	0	0	0	undefined	0	0	undefined	0	0	0	undefined	0	uncharacterized LOC106678290 (LOC106678290), transcript variant X1, mRNA
XM_014416716.1	0	0	0	0	undefined	0	0	undefined	0	0	0	undefined	0	uncharacterized LOC106678290 (LOC106678290), transcript variant X2, mRNA
XM_014416746.1	0	0	0	0	undefined	0	0	undefined	0	0	0	undefined	0	histone-lysine N-methyltransferase NSD2 (LOC106678310), transcript variant X1, mRNA
XM_014416832.1	0	0	0	0	undefined	0	0	undefined	0	0	0	undefined	0	broad-complex core protein isoforms 1/2/3/4/5 (LOC106678364), transcript variant X1, mRNA
XM_014416922.1	0	0	0	0	undefined	0	0	undefined	0	0	0	undefined	0	protein N-terminal asparagine amidohydrolase (LOC106678435), transcript variant X1, mRNA
XM_014416940.1	0	0	0	0	undefined	0	0	undefined	0	0	0	undefined	0	dynactin subunit 1 (LOC106678446), transcript variant X1, mRNA
XM_014417024.1	0	0	0	0	undefined	0	0	undefined	0	0	0	undefined	0	kinesin light chain (LOC106678497), transcript variant X1, mRNA
XM_014417035.1	0	0	0	0	undefined	0	0	undefined	0	0	0	undefined	0	triokinase/FMN cyclase-like (LOC106678499), transcript variant X1, mRNA
XM_014417083.1	0	0	0	0	undefined	0	0	undefined	0	0	0	undefined	0	tropomyosin (LOC106678506), transcript variant X1, mRNA
XM_014417102.1	0	0	0	0	undefined	0	0	undefined	0	0	0	undefined	0	Down syndrome cell adhesion molecule-like protein Dscam2 (LOC106678542), transcript variant X1, mRNA
XM_014417111.1	0	0	0	0	undefined	0	0	undefined	0	0	0	undefined	0	Down syndrome cell adhesion molecule-like protein Dscam2 (LOC106678542), transcript variant X2, mRNA
XM_014417121.1	0	0	0	0	undefined	0	0	undefined	0	0	0	undefined	0	Down syndrome cell adhesion molecule-like protein Dscam2 (LOC106678542), transcript variant X3, mRNA
XM_014417164.1	0	0	0	0	undefined	0	0	undefined	0	0	0	undefined	0	high affinity copper uptake protein 1 (LOC106678584), transcript variant X1, mRNA
XM_014417174.1	0	0	0	0	undefined	0	0	undefined	0	0	0	undefined	0	Down syndrome cell adhesion molecule-like protein Dscam2 (LOC106678542), transcript variant X10, mRNA
XM_014417223.1	0	0	0	0	undefined	0	0	undefined	0	0	0	undefined	0	calcium-activated potassium channel slowpoke (LOC106678619), transcript variant X1, mRNA
XM_014417224.1	0	0	0	0	undefined	0	0	undefined	0	0	0	undefined	0	calcium-activated potassium channel slowpoke (LOC106678619), transcript variant X2, mRNA
XM_014417225.1	0	0	0	0	undefined	0	0	undefined	0	0	0	undefined	0	calcium-activated potassium channel slowpoke (LOC106678619), transcript variant X3, mRNA
XM_014417228.1	0	0	0	0	undefined	0	0	undefined	0	0	0	undefined	0	calcium-activated potassium channel slowpoke (LOC106678619), transcript variant X6, mRNA
XM_014417234.1	0	0	0	0	undefined	0	0	undefined	0	0	0	undefined	0	calcium-activated potassium channel slowpoke (LOC106678619), transcript variant X11, mRNA
XM_014417236.1	0	0	0	0	undefined	0	0	undefined	0	0	0	undefined	0	calcium-activated potassium channel slowpoke (LOC106678619), transcript variant X13, mRNA
XM_014417238.1	0	0	0	0	undefined	0	0	undefined	0	0	0	undefined	0	tropomyosin (LOC106678506), transcript variant X3, mRNA
XM_014417273.1	0	0	0	0	undefined	0	0	undefined	0	0	0	undefined	0	rab11 family-interacting protein 4 (LOC106678638), transcript variant X1, mRNA
XM_014417298.1	0	0	0	0	undefined	0	0	undefined	0	0	0	undefined	0	coiled-coil domain-containing protein AGAP005037 (LOC106678649), transcript variant X1, mRNA
XM_014417335.1	0	0	0	0	undefined	0	0	undefined	0	0	0	undefined	0	Down syndrome cell adhesion molecule-like protein Dscam2 (LOC106678542), transcript variant X29, mRNA
XM_014417369.1	0	0	0	0	undefined	0	0	undefined	0	0	0	undefined	0	protein lingerer (LOC106678680), transcript variant X1, mRNA
XM_014417425.1	0	0	0	0	undefined	0	0	undefined	0	0	0	undefined	0	Golgi-specific brefeldin A-resistance guanine nucleotide exchange factor 1 (LOC106678723), transcript variant X1, mRNA
XM_014417557.1	0	0	0	0	undefined	0	0	undefined	0	0	0	undefined	0	carnitine O-palmitoyltransferase 1, muscle isoform (LOC106678802), transcript variant X1, mRNA
XM_014417583.1	0	0	0	0	undefined	0	0	undefined	0	0	0	undefined	0	serine/threonine-protein phosphatase 6 regulatory ankyrin repeat subunit B-like (LOC106678819), transcript variant X3, mRNA
XM_014417590.1	0	0	0	0	undefined	0	0	undefined	0	0	0	undefined	0	zinc finger protein 729-like (LOC106678824), transcript variant X2, mRNA
XM_014417592.1	0	0	0	0	undefined	0	0	undefined	0	0	0	undefined	0	zinc finger protein 729-like (LOC106678824), transcript variant X4, mRNA
XM_014417597.1	0	0	0	0.05	undefined	0.04	0	undefined	0.01	0	0	undefined	0	Down syndrome cell adhesion molecule-like protein Dscam2 (LOC106678827), transcript variant X3, mRNA
XM_014417604.1	0	0	0	0.38	undefined	0.18	0	undefined	0.08	0	0	undefined	0	fat-like cadherin-related tumor suppressor homolog (LOC106678830), transcript variant X2, mRNA
XM_014417684.1	0	0	0	0	undefined	0	0	undefined	0	0	0	undefined	0	glutamate receptor ionotropic, kainate 2-like (LOC106678872), transcript variant X4, mRNA
XM_014417730.1	0	0	0	0	undefined	0	0	undefined	0	0	0	undefined	0	zinc finger protein OZF-like (LOC106678901), transcript variant X1, mRNA
XM_014417748.1	0	0	0	0	undefined	0	0	undefined	0	0	0	undefined	0	ubiquitin carboxyl-terminal hydrolase 9-like (LOC106678905), transcript variant X1, mRNA
XM_014417836.1	0	0	0	0	undefined	0	0	undefined	0	0	0	undefined	0	vacuolar protein sorting-associated protein 13A-like (LOC106678964), transcript variant X1, mRNA
XM_014417879.1	0	0	0	0	undefined	0	0	undefined	0	0	0	undefined	0	cAMP-regulated phosphoprotein 21 (LOC106678991), transcript variant X1, mRNA
XM_014418006.1	0	0	0	0	undefined	0	0	undefined	0	0	0	undefined	0	rap guanine nucleotide exchange factor 2 (LOC106679069), transcript variant X1, mRNA
XM_014418148.1	0	0	0	0	undefined	0	0	undefined	0	0	0	undefined	0	pre-mRNA 3'-end-processing factor FIP1 (LOC106679166), transcript variant X1, mRNA
XM_014418155.1	0	0	0	0	undefined	0	0	undefined	0	0	0	undefined	0	zinc finger protein 845-like (LOC106679169), transcript variant X1, mRNA
XM_014418185.1	0	0	0	0	undefined	0	0	undefined	0	0	0	undefined	0	NAD kinase-like (LOC106679185), transcript variant X1, mRNA
XM_014418277.1	0	0	0	0	undefined	0	0	undefined	0	0	0	undefined	0	PR domain zinc finger protein 1-like (LOC106679250), transcript variant X1, mRNA
XM_014418305.1	0	0	0	0	undefined	0	0	undefined	0	0	0	undefined	0	protein couch potato (LOC106679258), transcript variant X1, mRNA
XM_014418320.1	0	0	0	0	undefined	0	0	undefined	0	0	0	undefined	0	teneurin-m (LOC106679264), transcript variant X1, mRNA
XM_014418356.1	0	0	0	0.1	undefined	0.09	0	undefined	0.03	0	0	undefined	0	cadherin-23 (LOC106679287), transcript variant X3, mRNA
XM_014418433.1	0	0	0	0	undefined	0	0	undefined	0	0	0	undefined	0	myelin transcription factor 1 (LOC106679334), transcript variant X1, mRNA
XM_014418566.1	0	0	0	0	undefined	0	0	undefined	0	0	0	undefined	0	MAGUK p55 subfamily member 7 (LOC106679417), transcript variant X1, mRNA
XM_014418570.1	0	0	0	0	undefined	0	0	undefined	0	0	0	undefined	0	MAGUK p55 subfamily member 7 (LOC106679417), transcript variant X5, mRNA
XM_014418593.1	0	0	0	0	undefined	0	0	undefined	0	0	0	undefined	0	transcription factor GATA-4-like (LOC106679431), transcript variant X1, mRNA
XM_014418602.1	0	0	0	0	undefined	0	0	undefined	0	0	0	undefined	0	nuclear factor 1 X-type (LOC106679438), transcript variant X1, mRNA
XM_014418612.1	0	0	0	0	undefined	0	0	undefined	0	0	0	undefined	0	calcium/calmodulin-dependent protein kinase kinase 2 (LOC106679439), transcript variant X1, mRNA
XM_014418682.1	0	0	0	0	undefined	0	0	undefined	0	0	0	undefined	0	CWF19-like protein 1 (LOC106679492), transcript variant X1, mRNA
XM_014418700.1	0	0	0	0	undefined	0	0	undefined	0	0	0	undefined	0	guanine nucleotide-releasing factor 2 (LOC106679504), transcript variant X1, mRNA
XM_014418757.1	0	0	0	0	undefined	0	0	undefined	0	0	0	undefined	0	supervillin-like (LOC106679546), transcript variant X1, mRNA
XM_014418808.1	0	0	0	0	undefined	0	0	undefined	0	0	0	undefined	0	phosphatidylinositide phosphatase SAC2 (LOC106679577), transcript variant X1, mRNA
XM_014418931.1	0	0	0	0	undefined	0	0	undefined	0	0	0	undefined	0	protein grainyhead (LOC106679656), transcript variant X1, mRNA
XM_014418963.1	0	0	0	0	undefined	0	0	undefined	0	0	0	undefined	0	rho guanine nucleotide exchange factor 18 (LOC106679675), transcript variant X1, mRNA
XM_014419078.1	0	0	0	0	undefined	0	0	undefined	0	0	0	undefined	0	zinc finger protein 711-like (LOC106679751), transcript variant X5, mRNA
XM_014419169.1	0	0	0	0	undefined	0	0	undefined	0	0	0	undefined	0	putative ammonium transporter 3 (LOC106679818), transcript variant X1, mRNA
XM_014419177.1	0	0	0	0	undefined	0	0	undefined	0	0	0	undefined	0	kinesin-like protein KIF3A (LOC106679825), transcript variant X1, mRNA
XM_014419247.1	0	0	0	0	undefined	0	0	undefined	0	0	0	undefined	0	collagen alpha-1(XV) chain (LOC106679870), transcript variant X1, mRNA
XM_014419312.1	0	0	0	0	undefined	0	0	undefined	0	0	0	undefined	0	homeotic protein antennapedia-like (LOC106679912), transcript variant X1, mRNA
XM_014419393.1	0	0	0	0	undefined	0	0	undefined	0	0	0	undefined	0	myb protein (LOC106679974), transcript variant X1, mRNA
XM_014419436.1	0	0	0	0	undefined	0	0	undefined	0	0	0	undefined	0	polypyrimidine tract-binding protein 1 (LOC106679997), transcript variant X6, mRNA
XM_014419526.1	0	0	0	0	undefined	0	0	undefined	0	0	0	undefined	0	regulator of G-protein signaling loco (LOC106680061), transcript variant X6, mRNA
XM_014419593.1	0	0	0	0	undefined	0	0	undefined	0	0	0	undefined	0	uncharacterized LOC106680104 (LOC106680104), mRNA
XM_014419597.1	0	0	0	0	undefined	0	0	undefined	0	0	0	undefined	0	uncharacterized LOC106680109 (LOC106680109), transcript variant X1, mRNA
XM_014419619.1	0	0	0	0	undefined	0	0	undefined	0	0	0	undefined	0	zinc finger X-chromosomal protein-like (LOC106680118), transcript variant X1, mRNA
XM_014419669.1	0	0	0	0	undefined	0	0	undefined	0	0	0	undefined	0	homeobox protein prospero (LOC106680158), transcript variant X1, mRNA
XM_014419686.1	0	0	0	0	undefined	0	0	undefined	0	0	0	undefined	0	mitochondrial inner membrane protein OXA1L (LOC106680170), transcript variant X3, mRNA
XM_014419708.1	0	0	0	0	undefined	0	0	undefined	0	0	0	undefined	0	serine/threonine-protein phosphatase 4 regulatory subunit 1-like (LOC106680185), transcript variant X1, mRNA
XM_014419752.1	0	0	0	0	undefined	0	0	undefined	0	0	0	undefined	0	patronin (LOC106680219), transcript variant X1, mRNA
XM_014419773.1	0	0	0	0	undefined	0	0	undefined	0	0	0	undefined	0	protein RER1 (LOC106680203), transcript variant X1, mRNA
XM_014419785.1	0	0	0	0	undefined	0	0	undefined	0	0	0	undefined	0	dual specificity tyrosine-phosphorylation-regulated kinase 2 (LOC106680236), transcript variant X3, mRNA
XM_014419846.1	0	0	0	0	undefined	0	0	undefined	0	0	0	undefined	0	MAP7 domain-containing protein 2 (LOC106680281), transcript variant X1, mRNA
XM_014419916.1	0	0	0	0	undefined	0	0	undefined	0	0	0	undefined	0	dnaJ homolog subfamily B member 6-B (LOC106680322), transcript variant X1, mRNA
XM_014419930.1	0	0	0	0	undefined	0	0	undefined	0	0	0	undefined	0	oxidation resistance protein 1 (LOC106680323), transcript variant X1, mRNA
XM_014419931.1	0	0	0	0	undefined	0	0	undefined	0	0	0	undefined	0	zinc finger protein 37 homolog (LOC106680325), transcript variant X2, mRNA
XM_014420003.1	0	0	0	0	undefined	0	0	undefined	0	0	0	undefined	0	embryonic polarity protein dorsal-like (LOC106680362), transcript variant X1, mRNA
XM_014420024.1	0	0	0	0	undefined	0	0	undefined	0	0	0	undefined	0	testis-specific serine/threonine-protein kinase 6-like (LOC106680370), transcript variant X1, mRNA
XM_014420057.1	0	0	0	0	undefined	0	0	undefined	0	0	0	undefined	0	dachshund homolog 1 (LOC106680381), transcript variant X1, mRNA
XM_014420058.1	0	0	0	0	undefined	0	0	undefined	0	0	0	undefined	0	dachshund homolog 1 (LOC106680381), transcript variant X2, mRNA
XM_014420059.1	0	0	0	0	undefined	0	0	undefined	0	0	0	undefined	0	dachshund homolog 1 (LOC106680381), transcript variant X3, mRNA
XM_014420123.1	0	0	0	0	undefined	0	0	undefined	0	0	0	undefined	0	protein groucho-like (LOC106680422), transcript variant X1, mRNA
XM_014420170.1	0	0	0	0	undefined	0	0	undefined	0	0	0	undefined	0	histone-lysine N-methyltransferase SETMAR-like (LOC106680450), mRNA
XM_014420185.1	0	0	0	0	undefined	0	0	undefined	0	0	0	undefined	0	E3 ubiquitin-protein ligase HECTD1 (LOC106680464), transcript variant X1, mRNA
XM_014420187.1	0	0	0	0	undefined	0	0	undefined	0	0	0	undefined	0	E3 ubiquitin-protein ligase HECTD1 (LOC106680464), transcript variant X2, mRNA
XM_014420188.1	0	0	0	0	undefined	0	0	undefined	0	0	0	undefined	0	E3 ubiquitin-protein ligase HECTD1 (LOC106680464), transcript variant X3, mRNA
XM_014420196.1	0	0	0	0	undefined	0	0	undefined	0	0	0	undefined	0	E3 ubiquitin-protein ligase HECTD1 (LOC106680464), transcript variant X11, mRNA
XM_014420223.1	0	0	0	0	undefined	0	0	undefined	0	0	0	undefined	0	stress response protein nst1-like (LOC106680482), transcript variant X1, mRNA
XM_014420375.1	0	0	0	0	undefined	0	0	undefined	0	0	0	undefined	0	protein TANC2 (LOC106680581), transcript variant X1, mRNA
XM_014420385.1	0	0	0	0	undefined	0	0	undefined	0	0	0	undefined	0	protein polybromo-1 (LOC106680583), transcript variant X1, mRNA
XM_014420396.1	0	0	0	0	undefined	0	0	undefined	0	0	0	undefined	0	GTP-binding protein 2 (LOC106680587), transcript variant X1, mRNA
XM_014420426.1	0	0	0	0	undefined	0	0	undefined	0	0	0	undefined	0	stAR-related lipid transfer protein 7, mitochondrial (LOC106680601), transcript variant X1, mRNA
XM_014420459.1	0	0	0	0	undefined	0	0	undefined	0	0	0	undefined	0	endophilin-A (LOC106680620), transcript variant X1, mRNA
XM_014420512.1	0	0	0	0.05	undefined	0	0	undefined	0	0	0	undefined	0	GTP-binding protein REM 1-like (LOC106680646), transcript variant X2, mRNA
XM_014420546.1	0	0	0	0	undefined	0	0	undefined	0	0	0	undefined	0	bromodomain adjacent to zinc finger domain protein 2B-like (LOC106680678), transcript variant X1, mRNA
XM_014420731.1	0	0	0	0	undefined	0	0	undefined	0	0	0	undefined	0	adenosine receptor A2b (LOC106680792), transcript variant X7, mRNA
XM_014420738.1	0	0	0	0	undefined	0	0	undefined	0	0	0	undefined	0	ephrin type-B receptor 1-B (LOC106680795), transcript variant X1, mRNA
XM_014420743.1	0	0	0	0	undefined	0	0	undefined	0	0	0	undefined	0	ephrin type-B receptor 1-B (LOC106680795), transcript variant X5, mRNA
XM_014420799.1	0	0	0	0	undefined	0	0	undefined	0	0	0	undefined	0	cell wall protein DAN4-like (LOC106680835), mRNA
XM_014420817.1	0	0	0	0	undefined	0	0	undefined	0	0	0	undefined	0	regulatory-associated protein of mTOR (LOC106680843), transcript variant X1, mRNA
XM_014420885.1	0	0	0	0	undefined	0	0	undefined	0	0	0	undefined	0	SUN domain-containing protein 1-like (LOC106680887), transcript variant X1, mRNA
XM_014420998.1	0	0	0	0	undefined	0	0	undefined	0	0	0	undefined	0	CUGBP Elav-like family member 2 (LOC106680953), transcript variant X1, mRNA
XM_014421040.1	0	0	0	0	undefined	0	0	undefined	0	0	0	undefined	0	beta-1,4-N-acetylgalactosaminyltransferase bre-4-like (LOC106680978), transcript variant X1, mRNA
XM_014421059.1	0	0	0	0	undefined	0	0	undefined	0	0	0	undefined	0	cytosolic carboxypeptidase-like protein 5 (LOC106680985), transcript variant X1, mRNA
XM_014421181.1	0	0	0	0	undefined	0	0	undefined	0	0	0	undefined	0	uncharacterized LOC106681056 (LOC106681056), transcript variant X3, mRNA
XM_014421336.1	0	0	0	0.05	undefined	0.03	0	undefined	0.01	0	0	undefined	0	DEP domain-containing protein 1B-like (LOC106681162), transcript variant X2, mRNA
XM_014421359.1	0	0	0	0	undefined	0	0	undefined	0	0	0	undefined	0	putative epidermal cell surface receptor (LOC106681176), transcript variant X1, mRNA
XM_014421461.1	1.28	0	0	0	undefined	0	0	undefined	0	0	0	undefined	0	protein boule-like (LOC106681241), transcript variant X1, mRNA
XM_014421557.1	0	0	0	0	undefined	0	0	undefined	0	0	0	undefined	0	histone lysine demethylase PHF8-like (LOC106681312), transcript variant X1, mRNA
XM_014421599.1	0	0	0	0	undefined	0	0	undefined	0	0	0	undefined	0	neuropeptide Y receptor-like (LOC106681337), transcript variant X1, mRNA
XM_014421679.1	0	0	0	0	undefined	0	0	undefined	0	0	0	undefined	0	KAT8 regulatory NSL complex subunit 3 (LOC106681394), transcript variant X1, mRNA
XM_014421688.1	0	0	0	0	undefined	0	0	undefined	0	0	0	undefined	0	uncharacterized LOC106681395 (LOC106681395), transcript variant X1, mRNA
XM_014421693.1	0	0	0	0	undefined	0	0	undefined	0	0	0	undefined	0	potassium channel subfamily T member 2 (LOC106681401), transcript variant X1, mRNA
XM_014421696.1	0	0	0	0	undefined	0	0	undefined	0	0	0	undefined	0	potassium channel subfamily T member 2 (LOC106681401), transcript variant X4, mRNA
XM_014421731.1	0	0	0	0	undefined	0	0	undefined	0	0	0	undefined	0	uncharacterized LOC106681395 (LOC106681395), transcript variant X6, mRNA
XM_014421746.1	0	0.02	0	0	undefined	0	0	undefined	0	0	0	undefined	0	ankyrin-2-like (LOC106681426), mRNA
XM_014421803.1	0	0	0	0	undefined	0	0	undefined	0	0	0	undefined	0	RNA binding protein fox-1 homolog 3 (LOC106681477), transcript variant X1, mRNA
XM_014421933.1	0	0	0	0	undefined	0	0	undefined	0	0	0	undefined	0	kinesin-like protein unc-104 (LOC106681574), transcript variant X1, mRNA
XM_014421936.1	0	0	0	0	undefined	0	0	undefined	0	0	0	undefined	0	kinesin-like protein unc-104 (LOC106681574), transcript variant X3, mRNA
XM_014421942.1	0	0	0	0.04	undefined	0	0	undefined	0	0	0	undefined	0	kinesin-like protein unc-104 (LOC106681574), transcript variant X9, mRNA
XM_014421943.1	0	0	0	0	undefined	0	0	undefined	0	0	0	undefined	0	kinesin-like protein unc-104 (LOC106681574), transcript variant X10, mRNA
XM_014421950.1	0	0	0	0	undefined	0	0	undefined	0	0	0	undefined	0	solute carrier family 35 member F6 (LOC106681577), mRNA
XM_014421953.1	0	0	0	0	undefined	0	0	undefined	0	0	0	undefined	0	multidrug resistance-associated protein 5-like (LOC106681580), transcript variant X1, mRNA
XM_014421961.1	0	0	0	0	undefined	0	0	undefined	0	0	0	undefined	0	ubiquitin carboxyl-terminal hydrolase 2-like (LOC106681581), transcript variant X1, mRNA
XM_014422033.1	0	0	0	0	undefined	0	0	undefined	0	0	0	undefined	0	cGMP-dependent protein kinase, isozyme 2 forms cD5/T2 (LOC106681618), transcript variant X1, mRNA
XM_014422243.1	0	0	0	0	undefined	0	0	undefined	0	0	0	undefined	0	venom allergen 3-like (LOC106681758), transcript variant X1, mRNA
XM_014422253.1	0	0	0	0	undefined	0	0	undefined	0	0	0	undefined	0	pancreatic triacylglycerol lipase-like (LOC106681761), transcript variant X1, mRNA
XM_014422276.1	0	0	0	0	undefined	0	0	undefined	0	0	0	undefined	0	protein unc-79 homolog (LOC106681778), transcript variant X1, mRNA
XM_014422285.1	0	0	0	0	undefined	0	0	undefined	0	0	0	undefined	0	phosphatidylinositol 4-kinase alpha (LOC106681781), transcript variant X1, mRNA
XM_014422362.1	0.04	0	0	0	undefined	0	0	undefined	0	0	0	undefined	0	trithorax group protein osa-like (LOC106681800), transcript variant X7, mRNA
XM_014422385.1	0	0	0	0	undefined	0	0	undefined	0	0	0	undefined	0	ras-related protein Rab-2-like (LOC106681848), transcript variant X1, mRNA
XM_014422442.1	0	0	0	0	undefined	0	0	undefined	0	0	0	undefined	0	collagen alpha chain CG42342 (LOC106681894), transcript variant X1, mRNA
XM_014422455.1	0	0	0	0	undefined	0	0	undefined	0	0	0	undefined	0	protocadherin-15-like (LOC106681895), transcript variant X1, mRNA
XM_014422489.1	0	0	0	0	undefined	0	0	undefined	0	0	0	undefined	0	glycogen synthase kinase-3 beta (LOC106681917), transcript variant X1, mRNA
XM_014422500.1	0	0	0	0	undefined	0	0	undefined	0	0	0	undefined	0	transcription factor SPT20 homolog (LOC106681918), transcript variant X2, mRNA
XM_014422516.1	0	0	0	0	undefined	0	0	undefined	0	0	0	undefined	0	cerebellar degeneration-related protein 2-like (LOC106681925), transcript variant X1, mRNA
XM_014422619.1	0	0	0	0.1	undefined	0	0	undefined	0	0	0	undefined	0	uncharacterized LOC106682003 (LOC106682003), transcript variant X1, mRNA
XM_014422625.1	0	0	0	0.06	undefined	0	0	undefined	0	0	0	undefined	0	uncharacterized LOC106682003 (LOC106682003), transcript variant X6, mRNA
XM_014422662.1	0	0	0	0	undefined	0	0	undefined	0	0	0	undefined	0	uncharacterized LOC106682030 (LOC106682030), mRNA
XM_014422731.1	0	0	0	0	undefined	0	0	undefined	0	0	0	undefined	0	type I inositol 3,4-bisphosphate 4-phosphatase (LOC106682079), transcript variant X1, mRNA
XM_014422758.1	0	0	0	0	undefined	0	0	undefined	0	0	0	undefined	0	plasma membrane calcium-transporting ATPase 3 (LOC106682096), transcript variant X1, mRNA
XM_014422782.1	0	0	0	0	undefined	0	0	undefined	0	0	0	undefined	0	uncharacterized LOC106682101 (LOC106682101), transcript variant X1, mRNA
XM_014422795.1	0	0	0	0	undefined	0	0	undefined	0	0	0	undefined	0	uncharacterized LOC106682111 (LOC106682111), transcript variant X1, mRNA
XM_014422822.1	0	0	0	0	undefined	0	0	undefined	0	0	0	undefined	0	uncharacterized LOC106682130 (LOC106682130), transcript variant X1, mRNA
XM_014422930.1	0	0.03	0	0	undefined	0	0	undefined	0	0	0	undefined	0	lipopolysaccharide-induced tumor necrosis factor-alpha factor homolog (LOC106682199), transcript variant X1, mRNA
XM_014422967.1	0	0	0	0	undefined	0	0	undefined	0	0	0	undefined	0	mushroom body large-type Kenyon cell-specific protein 1 (LOC106682230), transcript variant X1, mRNA
XM_014423011.1	0	0	0	0	undefined	0	0	undefined	0	0	0	undefined	0	dedicator of cytokinesis protein 3 (LOC106682261), transcript variant X1, mRNA
XM_014423058.1	0	0	0	0	undefined	0	0	undefined	0	0	0	undefined	0	rhotekin-like (LOC106682291), transcript variant X5, mRNA
XM_014423233.1	0	0	0	0	undefined	0	0	undefined	0	0	0	undefined	0	serine/threonine-protein kinase MARK2-like (LOC106682411), transcript variant X1, mRNA
XM_014423263.1	0	0	0	0	undefined	0	0	undefined	0	0	0	undefined	0	uncharacterized protein KIAA0195 (LOC106682426), transcript variant X1, mRNA
XM_014423302.1	0	0	0	0	undefined	0	0	undefined	0	0	0	undefined	0	RE1-silencing transcription factor-like (LOC106682447), transcript variant X1, mRNA
XM_014423323.1	0	0	0	0	undefined	0	0	undefined	0	0	0	undefined	0	uncharacterized LOC106682458 (LOC106682458), transcript variant X4, mRNA
XM_014423335.1	0	0	0	0	undefined	0	0	undefined	0	0	0	undefined	0	centrosomin (LOC106682469), transcript variant X1, mRNA
XM_014423345.1	0	0	0	0	undefined	0	0	undefined	0	0	0	undefined	0	centrosomin (LOC106682469), transcript variant X11, mRNA
XM_014423348.1	0	0	0	0	undefined	0	0	undefined	0	0	0	undefined	0	golgin subfamily A member 1 (LOC106682472), transcript variant X1, mRNA
XM_014423364.1	0	0	0	0	undefined	0	0	undefined	0	0	0	undefined	0	synaptonemal complex protein 1-like (LOC106682484), transcript variant X1, mRNA
XM_014423453.1	0	0	0	0	undefined	0	0	undefined	0	0	0	undefined	0	apoptotic chromatin condensation inducer in the nucleus-like (LOC106682544), transcript variant X1, mRNA
XM_014423501.1	0	0	0	0	undefined	0	0	undefined	0	0	0	undefined	0	chromosome-associated kinesin KIF4-like (LOC106682577), transcript variant X1, mRNA
XM_014423600.1	0	0	0	0	undefined	0	0	undefined	0	0	0	undefined	0	zinc finger RNA-binding protein (LOC106682643), transcript variant X1, mRNA
XM_014423660.1	0	0	0	0	undefined	0	0	undefined	0	0	0	undefined	0	sentrin-specific protease 1-like (LOC106682670), transcript variant X1, mRNA
XM_014423676.1	0	0	0	0	undefined	0	0	undefined	0	0	0	undefined	0	RB1-inducible coiled-coil protein 1 (LOC106682677), transcript variant X1, mRNA
XM_014423734.1	0	0	0	0	undefined	0	0	undefined	0	0	0	undefined	0	annexin B9-like (LOC106682721), transcript variant X1, mRNA
XM_014423745.1	0	0	0	0	undefined	0	0	undefined	0	0	0	undefined	0	tyrosine-protein phosphatase Lar (LOC106682729), transcript variant X1, mRNA
XM_014423752.1	0	0	0	0	undefined	0	0	undefined	0	0	0	undefined	0	tyrosine-protein phosphatase Lar (LOC106682729), transcript variant X8, mRNA
XM_014423912.1	0	0	0	0	undefined	0	0	undefined	0	0	0	undefined	0	proline dehydrogenase 1, mitochondrial (LOC106682845), transcript variant X1, mRNA
XM_014423925.1	0	0	0	0	undefined	0	0	undefined	0	0	0	undefined	0	homeobox protein homothorax (LOC106682852), transcript variant X1, mRNA
XM_014423955.1	0	0	0	0	undefined	0	0	undefined	0	0	0	undefined	0	E3 ubiquitin-protein ligase hyd (LOC106682868), transcript variant X1, mRNA
XM_014423958.1	0	0	0	0	undefined	0	0	undefined	0	0	0	undefined	0	E3 ubiquitin-protein ligase hyd (LOC106682868), transcript variant X3, mRNA
XM_014423959.1	0	0	0	0	undefined	0	0	undefined	0	0	0	undefined	0	E3 ubiquitin-protein ligase hyd (LOC106682868), transcript variant X4, mRNA
XM_014423960.1	0	0	0	0	undefined	0	0	undefined	0	0	0	undefined	0	E3 ubiquitin-protein ligase hyd (LOC106682868), transcript variant X5, mRNA
XM_014424009.1	0	0	0	0	undefined	0	0	undefined	0	0	0	undefined	0	retinoic acid receptor RXR (LOC106682866), transcript variant X7, mRNA
XM_014424036.1	0	0	0	0	undefined	0	0	undefined	0	0	0	undefined	0	CAP-Gly domain-containing linker protein 1 (LOC106682909), transcript variant X1, mRNA
XM_014424074.1	0	0	0	0	undefined	0	0	undefined	0	0	0	undefined	0	uncharacterized LOC106682932 (LOC106682932), transcript variant X1, mRNA
XM_014424089.1	0	0	0	0	undefined	0	0	undefined	0	0	0	undefined	0	Niemann-Pick C1 protein (LOC106682943), transcript variant X1, mRNA
XM_014424290.1	0	0	0	0	undefined	0	0	undefined	0	0	0	undefined	0	glycine-rich cell wall structural protein 2-like (LOC106683066), transcript variant X1, mRNA
XM_014424360.1	0	0	0	0	undefined	0	0	undefined	0	0	0	undefined	0	maternal protein pumilio (LOC106683111), transcript variant X1, mRNA
XM_014424405.1	0	0	0	0	undefined	0	0	undefined	0	0	0	undefined	0	SH3 and multiple ankyrin repeat domains protein 1 (LOC106683137), transcript variant X3, mRNA
XM_014424447.1	0	0	0	0	undefined	0	0	undefined	0	0	0	undefined	0	actin-interacting protein 1 (LOC106683162), transcript variant X1, mRNA
XM_014424493.1	0	0	0	0	undefined	0	0	undefined	0	0	0	undefined	0	segment polarity protein dishevelled homolog DVL-3 (LOC106683196), transcript variant X1, mRNA
XM_014424494.1	0	0	0	0	undefined	0	0	undefined	0	0	0	undefined	0	segment polarity protein dishevelled homolog DVL-3 (LOC106683196), transcript variant X2, mRNA
XM_014424495.1	0	0	0	0	undefined	0	0	undefined	0	0	0	undefined	0	segment polarity protein dishevelled homolog DVL-3 (LOC106683196), transcript variant X3, mRNA
XM_014424525.1	0	0	0	0	undefined	0	0	undefined	0	0	0	undefined	0	uncharacterized LOC106683215 (LOC106683215), transcript variant X1, mRNA
XM_014424541.1	0	0	0	0	undefined	0	0	undefined	0	0	0	undefined	0	sodium bicarbonate cotransporter 3 (LOC106683217), transcript variant X1, mRNA
XM_014424593.1	0	0	0	0	undefined	0	0	undefined	0	0	0	undefined	0	E3 ubiquitin-protein ligase MARCH5 (LOC106683245), transcript variant X1, mRNA
XM_014424756.1	0	0	0	0	undefined	0	0	undefined	0	0	0	undefined	0	aminopeptidase N-like (LOC106683351), transcript variant X2, mRNA
XM_014424768.1	0	0	0	0.01	undefined	0	0	undefined	0	0	0	undefined	0	E3 ubiquitin-protein ligase Bre1 (LOC106683360), transcript variant X1, mRNA
XM_014424770.1	0	0	0	0	undefined	0	0	undefined	0	0	0	undefined	0	E3 ubiquitin-protein ligase Bre1 (LOC106683360), transcript variant X3, mRNA
XM_014424772.1	0	0	0	0.01	undefined	0	0	undefined	0	0	0	undefined	0	E3 ubiquitin-protein ligase Bre1 (LOC106683360), transcript variant X5, mRNA
XM_014424806.1	0	0	0	0	undefined	0	0	undefined	0	0	0	undefined	0	uncharacterized LOC106683381 (LOC106683381), transcript variant X1, mRNA
XM_014424829.1	0	0	0	0	undefined	0	0	undefined	0	0	0	undefined	0	protein hu-li tai shao (LOC106683397), transcript variant X1, mRNA
XM_014424834.1	0	0	0	0	undefined	0	0	undefined	0	0	0	undefined	0	protein hu-li tai shao (LOC106683397), transcript variant X5, mRNA
XM_014424861.1	0	0	0	0	undefined	0	0	undefined	0	0	0	undefined	0	ethanolamine kinase 1 (LOC106683412), transcript variant X1, mRNA
XM_014424893.1	0	0	0	0	undefined	0	0	undefined	0	0	0	undefined	0	signal transducer and activator of transcription 5B (LOC106683428), transcript variant X1, mRNA
XM_014424944.1	0	0	0	0	undefined	0	0	undefined	0	0	0	undefined	0	probable phospholipid-transporting ATPase IA (LOC106683457), transcript variant X1, mRNA
XM_014425031.1	0	0	0	0	undefined	0	0	undefined	0	0	0	undefined	0	histone acetyltransferase p300 (LOC106683521), transcript variant X1, mRNA
XM_014425036.1	0	0	0	0	undefined	0	0	undefined	0	0	0	undefined	0	histone acetyltransferase p300 (LOC106683521), transcript variant X6, mRNA
XM_014425039.1	0	0	0	0	undefined	0	0	undefined	0	0	0	undefined	0	zinc finger protein aebp2 (LOC106683499), transcript variant X1, mRNA
XM_014425046.1	0	0	0	0	undefined	0	0	undefined	0	0	0	undefined	0	chromodomain Y-like protein (LOC106683526), transcript variant X1, mRNA
XM_014425069.1	0	0	0	0	undefined	0	0	undefined	0	0	0	undefined	0	protein lap4 (LOC106683545), transcript variant X1, mRNA
XM_014425084.1	0	0	0	0	undefined	0	0	undefined	0	0	0	undefined	0	heterogeneous nuclear ribonucleoprotein Q (LOC106683554), transcript variant X1, mRNA
XM_014425094.1	0	0	0	0	undefined	0	0	undefined	0	0	0	undefined	0	bone morphogenetic protein 1 (LOC106683558), transcript variant X1, mRNA
XM_014425116.1	0	0	0	0	undefined	0	0	undefined	0	0	0	undefined	0	zinc finger Y-chromosomal protein 1-like (LOC106683572), transcript variant X2, mRNA
XM_014425125.1	0	0	0	0	undefined	0	0	undefined	0	0	0	undefined	0	ankyrin repeat domain-containing protein 65-like (LOC106683577), transcript variant X2, mRNA
XM_014425156.1	0	0	0	0	undefined	0	0	undefined	0	0	0	undefined	0	pleckstrin homology domain-containing family G member 5-like (LOC106683597), transcript variant X1, mRNA
XM_014425186.1	0	0	0	0	undefined	0	0	undefined	0	0	0	undefined	0	arf-GAP with SH3 domain, ANK repeat and PH domain-containing protein 2 (LOC106683616), transcript variant X1, mRNA
XM_014425278.1	0	0	0	0	undefined	0	0	undefined	0	0	0	undefined	0	E3 ubiquitin-protein ligase RNF31 (LOC106683669), transcript variant X1, mRNA
XM_014425486.1	0	0	0	0	undefined	0	0	undefined	0	0	0	undefined	0	helicase domino (LOC106683798), transcript variant X1, mRNA
XM_014425516.1	0	0	0	0	undefined	0	0	undefined	0	0	0	undefined	0	uncharacterized LOC106683812 (LOC106683812), transcript variant X1, mRNA
XM_014425526.1	0	0	0	0	undefined	0	0	undefined	0	0	0	undefined	0	39S ribosomal protein L16, mitochondrial (LOC106683815), transcript variant X1, mRNA
XM_014425545.1	0	0	0	0	undefined	0	0	undefined	0	0	0	undefined	0	2-oxoglutarate dehydrogenase, mitochondrial-like (LOC106683829), transcript variant X6, mRNA
XM_014425560.1	0	0	0	0	undefined	0	0	undefined	0	0	0	undefined	0	uncharacterized LOC106683814 (LOC106683814), transcript variant X1, mRNA
XM_014425619.1	0	0	0	0	undefined	0	0	undefined	0	0	0	undefined	0	synaptic vesicular amine transporter (LOC106683882), transcript variant X1, mRNA
XM_014425651.1	0	0	0	0	undefined	0	0	undefined	0	0	0	undefined	0	synaptic vesicular amine transporter (LOC106683882), transcript variant X5, mRNA
XM_014425780.1	0	0	0	0	undefined	0	0	undefined	0	0	0	undefined	0	5'-AMP-activated protein kinase subunit gamma-1 (LOC106683990), transcript variant X1, mRNA
XM_014425797.1	0	0	0	0	undefined	0	0	undefined	0	0	0	undefined	0	transcription factor RFX3 (LOC106683995), transcript variant X1, mRNA
XM_014425884.1	0	0	0	0.04	undefined	0	0	undefined	0	0	0	undefined	0	zinc finger Y-chromosomal protein 2-like (LOC106684045), transcript variant X5, mRNA
XM_014425892.1	0	0	0	0	undefined	0	0	undefined	0	0	0	undefined	0	probable protein phosphatase 2C 6 (LOC106684049), transcript variant X1, mRNA
XM_014425936.1	0	0	0	0.33	undefined	0.17	0	undefined	0.06	0	0	undefined	0	glucose dehydrogenase [FAD, quinone]-like (LOC106684076), transcript variant X5, mRNA
XM_014426027.1	0	0	0	0	undefined	0	0	undefined	0	0	0	undefined	0	transient receptor potential-gamma protein (LOC106684104), transcript variant X1, mRNA
XM_014426081.1	0	0	0	0	undefined	0	0	undefined	0	0	0	undefined	0	probable Ras GTPase-activating protein (LOC106684163), transcript variant X1, mRNA
XM_014426157.1	0	0	0	0	undefined	0	0	undefined	0	0	0	undefined	0	protein sickie-like (LOC106684213), transcript variant X1, mRNA
XM_014426181.1	0	0	0	0	undefined	0	0	undefined	0	0	0	undefined	0	protein sprint (LOC106684228), transcript variant X1, mRNA
XM_014426198.1	0	0	0	0	undefined	0	0	undefined	0	0	0	undefined	0	protein sprint (LOC106684228), transcript variant X3, mRNA
XM_014426227.1	0	0	0	0	undefined	0	0	undefined	0	0	0	undefined	0	protein amalgam-like (LOC106684256), transcript variant X1, mRNA
XM_014426297.1	0	0	0	0	undefined	0	0	undefined	0	0	0	undefined	0	protein unc-80 homolog (LOC106684301), transcript variant X1, mRNA
XM_014426323.1	0	0	0	0.02	undefined	0	0	undefined	0	0	0	undefined	0	putative thiamine transporter SLC35F3 (LOC106684320), transcript variant X1, mRNA
XM_014426341.1	0	0	0	0	undefined	0	0	undefined	0	0	0	undefined	0	glycerophosphocholine phosphodiesterase GPCPD1 (LOC106684327), transcript variant X1, mRNA
XM_014426380.1	0	0	0	0	undefined	0	0	undefined	0	0	0	undefined	0	zinc finger autosomal protein-like (LOC106684351), transcript variant X1, mRNA
XM_014426383.1	0	0	0	0	undefined	0	0	undefined	0	0	0	undefined	0	zinc finger autosomal protein-like (LOC106684351), transcript variant X5, mRNA
XM_014426714.1	0	0	0	0	undefined	0	0	undefined	0	0	0	undefined	0	transcription factor HNF-4 homolog (LOC106684564), transcript variant X1, mRNA
XM_014426741.1	0	0	0	0	undefined	0	0	undefined	0	0	0	undefined	0	calcium and integrin-binding protein 1-like (LOC106684581), transcript variant X1, mRNA
XM_014426907.1	0	0	0	0	undefined	0	0	undefined	0	0	0	undefined	0	uncharacterized LOC106684681 (LOC106684681), transcript variant X1, mRNA
XM_014426952.1	0	0	0	0	undefined	0	0	undefined	0	0	0	undefined	0	neuronal acetylcholine receptor subunit alpha-7-like (LOC106684715), transcript variant X1, mRNA
XM_014427076.1	0	0	0	0	undefined	0	0	undefined	0	0	0	undefined	0	calcium/calmodulin-dependent 3',5'-cyclic nucleotide phosphodiesterase 1A-like (LOC106684800), transcript variant X1, mRNA
XM_014427085.1	0	0	0	0	undefined	0	0	undefined	0	0	0	undefined	0	SWI/SNF-related matrix-associated actin-dependent regulator of chromatin subfamily E member 1-like (LOC106684805), transcript variant X1, mRNA
XM_014427140.1	0	0	0	0	undefined	0	0	undefined	0	0	0	undefined	0	syntaxin-binding protein 5 (LOC106684846), transcript variant X1, mRNA
XM_014427153.1	0	0	0	0	undefined	0	0	undefined	0	0	0	undefined	0	protein Smaug homolog 1 (LOC106684852), transcript variant X1, mRNA
XM_014427183.1	0	0	0	0.03	undefined	0.02	0	undefined	0.01	0	0	undefined	0	uncharacterized LOC106684875 (LOC106684875), mRNA
XM_014427218.1	0	0	0	0	undefined	0	0	undefined	0	0	0	undefined	0	kinesin-like protein KIF13A (LOC106684897), transcript variant X1, mRNA
XM_014427221.1	0	0	0	0	undefined	0	0	undefined	0	0	0	undefined	0	kinesin-like protein KIF13A (LOC106684897), transcript variant X4, mRNA
XM_014427223.1	0	0	0	0.09	undefined	0.05	0	undefined	0.02	0	0	undefined	0	voltage-gated potassium channel subunit beta-2 (LOC106684883), transcript variant X4, mRNA
XM_014427251.1	0	0	0	0	undefined	0	0	undefined	0	0	0	undefined	0	myosin heavy chain, muscle (LOC106684916), transcript variant X1, mRNA
XM_014427255.1	0	0	0	0	undefined	0	0	undefined	0	0	0	undefined	0	myosin heavy chain, muscle (LOC106684916), transcript variant X4, mRNA
XM_014427257.1	0	0	0	0	undefined	0	0	undefined	0	0	0	undefined	0	myosin heavy chain, muscle (LOC106684916), transcript variant X6, mRNA
XM_014427261.1	0	0	0	0	undefined	0	0	undefined	0	0	0	undefined	0	myosin heavy chain, muscle (LOC106684916), transcript variant X10, mRNA
XM_014427262.1	0	0	0	0	undefined	0	0	undefined	0	0	0	undefined	0	myosin heavy chain, muscle (LOC106684916), transcript variant X11, mRNA
XM_014427267.1	0	0	0	0	undefined	0	0	undefined	0	0	0	undefined	0	myosin heavy chain, muscle (LOC106684916), transcript variant X15, mRNA
XM_014427320.1	0	0	0	0	undefined	0	0	undefined	0	0	0	undefined	0	cyclin-dependent kinase-like 1 (LOC106684935), transcript variant X1, mRNA
XM_014427376.1	0	0	0	0	undefined	0	0	undefined	0	0	0	undefined	0	uncharacterized LOC106684974 (LOC106684974), mRNA
XM_014427388.1	0	0	0	0	undefined	0	0	undefined	0	0	0	undefined	0	glutamate-gated chloride channel (LOC106684983), transcript variant X1, mRNA
XM_014427390.1	0	0	0	0	undefined	0	0	undefined	0	0	0	undefined	0	glutamate-gated chloride channel (LOC106684983), transcript variant X3, mRNA
XM_014427415.1	0	0	0	0	undefined	0	0	undefined	0	0	0	undefined	0	AF4/FMR2 family member 4 (LOC106684992), transcript variant X1, mRNA
XM_014427517.1	0	0	0	0	undefined	0	0	undefined	0	0	0	undefined	0	peptidyl-prolyl cis-trans isomerase FKBP4 (LOC106685045), transcript variant X1, mRNA
XM_014427578.1	0	0	0	0	undefined	0	0	undefined	0	0	0	undefined	0	dual specificity mitogen-activated protein kinase kinase 4-like (LOC106685090), transcript variant X1, mRNA
XM_014427625.1	0	0	0	0	undefined	0	0	undefined	0	0	0	undefined	0	uncharacterized LOC106685113 (LOC106685113), transcript variant X1, mRNA
XM_014427639.1	0	0	0	0	undefined	0	0	undefined	0	0	0	undefined	0	PDZ and LIM domain protein 3 (LOC106685117), transcript variant X1, mRNA
XM_014427747.1	0	0	0	0	undefined	0	0	undefined	0	0	0	undefined	0	calcium-transporting ATPase sarcoplasmic/endoplasmic reticulum type (LOC106685193), transcript variant X1, mRNA
XM_014427863.1	0	0	0	0	undefined	0	0	undefined	0	0	0	undefined	0	uncharacterized LOC106685285 (LOC106685285), transcript variant X1, mRNA
XM_014427885.1	0	0	0	0	undefined	0	0	undefined	0	0	0	undefined	0	nucleoprotein TPR (LOC106685301), transcript variant X1, mRNA
XM_014427972.1	0	0	0	0	undefined	0	0	undefined	0	0	0	undefined	0	liprin-beta-1 (LOC106685361), transcript variant X1, mRNA
XM_014428036.1	0	0	0	0	undefined	0	0	undefined	0	0	0	undefined	0	extracellular sulfatase SULF-1 homolog (LOC106685400), transcript variant X1, mRNA
XM_014428065.1	0	0	0	0	undefined	0	0	undefined	0	0	0	undefined	0	chromodomain-helicase-DNA-binding protein 7 (LOC106685420), transcript variant X1, mRNA
XM_014428138.1	0	0	0	0	undefined	0	0	undefined	0	0	0	undefined	0	basement membrane-specific heparan sulfate proteoglycan core protein (LOC106685461), transcript variant X1, mRNA
XM_014428157.1	0	0.05	0	0	undefined	0	0	undefined	0	0	0	undefined	0	dihydroxyacetone phosphate acyltransferase (LOC106685468), transcript variant X2, mRNA
XM_014428223.1	0	0	0	0	undefined	0	0	undefined	0	0	0	undefined	0	DNA N6-methyl adenine demethylase-like (LOC106685511), transcript variant X1, mRNA
XM_014428259.1	0	0	0	0	undefined	0	0	undefined	0	0	0	undefined	0	serine/arginine repetitive matrix protein 2 (LOC106685528), transcript variant X1, mRNA
XM_014428359.1	0	0	0	0	undefined	0	0	undefined	0	0	0	undefined	0	protein alan shepard (LOC106685591), transcript variant X1, mRNA
XM_014428507.1	0	0	0	0	undefined	0	0	undefined	0	0	0	undefined	0	rho GTPase-activating protein 12-like (LOC106685695), transcript variant X1, mRNA
XM_014428545.1	0	0	0	0	undefined	0	0	undefined	0	0	0	undefined	0	uncharacterized LOC106685718 (LOC106685718), transcript variant X1, mRNA
XM_014428581.1	0	0	0	0	undefined	0	0	undefined	0	0	0	undefined	0	sodium channel protein para (LOC106685741), transcript variant X1, mRNA
XM_014428583.1	0	0	0	0	undefined	0	0	undefined	0	0	0	undefined	0	sodium channel protein para (LOC106685741), transcript variant X3, mRNA
XM_014428586.1	0	0	0	0	undefined	0	0	undefined	0	0	0	undefined	0	sodium channel protein para (LOC106685741), transcript variant X5, mRNA
XM_014428587.1	0	0	0	0	undefined	0	0	undefined	0	0	0	undefined	0	sodium channel protein para (LOC106685741), transcript variant X6, mRNA
XM_014428588.1	0	0	0	0	undefined	0	0	undefined	0	0	0	undefined	0	sodium channel protein para (LOC106685741), transcript variant X7, mRNA
XM_014428590.1	0	0	0	0	undefined	0	0	undefined	0	0	0	undefined	0	sodium channel protein para (LOC106685741), transcript variant X9, mRNA
XM_014428592.1	0	0	0	0	undefined	0	0	undefined	0	0	0	undefined	0	sodium channel protein para (LOC106685741), transcript variant X11, mRNA
XM_014428593.1	0	0	0	0	undefined	0	0	undefined	0	0	0	undefined	0	sodium channel protein para (LOC106685741), transcript variant X12, mRNA
XM_014428594.1	0	0	0	0	undefined	0	0	undefined	0	0	0	undefined	0	sodium channel protein para (LOC106685741), transcript variant X13, mRNA
XM_014428595.1	0	0	0	0	undefined	0	0	undefined	0	0	0	undefined	0	sodium channel protein para (LOC106685741), transcript variant X14, mRNA
XM_014428596.1	0	0	0	0	undefined	0	0	undefined	0	0	0	undefined	0	sodium channel protein para (LOC106685741), transcript variant X15, mRNA
XM_014428597.1	0	0	0	0	undefined	0	0	undefined	0	0	0	undefined	0	sodium channel protein para (LOC106685741), transcript variant X16, mRNA
XM_014428598.1	0	0	0	0	undefined	0	0	undefined	0	0	0	undefined	0	sodium channel protein para (LOC106685741), transcript variant X17, mRNA
XM_014428599.1	0	0	0	0	undefined	0	0	undefined	0	0	0	undefined	0	sodium channel protein para (LOC106685741), transcript variant X18, mRNA
XM_014428601.1	0	0	0	0	undefined	0	0	undefined	0	0	0	undefined	0	sodium channel protein para (LOC106685741), transcript variant X19, mRNA
XM_014428602.1	0	0	0	0	undefined	0	0	undefined	0	0	0	undefined	0	sodium channel protein para (LOC106685741), transcript variant X20, mRNA
XM_014428603.1	0	0	0	0	undefined	0	0	undefined	0	0	0	undefined	0	sodium channel protein para (LOC106685741), transcript variant X21, mRNA
XM_014428604.1	0	0	0	0	undefined	0	0	undefined	0	0	0	undefined	0	sodium channel protein para (LOC106685741), transcript variant X22, mRNA
XM_014428605.1	0	0	0	0	undefined	0	0	undefined	0	0	0	undefined	0	sodium channel protein para (LOC106685741), transcript variant X23, mRNA
XM_014428606.1	0	0	0	0	undefined	0	0	undefined	0	0	0	undefined	0	sodium channel protein para (LOC106685741), transcript variant X24, mRNA
XM_014428607.1	0	0	0	0.15	undefined	0	0	undefined	0	0	0	undefined	0	sodium channel protein para (LOC106685741), transcript variant X25, mRNA
XM_014428610.1	0	0	0	0	undefined	0	0	undefined	0	0	0	undefined	0	sodium channel protein para (LOC106685741), transcript variant X28, mRNA
XM_014428611.1	0	0	0	0	undefined	0	0	undefined	0	0	0	undefined	0	sodium channel protein para (LOC106685741), transcript variant X29, mRNA
XM_014428614.1	0	0	0	0	undefined	0	0	undefined	0	0	0	undefined	0	sodium channel protein para (LOC106685741), transcript variant X32, mRNA
XM_014428615.1	0	0	0	0	undefined	0	0	undefined	0	0	0	undefined	0	sodium channel protein para (LOC106685741), transcript variant X33, mRNA
XM_014428618.1	0	0	0	0	undefined	0	0	undefined	0	0	0	undefined	0	sodium channel protein para (LOC106685741), transcript variant X35, mRNA
XM_014428619.1	0	0	0	0	undefined	0	0	undefined	0	0	0	undefined	0	sodium channel protein para (LOC106685741), transcript variant X36, mRNA
XM_014428620.1	0	0	0	0	undefined	0	0	undefined	0	0	0	undefined	0	sodium channel protein para (LOC106685741), transcript variant X37, mRNA
XM_014428621.1	0	0	0	0	undefined	0	0	undefined	0	0	0	undefined	0	sodium channel protein para (LOC106685741), transcript variant X38, mRNA
XM_014428622.1	0	0	0	0	undefined	0	0	undefined	0	0	0	undefined	0	sodium channel protein para (LOC106685741), transcript variant X39, mRNA
XM_014428623.1	0	0	0	0	undefined	0	0	undefined	0	0	0	undefined	0	sodium channel protein para (LOC106685741), transcript variant X40, mRNA
XM_014428624.1	0	0	0	0	undefined	0	0	undefined	0	0	0	undefined	0	sodium channel protein para (LOC106685741), transcript variant X41, mRNA
XM_014428625.1	0	0	0	0	undefined	0	0	undefined	0	0	0	undefined	0	sodium channel protein para (LOC106685741), transcript variant X42, mRNA
XM_014428626.1	0	0	0	0	undefined	0	0	undefined	0	0	0	undefined	0	sodium channel protein para (LOC106685741), transcript variant X43, mRNA
XM_014428630.1	0	0	0	0	undefined	0	0	undefined	0	0	0	undefined	0	sodium channel protein para (LOC106685741), transcript variant X46, mRNA
XM_014428639.1	0	0	0	0.12	undefined	0	0	undefined	0	0	0	undefined	0	uncharacterized LOC106685747 (LOC106685747), transcript variant X2, mRNA
XM_014428668.1	0	0	0	0.19	undefined	0.08	0	undefined	0.03	0	0	undefined	0	brain tumor protein-like (LOC106685763), transcript variant X8, mRNA
XM_014428706.1	0	0	0	0	undefined	0	0	undefined	0	0	0	undefined	0	anoctamin-8 (LOC106685792), transcript variant X1, mRNA
XM_014428770.1	0	0	0	0	undefined	0	0	undefined	0	0	0	undefined	0	uncharacterized LOC106685837 (LOC106685837), transcript variant X1, mRNA
XM_014428898.1	0	0	0	0	undefined	0	0	undefined	0	0	0	undefined	0	leukocyte receptor cluster member 8 homolog (LOC106685908), transcript variant X1, mRNA
XM_014428943.1	0	0	0	0	undefined	0	0	undefined	0	0	0	undefined	0	epsilon-sarcoglycan (LOC106685930), transcript variant X1, mRNA
XM_014429048.1	0	0	0	0	undefined	0	0	undefined	0	0	0	undefined	0	importin subunit beta-1 (LOC106685988), transcript variant X4, mRNA
XM_014429120.1	0	0	0	0.24	undefined	0	0	undefined	0	0	0	undefined	0	voltage-dependent calcium channel subunit alpha-2/delta-3 (LOC106686036), transcript variant X1, mRNA
XM_014429135.1	0	0	0	0	undefined	0	0	undefined	0	0	0	undefined	0	C-terminal-binding protein (LOC106686043), transcript variant X1, mRNA
XM_014429168.1	0	0	0	0	undefined	0	0	undefined	0	0	0	undefined	0	arginine-glutamic acid dipeptide repeats protein (LOC106686059), transcript variant X1, mRNA
XM_014429216.1	0	0	0	0	undefined	0	0	undefined	0	0	0	undefined	0	protein-L-isoaspartate(D-aspartate) O-methyltransferase-like (LOC106686093), transcript variant X1, mRNA
XM_014429251.1	0	0	0	0	undefined	0	0	undefined	0	0	0	undefined	0	calcium-dependent secretion activator (LOC106686113), transcript variant X1, mRNA
XM_014429346.1	0	0	0	0	undefined	0	0	undefined	0	0	0	undefined	0	mitogen-activated protein kinase kinase kinase kinase 5 (LOC106686177), transcript variant X1, mRNA
XM_014429387.1	0	0	0	0	undefined	0	0	undefined	0	0	0	undefined	0	F-box/WD repeat-containing protein 7-like (LOC106686205), transcript variant X1, mRNA
XM_014429461.1	0	0	0	0	undefined	0	0	undefined	0	0	0	undefined	0	netrin receptor UNC5B (LOC106686268), transcript variant X1, mRNA
XM_014429500.1	0	0	0	0	undefined	0.03	0	undefined	0	0	0	undefined	0	uncharacterized LOC106686297 (LOC106686297), transcript variant X1, mRNA
XM_014429594.1	0	0	0	0	undefined	0	0	undefined	0	0	0	undefined	0	uncharacterized LOC106686355 (LOC106686355), transcript variant X1, mRNA
XM_014429601.1	0	0	0	0	undefined	0	0	undefined	0	0	0	undefined	0	uncharacterized protein CG43867 (LOC106686356), transcript variant X1, mRNA
XM_014429675.1	0	0	0	0	undefined	0	0	undefined	0	0	0	undefined	0	histone deacetylase 4 (LOC106686393), transcript variant X1, mRNA
XM_014429722.1	0	0	0	0	undefined	0	0	undefined	0	0	0	undefined	0	period circadian protein (LOC106686423), transcript variant X1, mRNA
XM_014429738.1	0	0	0	0	undefined	0	0	undefined	0	0	0	undefined	0	polyhomeotic-like protein 2 (LOC106686429), transcript variant X1, mRNA
XM_014429777.1	0	0	0	0	undefined	0	0	undefined	0	0	0	undefined	0	zinc finger protein 585B-like (LOC106686452), transcript variant X1, mRNA
XM_014429797.1	0	0	0	0	undefined	0	0	undefined	0	0	0	undefined	0	protein takeout-like (LOC106686461), mRNA
XM_014429836.1	0	0	0	0	undefined	0	0	undefined	0	0	0	undefined	0	uncharacterized LOC106686487 (LOC106686487), mRNA
XM_014429856.1	0	0	0	0	undefined	0	0	undefined	0	0	0	undefined	0	calcium/calmodulin-dependent protein kinase type II alpha chain (LOC106686506), transcript variant X1, mRNA
XM_014429865.1	0	0	0	0	undefined	0	0	undefined	0	0	0	undefined	0	calcium/calmodulin-dependent protein kinase type II alpha chain (LOC106686506), transcript variant X2, mRNA
XM_014429867.1	0	0	0	0	undefined	0	0	undefined	0	0	0	undefined	0	calcium/calmodulin-dependent protein kinase type II alpha chain (LOC106686506), transcript variant X3, mRNA
XM_014429887.1	0	0	0	0	undefined	0	0	undefined	0	0	0	undefined	0	calcium/calmodulin-dependent protein kinase type II alpha chain (LOC106686506), transcript variant X6, mRNA
XM_014429907.1	0	0	0	0	undefined	0	0	undefined	0	0	0	undefined	0	calcium/calmodulin-dependent protein kinase type II alpha chain (LOC106686506), transcript variant X9, mRNA
XM_014429917.1	0	0	0	0	undefined	0	0	undefined	0	0	0	undefined	0	calcium/calmodulin-dependent protein kinase type II alpha chain (LOC106686506), transcript variant X10, mRNA
XM_014429924.1	0	0	0	0	undefined	0	0	undefined	0	0	0	undefined	0	protein pangolin, isoforms A/H/I/S (LOC106686555), transcript variant X1, mRNA
XM_014430008.1	0	0	0	0	undefined	0	0	undefined	0	0	0	undefined	0	uncharacterized LOC106686615 (LOC106686615), transcript variant X1, mRNA
XM_014430084.1	0	0	0	0	undefined	0	0	undefined	0	0	0	undefined	0	cyclic nucleotide-gated cation channel alpha-3 (LOC106686667), transcript variant X1, mRNA
XM_014430181.1	0	0	0	0	undefined	0	0	undefined	0	0	0	undefined	0	alpha,alpha-trehalose-phosphate synthase [UDP-forming] 2-like (LOC106686723), transcript variant X1, mRNA
XM_014430293.1	0	0	0	0	undefined	0	0	undefined	0	0	0	undefined	0	axin (LOC106686784), transcript variant X1, mRNA
XM_014430345.1	0	0	0	0	undefined	0	0	undefined	0	0	0	undefined	0	sorting nexin lst-4 (LOC106686810), transcript variant X1, mRNA
XM_014430387.1	0	0	0	0	undefined	0	0	undefined	0	0	0	undefined	0	mitochondrial dicarboxylate carrier-like (LOC106686829), mRNA
XM_014430415.1	0	0	0	0	undefined	0	0	undefined	0	0	0	undefined	0	alpha-1,3-mannosyl-glycoprotein 4-beta-N-acetylglucosaminyltransferase B (LOC106686850), transcript variant X1, mRNA
XM_014430458.1	0	0	0	0	undefined	0	0	undefined	0	0	0	undefined	0	cholinephosphotransferase 1 (LOC106686878), transcript variant X1, mRNA
XM_014430483.1	0	0	0	0	undefined	0	0	undefined	0	0	0	undefined	0	monocarboxylate transporter 12-like (LOC106686893), transcript variant X1, mRNA
XM_014430522.1	0	0	0	0	undefined	0	0	undefined	0	0	0	undefined	0	splicing factor, arginine/serine-rich 15-like (LOC106686920), transcript variant X1, mRNA
XM_014430558.1	0	0	0	0	undefined	0	0	undefined	0	0	0	undefined	0	uncharacterized protein C9orf172 (LOC106686948), transcript variant X1, mRNA
XM_014430564.1	0	0	0	0	undefined	0	0	undefined	0	0	0	undefined	0	uncharacterized protein C9orf172 (LOC106686948), transcript variant X7, mRNA
XM_014430606.1	0	0	0	0	undefined	0	0	undefined	0	0	0	undefined	0	uncharacterized LOC106686985 (LOC106686985), transcript variant X1, mRNA
XM_014430616.1	0	0	0	0	undefined	0	0	undefined	0	0	0	undefined	0	phosphatidate phosphatase LPIN2 (LOC106686989), transcript variant X1, mRNA
XM_014430664.1	0.05	0	0	0	undefined	0	0	undefined	0	0	0	undefined	0	pseudouridine-5'-phosphate glycosidase-like (LOC106687020), transcript variant X1, mRNA
XM_014430769.1	0	0	0	0	undefined	0	0	undefined	0	0	0	undefined	0	uncharacterized LOC106687084 (LOC106687084), transcript variant X1, mRNA
XM_014430866.1	0	0	0	0	undefined	0	0	undefined	0	0	0	undefined	0	homeobox protein extradenticle (LOC106687148), transcript variant X1, mRNA
XM_014430968.1	0	0	0	0	undefined	0	0	undefined	0	0	0	undefined	0	phosphatidylinositol 4-phosphate 5-kinase type-1 alpha-like (LOC106687220), transcript variant X1, mRNA
XM_014431011.1	0	0	0	0	undefined	0	0	undefined	0	0	0	undefined	0	inaD-like protein (LOC106687247), transcript variant X1, mRNA
XM_014431048.1	0	0	0	0	undefined	0	0	undefined	0	0	0	undefined	0	MOG interacting and ectopic P-granules protein 1 (LOC106687274), transcript variant X1, mRNA
XM_014431182.1	0	0	0	0	undefined	0	0	undefined	0	0	0	undefined	0	uncharacterized LOC106687351 (LOC106687351), transcript variant X1, mRNA
XM_014431196.1	0	0	0	0	undefined	0	0	undefined	0	0	0	undefined	0	uncharacterized LOC106687351 (LOC106687351), transcript variant X14, mRNA
XM_014431246.1	0	0	0	0.06	undefined	0	0	undefined	0	0	0	undefined	0	DNA polymerase theta-like (LOC106687388), transcript variant X1, mRNA
XM_014431270.1	0	0	0	0	undefined	0	0	undefined	0	0	0	undefined	0	DNA polymerase eta (LOC106687406), transcript variant X1, mRNA
XM_014431307.1	0	0	0	0	undefined	0	0	undefined	0	0	0	undefined	0	cationic amino acid transporter 2-like (LOC106687423), transcript variant X1, mRNA
XM_014431370.1	0	0	0	0	undefined	0	0	undefined	0	0	0	undefined	0	putative uncharacterized protein DDB_G0277255 (LOC106687467), transcript variant X1, mRNA
XM_014431380.1	0	0	0	0	undefined	0	0	undefined	0	0	0	undefined	0	PQ-loop repeat-containing protein 1 (LOC106687470), transcript variant X1, mRNA
XM_014431399.1	0	0	0	0	undefined	0	0	undefined	0	0	0	undefined	0	nuclear hormone receptor FTZ-F1 (LOC106687483), transcript variant X1, mRNA
XM_014431516.1	0	0	0	0	undefined	0	0	undefined	0	0	0	undefined	0	uncharacterized LOC106687560 (LOC106687560), transcript variant X1, mRNA
XM_014431659.1	0	0	0	0	undefined	0	0	undefined	0	0	0	undefined	0	uncharacterized LOC106687657 (LOC106687657), transcript variant X1, mRNA
XM_014431782.1	0	0	0	0	undefined	0	0	undefined	0	0	0	undefined	0	eukaryotic translation initiation factor 4B-like (LOC106687746), transcript variant X1, mRNA
XM_014431789.1	0	0	0	0	undefined	0	0	undefined	0	0	0	undefined	0	trithorax group protein osa-like (LOC106687749), transcript variant X1, mRNA
XM_014431795.1	0	0	0	0	undefined	0	0	undefined	0	0	0	undefined	0	uncharacterized LOC106687750 (LOC106687750), transcript variant X1, mRNA
XM_014431831.1	0	0	0	0	undefined	0	0	undefined	0	0	0	undefined	0	bromodomain-containing protein 3-like (LOC106687773), transcript variant X1, mRNA
XM_014431882.1	0	0	0	0	undefined	0	0	undefined	0	0	0	undefined	0	uncharacterized LOC106687790 (LOC106687790), mRNA
XM_014431898.1	0	0	0	0	undefined	0	0	undefined	0	0	0	undefined	0	alpha-1,6-mannosyl-glycoprotein 2-beta-N-acetylglucosaminyltransferase-like (LOC106687803), transcript variant X1, mRNA
XM_014431921.1	0	0	0	0	undefined	0	0	undefined	0	0	0	undefined	0	LIM domain and actin-binding protein 1 (LOC106687821), transcript variant X1, mRNA
XM_014431968.1	0	0	0	0	undefined	0	0	undefined	0	0	0	undefined	0	trichohyalin-like (LOC106687834), transcript variant X1, mRNA
XM_014432034.1	0	0	0	0	undefined	0	0	undefined	0	0	0	undefined	0	inner centromere protein (LOC106687879), transcript variant X1, mRNA
XM_014432098.1	0	0	0	0	undefined	0	0	undefined	0	0	0	undefined	0	JNK-interacting protein 3 (LOC106687927), transcript variant X1, mRNA
XM_014432099.1	0	0	0	0	undefined	0	0	undefined	0	0	0	undefined	0	JNK-interacting protein 3 (LOC106687927), transcript variant X2, mRNA
XM_014432101.1	0	0	0	0	undefined	0	0	undefined	0	0	0	undefined	0	JNK-interacting protein 3 (LOC106687927), transcript variant X4, mRNA
XM_014432103.1	0	0	0	0	undefined	0	0	undefined	0	0	0	undefined	0	JNK-interacting protein 3 (LOC106687927), transcript variant X6, mRNA
XM_014432104.1	0	0	0	0	undefined	0	0	undefined	0	0	0	undefined	0	JNK-interacting protein 3 (LOC106687927), transcript variant X7, mRNA
XM_014432108.1	0	0	0	0	undefined	0	0	undefined	0	0	0	undefined	0	JNK-interacting protein 3 (LOC106687927), transcript variant X11, mRNA
XM_014432113.1	0	0	0	0	undefined	0	0	undefined	0	0	0	undefined	0	JNK-interacting protein 3 (LOC106687927), transcript variant X15, mRNA
XM_014432130.1	0.01	0	0	1.88	undefined	0	0	undefined	0	0	0	undefined	0	cyclin-dependent kinase 12 (LOC106687940), transcript variant X1, mRNA
XM_014432170.1	0	0	0	0	undefined	0	0	undefined	0	0	0	undefined	0	sodium/hydrogen exchanger 6 (LOC106687964), transcript variant X1, mRNA
XM_014432194.1	0	0	0	0	undefined	0	0	undefined	0	0	0	undefined	0	uncharacterized LOC106687976 (LOC106687976), transcript variant X1, mRNA
XM_014432206.1	0	0	0	0	undefined	0	0	undefined	0	0	0	undefined	0	sphingomyelin phosphodiesterase (LOC106687979), transcript variant X1, mRNA
XM_014432232.1	0	0	0	0	undefined	0	0	undefined	0	0	0	undefined	0	tumor protein D54 (LOC106687987), transcript variant X1, mRNA
XM_014432274.1	0	0	0	0	undefined	0	0	undefined	0	0	0	undefined	0	transmembrane GTPase Marf (LOC106688017), transcript variant X1, mRNA
XM_014432306.1	0	0	0	0	undefined	0	0	undefined	0	0	0	undefined	0	G-protein coupled receptor moody (LOC106688042), transcript variant X1, mRNA
XM_014432369.1	0	0	0	0	undefined	0	0	undefined	0	0	0	undefined	0	carboxyl-terminal PDZ ligand of neuronal nitric oxide synthase protein (LOC106688084), transcript variant X1, mRNA
XM_014432389.1	0	0	0	0	undefined	0	0	undefined	0	0	0	undefined	0	uncharacterized LOC106688092 (LOC106688092), transcript variant X1, mRNA
XM_014432474.1	0	0	0	0	undefined	0	0	undefined	0	0	0	undefined	0	uncharacterized LOC106688148 (LOC106688148), mRNA
XM_014432549.1	0	0	0	0	undefined	0	0	undefined	0	0	0	undefined	0	bifunctional arginine demethylase and lysyl-hydroxylase PSR (LOC106688198), transcript variant X1, mRNA
XM_014432577.1	0	0	0	0	undefined	0	0	undefined	0	0	0	undefined	0	cytosolic purine 5'-nucleotidase (LOC106688219), transcript variant X1, mRNA
XM_014432633.1	0	0	0	0	undefined	0	0	undefined	0	0	0	undefined	0	hexosaminidase D-like (LOC106688251), transcript variant X1, mRNA
XM_014432688.1	0	0	0	0	undefined	0	0	undefined	0	0	0	undefined	0	coronin-2A-like (LOC106688299), mRNA
XM_014432716.1	0	0	0	0	undefined	0	0	undefined	0	0	0	undefined	0	protein NDRG3 (LOC106688316), transcript variant X1, mRNA
XM_014432882.1	0	0	0	0	undefined	0	0	undefined	0	0	0	undefined	0	ubiquitin carboxyl-terminal hydrolase 7 (LOC106688434), transcript variant X1, mRNA
XM_014432908.1	0	0	0	0	undefined	0	0	undefined	0	0	0	undefined	0	protein CutA homolog (LOC106688448), transcript variant X1, mRNA
XM_014432929.1	0	0	0	0	undefined	0	0	undefined	0	0	0	undefined	0	blood vessel epicardial substance (LOC106688458), transcript variant X1, mRNA
XM_014433029.1	0	0	0	0	undefined	0	0	undefined	0	0	0	undefined	0	uncharacterized LOC106688530 (LOC106688530), transcript variant X1, mRNA
XM_014433173.1	0	0	0	0	undefined	0	0	undefined	0	0	0	undefined	0	dmX-like protein 2 (LOC106688621), transcript variant X1, mRNA
XM_014433344.1	0	0	0	0	undefined	0	0	undefined	0	0	0	undefined	0	vascular endothelial growth factor receptor 1 (LOC106688748), transcript variant X1, mRNA
XM_014433348.1	0	0	0	0	undefined	0	0	undefined	0	0	0	undefined	0	rho GTPase-activating protein 39-like (LOC106688750), partial mRNA
XM_014433354.1	0	0	0	0	undefined	0	0	undefined	0	0	0	undefined	0	dynamin (LOC106688754), transcript variant X1, mRNA
XM_014433355.1	0	0	0	0	undefined	0	0	undefined	0	0	0	undefined	0	dynamin (LOC106688754), transcript variant X2, mRNA
XM_014433356.1	0	0	0	0	undefined	0	0	undefined	0	0	0	undefined	0	dynamin (LOC106688754), transcript variant X3, mRNA
XM_014433357.1	0	0	0	0	undefined	0	0	undefined	0	0	0	undefined	0	dynamin (LOC106688754), transcript variant X4, mRNA
XM_014433412.1	0	0	0	0	undefined	0	0	undefined	0	0	0	undefined	0	PERQ amino acid-rich with GYF domain-containing protein 2 (LOC106688781), transcript variant X1, mRNA
XM_014433474.1	0	0	0	0	undefined	0	0	undefined	0	0	0	undefined	0	CAP-Gly domain-containing linker protein 2 (LOC106688828), transcript variant X1, mRNA
XM_014433505.1	0	0	0	0	undefined	0	0	undefined	0	0	0	undefined	0	transcription elongation factor SPT6 (LOC106688841), transcript variant X1, mRNA
XM_014433508.1	0	0	0	0	undefined	0	0	undefined	0	0	0	undefined	0	regulator of G-protein signaling 7-like (LOC106688842), transcript variant X1, mRNA
XM_014433548.1	0	0	0	0	undefined	0	0	undefined	0	0	0	undefined	0	uncharacterized LOC106688866 (LOC106688866), mRNA
XM_014433809.1	0	0	0	0	undefined	0	0	undefined	0	0	0	undefined	0	protein FAM135A (LOC106689054), transcript variant X1, mRNA
XM_014433819.1	0	0	0	0	undefined	0	0	undefined	0	0	0	undefined	0	uncharacterized LOC106689057 (LOC106689057), transcript variant X1, mRNA
XM_014433866.1	0	0	0	0	undefined	0	0	undefined	0	0	0	undefined	0	glutamate receptor-interacting protein 1 (LOC106689089), transcript variant X1, mRNA
XM_014433980.1	0	0	0	0	undefined	0	0	undefined	0	0	0	undefined	0	cytoplasmic dynein 1 intermediate chain (LOC106689153), transcript variant X1, mRNA
XM_014433982.1	0	0	0	0	undefined	0	0	undefined	0	0	0	undefined	0	cytoplasmic dynein 1 intermediate chain (LOC106689153), transcript variant X3, mRNA
XM_014433988.1	0	0	0	0	undefined	0	0	undefined	0	0	0	undefined	0	cytoplasmic dynein 1 intermediate chain (LOC106689153), transcript variant X8, mRNA
XM_014434028.1	0	0	0	0	undefined	0	0	undefined	0	0	0	undefined	0	peroxisome proliferator-activated receptor gamma coactivator 1-alpha (LOC106689166), transcript variant X1, mRNA
XM_014434102.1	0	0	0	0	undefined	0	0	undefined	0	0	0	undefined	0	ankyrin-3-like (LOC106689217), transcript variant X1, mRNA
XM_014434109.1	0	0	0	0	undefined	0	0	undefined	0	0	0	undefined	0	centaurin-gamma-1A (LOC106689220), transcript variant X1, mRNA
XM_014434173.1	0	0	0	0	undefined	0	0	undefined	0	0	0	undefined	0	ankyrin-3-like (LOC106689279), transcript variant X1, mRNA
XM_014434226.1	0	0	0	0	undefined	0	0	undefined	0	0	0	undefined	0	uncharacterized LOC106689314 (LOC106689314), transcript variant X1, mRNA
XM_014434253.1	0	0	0	0	undefined	0	0	undefined	0	0	0	undefined	0	fasciclin-1 (LOC106689333), transcript variant X1, mRNA
XM_014434255.1	0	0	0	0	undefined	0	0	undefined	0	0	0	undefined	0	fasciclin-1 (LOC106689333), transcript variant X3, mRNA
XM_014434258.1	0	0	0	0	undefined	0	0	undefined	0	0	0	undefined	0	fasciclin-1 (LOC106689333), transcript variant X6, mRNA
XM_014434259.1	0	0	0	0	undefined	0	0	undefined	0	0	0	undefined	0	fasciclin-1 (LOC106689333), transcript variant X7, mRNA
XM_014434260.1	0	0	0	0	undefined	0	0	undefined	0	0	0	undefined	0	fasciclin-1 (LOC106689333), transcript variant X8, mRNA
XM_014434284.1	0	0	0	0	undefined	0	0	undefined	0	0	0	undefined	0	zinc finger SWIM domain-containing protein 8 (LOC106689353), transcript variant X1, mRNA
XM_014434345.1	0	0	0	0	undefined	0	0	undefined	0	0	0	undefined	0	probable Na(+)/H(+) antiporter nhx-9 (LOC106689399), transcript variant X1, mRNA
XM_014434386.1	0	0	0	0	undefined	0	0	undefined	0	0	0	undefined	0	heterogeneous nuclear ribonucleoprotein K-like (LOC106689432), transcript variant X1, mRNA
XM_014434478.1	0	0	0	0	undefined	0	0	undefined	0	0	0	undefined	0	septin-7 (LOC106689501), transcript variant X1, mRNA
XM_014434581.1	0	0	0	0	undefined	0	0	undefined	0	0	0	undefined	0	voltage-dependent calcium channel type A subunit alpha-1 (LOC106689555), transcript variant X1, mRNA
XM_014434583.1	0	0	0	0	undefined	0	0	undefined	0	0	0	undefined	0	voltage-dependent calcium channel type A subunit alpha-1 (LOC106689555), transcript variant X3, mRNA
XM_014434584.1	0	0	0	0	undefined	0	0	undefined	0	0	0	undefined	0	voltage-dependent calcium channel type A subunit alpha-1 (LOC106689555), transcript variant X4, mRNA
XM_014434585.1	0	0	0	0	undefined	0	0	undefined	0	0	0	undefined	0	voltage-dependent calcium channel type A subunit alpha-1 (LOC106689555), transcript variant X5, mRNA
XM_014434586.1	0	0	0	0	undefined	0	0	undefined	0	0	0	undefined	0	voltage-dependent calcium channel type A subunit alpha-1 (LOC106689555), transcript variant X6, mRNA
XM_014434587.1	0	0	0	0	undefined	0	0	undefined	0	0	0	undefined	0	voltage-dependent calcium channel type A subunit alpha-1 (LOC106689555), transcript variant X7, mRNA
XM_014434636.1	0	0	0	0	undefined	0	0	undefined	0	0	0	undefined	0	uncharacterized LOC106689581 (LOC106689581), transcript variant X1, mRNA
XM_014434660.1	0	0	0	0	undefined	0	0	undefined	0	0	0	undefined	0	kelch-like protein 4 (LOC106689602), transcript variant X1, mRNA
XM_014434676.1	0	0	0	0.04	undefined	0.02	0	undefined	0	0	0	undefined	0	uncharacterized LOC106689608 (LOC106689608), mRNA
XM_014434691.1	0	0	0	0	undefined	0	0	undefined	0	0	0	undefined	0	glucose transporter type 1 (LOC106689619), transcript variant X1, mRNA
XM_014434693.1	0	0	0	0	undefined	0	0	undefined	0	0	0	undefined	0	glucose transporter type 1 (LOC106689619), transcript variant X3, mRNA
XM_014434722.1	0	0	0	0	undefined	0	0	undefined	0	0	0	undefined	0	protein phosphatase 1 regulatory subunit 12A (LOC106689635), transcript variant X1, mRNA
XM_014434803.1	0	0	0	5.99	undefined	0	0	undefined	0	0	0	undefined	0	basic proline-rich protein-like (LOC106689689), transcript variant X1, mRNA
XM_014434952.1	0	0	0	0	undefined	0	0	undefined	0	0	0	undefined	0	protein smoothened (LOC106689781), transcript variant X1, mRNA
XM_014435042.1	0	0	0	0	undefined	0	0	undefined	0	0	0	undefined	0	protein-L-isoaspartate O-methyltransferase domain-containing protein 1-like (LOC106689856), transcript variant X1, mRNA
XM_014435115.1	0	0	0	0	undefined	0	0	undefined	0	0	0	undefined	0	disintegrin and metalloproteinase domain-containing protein 11 (LOC106689903), transcript variant X1, mRNA
XM_014435200.1	0	0	0	0	undefined	0	0	undefined	0	0	0	undefined	0	sorting nexin-13-like (LOC106689968), transcript variant X1, mRNA
XM_014435233.1	0	0	0	0	undefined	0	0	undefined	0	0	0	undefined	0	sex determination protein fruitless-like (LOC106689995), transcript variant X1, mRNA
XM_014435280.1	0	0	0	0	undefined	0	0	undefined	0	0	0	undefined	0	protein jim lovell (LOC106690027), transcript variant X1, mRNA
XM_014435342.1	0	0	0	0.04	undefined	0.02	0	undefined	0.01	0	0	undefined	0	uncharacterized LOC106690068 (LOC106690068), mRNA
XM_014435395.1	0	0	0	0	undefined	0	0	undefined	0	0	0	undefined	0	cathepsin L1-like (LOC106690107), transcript variant X1, mRNA
XM_014435527.1	0	0	0	0	undefined	0	0	undefined	0	0	0	undefined	0	TBC1 domain family member 14-like (LOC106690183), transcript variant X1, mRNA
XM_014435557.1	0	0	0	0	undefined	0	0	undefined	0	0	0	undefined	0	kinesin-like protein GA13060 (LOC106690210), mRNA
XM_014435576.1	0	0	0	0	undefined	0	0	undefined	0	0	0	undefined	0	liprin-alpha-1 (LOC106690228), transcript variant X1, mRNA
XM_014435578.1	0	0	0	0	undefined	0	0	undefined	0	0	0	undefined	0	liprin-alpha-1 (LOC106690228), transcript variant X3, mRNA
XM_014435581.1	0	0	0	0	undefined	0	0	undefined	0	0	0	undefined	0	liprin-alpha-1 (LOC106690228), transcript variant X6, mRNA
XM_014435681.1	0	0	0	0	undefined	0	0	undefined	0	0	0	undefined	0	serine/threonine-protein kinase OSR1-like (LOC106690296), transcript variant X1, mRNA
XM_014435783.1	0	0	0	0	undefined	0	0	undefined	0	0	0	undefined	0	uncharacterized LOC106690369 (LOC106690369), transcript variant X1, mRNA
XM_014435856.1	0	0	0	0	undefined	0	0	undefined	0	0	0	undefined	0	tyrosine decarboxylase (LOC106690416), transcript variant X2, mRNA
XM_014435877.1	0	0	0	0	undefined	0	0	undefined	0	0	0	undefined	0	uncharacterized LOC106690437 (LOC106690437), transcript variant X1, mRNA
XM_014435967.1	0	0	0	0	undefined	0	0	undefined	0	0	0	undefined	0	USP6 N-terminal-like protein (LOC106690523), transcript variant X1, mRNA
XM_014435989.1	0	0	0	0	undefined	0	0	undefined	0	0	0	undefined	0	uncharacterized LOC106690537 (LOC106690537), transcript variant X3, mRNA
XM_014436073.1	0	0	0	0	undefined	0	0	undefined	0	0	0	undefined	0	transmembrane and coiled-coil domain-containing protein 4-like (LOC106690592), transcript variant X1, mRNA
XM_014436216.1	0	0	0	0	undefined	0	0	undefined	0	0	0	undefined	0	protein RUFY3 (LOC106690701), transcript variant X1, mRNA
XM_014436240.1	0	0	0	0	undefined	0	0	undefined	0	0	0	undefined	0	zinc finger protein 711-like (LOC106690715), mRNA
XM_014436253.1	0	0	0	0	undefined	0	0	undefined	0	0	0	undefined	0	nucleolar and spindle-associated protein 1-A (LOC106690727), transcript variant X1, mRNA
XM_014436302.1	0	0	0	0	undefined	0	0	undefined	0	0	0	undefined	0	histone-lysine N-methyltransferase 2C-like (LOC106690765), transcript variant X1, mRNA
XM_014436304.1	0	0	0	0	undefined	0	0	undefined	0	0	0	undefined	0	histone-lysine N-methyltransferase 2C-like (LOC106690765), transcript variant X3, mRNA
XM_014436336.1	0	0	0	0	undefined	0	0	undefined	0	0	0	undefined	0	protein fem-1 homolog B (LOC106690784), transcript variant X1, mRNA
XM_014436431.1	0	0	0	0	undefined	0	0	undefined	0	0	0	undefined	0	serine proteinase stubble-like (LOC106690850), mRNA
XM_014436541.1	0	0	0	0	undefined	0	0	undefined	0	0	0	undefined	0	myosin-2 heavy chain (LOC106690939), transcript variant X1, mRNA
XM_014436586.1	0	0.1	0	0	undefined	0	0	undefined	0	0	0	undefined	0	zinc finger protein 729-like (LOC106690966), transcript variant X4, mRNA
XM_014436661.1	0	0	0	0	undefined	0	0	undefined	0	0	0	undefined	0	uncharacterized LOC106691022 (LOC106691022), mRNA
XM_014436740.1	0	0	0	0	undefined	0	0	undefined	0	0	0	undefined	0	rap guanine nucleotide exchange factor 4-like (LOC106691083), partial mRNA
XM_014436781.1	0	0	0	0	undefined	0	0	undefined	0	0	0	undefined	0	EH domain-binding protein 1 (LOC106691118), transcript variant X1, mRNA
XM_014436874.1	0	0	0	0	undefined	0	0	undefined	0	0	0	undefined	0	tyrosine-protein kinase Abl (LOC106691188), transcript variant X1, mRNA
XM_014437021.1	0	0	0	0	undefined	0	0	undefined	0	0	0	undefined	0	uncharacterized LOC106691294 (LOC106691294), transcript variant X1, mRNA
XM_014437169.1	0	0	0	0	undefined	0	0	undefined	0	0	0	undefined	0	zinc finger X-chromosomal protein-like (LOC106691415), transcript variant X1, mRNA
XM_014437190.1	0	0	0	0	undefined	0	0	undefined	0	0	0	undefined	0	BTB/POZ domain-containing protein 10 (LOC106691428), transcript variant X1, mRNA
XM_014437232.1	0	0	0	0.73	undefined	0	0	undefined	0	0	0	undefined	0	cytochrome P450 3A25-like (LOC106691458), transcript variant X1, mRNA
XM_014437279.1	0	0	0	0	undefined	0	0	undefined	0	0	0	undefined	0	serine/arginine repetitive matrix protein 2-like (LOC106691488), transcript variant X4, mRNA
XM_014437361.1	0	0	0	0	undefined	0	0	undefined	0	0	0	undefined	0	leucine-rich repeat-containing protein 45-like (LOC106691553), transcript variant X1, mRNA
XM_014437374.1	0	0	0	0	undefined	0	0	undefined	0	0	0	undefined	0	neurabin-1-like (LOC106691557), transcript variant X1, mRNA
XM_014437430.1	0	0	0	0	undefined	0	0	undefined	0	0	0	undefined	0	DNA replication ATP-dependent helicase/nuclease dna2-like (LOC106691605), partial mRNA
XM_014437443.1	0	0	0	0	undefined	0	0	undefined	0	0	0	undefined	0	uncharacterized LOC106691615 (LOC106691615), mRNA
XM_014437444.1	0	0	0	0	undefined	0	0	undefined	0	0	0	undefined	0	uncharacterized LOC106691616 (LOC106691616), mRNA
XM_014437544.1	0	0	0	0	undefined	0	0	undefined	0	0	0	undefined	0	zinc finger protein 423 homolog (LOC106691692), transcript variant X1, mRNA
XM_014437587.1	0	0	0	0	undefined	0	0	undefined	0	0	0	undefined	0	ecotropic viral integration site 5 ortholog (LOC106691729), transcript variant X1, mRNA
XM_014437601.1	0	0	0	0	undefined	0	0	undefined	0	0	0	undefined	0	ecotropic viral integration site 5 ortholog (LOC106691729), transcript variant X3, mRNA
XM_014437637.1	0	0	0	0	undefined	0	0	undefined	0	0	0	undefined	0	protein turtle (LOC106691761), transcript variant X1, mRNA
XM_014437722.1	0	0	0	0	undefined	0	0	undefined	0	0	0	undefined	0	serine/threonine-protein kinase nekl-2-like (LOC106691825), partial mRNA
XM_014437731.1	0	0	0	0	undefined	0	0	undefined	0	0	0	undefined	0	ankyrin-1-like (LOC106691814), transcript variant X4, mRNA
XM_014437783.1	0	0	0	0	undefined	0	0	undefined	0	0	0	undefined	0	proton-coupled amino acid transporter 4-like (LOC106691881), mRNA
XM_014437811.1	0	0	0	0	undefined	0	0	undefined	0	0	0	undefined	0	potassium voltage-gated channel subfamily H member 2-like (LOC106691911), transcript variant X1, mRNA
XM_014437878.1	0	0.61	0	0.11	undefined	0	0	undefined	0	0	0	undefined	0	acyl-CoA synthetase family member 2, mitochondrial-like (LOC106691975), mRNA
XM_014437892.1	0	0	0	0	undefined	0	0	undefined	0	0	0	undefined	0	general transcription factor IIE subunit 2-like (LOC106691989), partial mRNA
XM_014437924.1	0	0	0	0	undefined	0	0	undefined	0	0	0	undefined	0	chromodomain-helicase-DNA-binding protein 4-like (LOC106692017), partial mRNA
XM_014437982.1	0.01	0	0	0.01	undefined	0	0	undefined	0	0	0	undefined	0	dynein beta chain, ciliary-like (LOC106692078), partial mRNA
XM_014437987.1	0	0	0	0	undefined	0	0	undefined	0	0	0	undefined	0	uncharacterized LOC106692080 (LOC106692080), transcript variant X1, mRNA
XM_014437990.1	0	0	0	0	undefined	0	0	undefined	0	0	0	undefined	0	CCR4-NOT transcription complex subunit 1-like (LOC106692085), partial mRNA
XM_014438006.1	0	0	0	0	undefined	0	0	undefined	0	0	0	undefined	0	pyruvate kinase-like (LOC106692100), mRNA
XM_014438066.1	0	0	0	0	undefined	0	0	undefined	0	0	0	undefined	0	uncharacterized LOC106692161 (LOC106692161), partial mRNA
XM_014438093.1	0	0	0	0	undefined	0	0	undefined	0	0	0	undefined	0	AF4/FMR2 family member 4-like (LOC106692186), partial mRNA
XM_014438106.1	0	0	0	0	undefined	0	0	undefined	0	0	0	undefined	0	thrombospondin type-1 domain-containing protein 7A-like (LOC106692200), partial mRNA
XM_014438171.1	0	0	0	0	undefined	0	0	undefined	0	0	0	undefined	0	brefeldin A-inhibited guanine nucleotide-exchange protein 1 (LOC106692269), transcript variant X1, mRNA
XM_014438176.1	0	0	0	0	undefined	0	0	undefined	0	0	0	undefined	0	brefeldin A-inhibited guanine nucleotide-exchange protein 1 (LOC106692269), transcript variant X2, mRNA
XM_014438181.1	0	0	0	0	undefined	0	0	undefined	0	0	0	undefined	0	uncharacterized LOC106692282 (LOC106692282), partial mRNA
XM_014438183.1	0	0	0	0	undefined	0	0	undefined	0	0	0	undefined	0	brefeldin A-inhibited guanine nucleotide-exchange protein 1 (LOC106692269), transcript variant X3, mRNA
XM_014438184.1	0	0	0	0	undefined	0	0	undefined	0	0	0	undefined	0	protein kinase C eta type-like (LOC106692284), partial mRNA
XM_014438189.1	0	0	0	0	undefined	0	0	undefined	0	0	0	undefined	0	brefeldin A-inhibited guanine nucleotide-exchange protein 1 (LOC106692269), transcript variant X4, mRNA
XM_014438193.1	0	0	0	0	undefined	0	0	undefined	0	0	0	undefined	0	twitchin-like (LOC106692295), partial mRNA
XM_014438201.1	0	0	0	0	undefined	0	0	undefined	0	0	0	undefined	0	brefeldin A-inhibited guanine nucleotide-exchange protein 1 (LOC106692269), transcript variant X6, mRNA
XM_014438203.1	0	0	0	0	undefined	0	0	undefined	0	0	0	undefined	0	pyruvate carboxylase, mitochondrial-like (LOC106692304), partial mRNA
XM_014438217.1	0	0	0	0	undefined	0	0	undefined	0	0	0	undefined	0	acetyl-CoA carboxylase 2-like (LOC106692322), partial mRNA
XM_014438219.1	0	0	0	0	undefined	0	0	undefined	0	0	0	undefined	0	acetyl-CoA carboxylase 2-like (LOC106692323), partial mRNA
XM_014438305.1	0.02	0	0	0	undefined	0	0	undefined	0	0	0	undefined	0	tubulin polyglutamylase TTLL6-like (LOC106692383), transcript variant X1, mRNA
XM_014438514.1	0	0	0	0	undefined	0	0	undefined	0	0	0	undefined	0	interaptin-like (LOC106692531), transcript variant X1, mRNA
XM_014438571.1	0	0	0	0	undefined	0	0	undefined	0	0	0	undefined	0	alpha-protein kinase 1-like (LOC106692561), transcript variant X1, mRNA
XM_014438606.1	0	0	0	0	undefined	0	0	undefined	0	0	0	undefined	0	uncharacterized LOC106692575 (LOC106692575), transcript variant X1, mRNA
XM_014438612.1	0	0	0	0	undefined	0	0	undefined	0	0	0	undefined	0	uncharacterized LOC106692575 (LOC106692575), transcript variant X6, mRNA
XM_014438650.1	0	0	0	0	undefined	0	0	undefined	0	0	0	undefined	0	uncharacterized LOC106692602 (LOC106692602), partial mRNA
XM_014438657.1	0	0	0	1.02	undefined	0	0	undefined	0	0	0	undefined	0	homeobox protein OTX2-A-like (LOC106692608), transcript variant X5, mRNA
XM_014438729.1	0	0	0	0	undefined	0	0	undefined	0	0	0	undefined	0	zinc finger autosomal protein-like (LOC106692661), transcript variant X1, mRNA
XM_014438808.1	0	0	0	0	undefined	0	0	undefined	0	0	0	undefined	0	protein 4.1 homolog (LOC106692710), transcript variant X1, mRNA
XM_014438812.1	0	0	0	0	undefined	0	0	undefined	0	0	0	undefined	0	protein Malvolio-like (LOC106692711), transcript variant X1, mRNA
XM_014438830.1	0	0	0	0	undefined	0	0	undefined	0	0	0	undefined	0	protein arginine N-methyltransferase 1-like (LOC106692720), transcript variant X1, mRNA
XM_014438880.1	0	0	0	0.41	undefined	0.21	0	undefined	0.08	0	0	undefined	0	multifunctional methyltransferase subunit TRM112-like protein (LOC106692757), mRNA
XM_014438899.1	0	0	0	0	undefined	0	0	undefined	0	0	0	undefined	0	uncharacterized LOC106692768 (LOC106692768), transcript variant X1, mRNA
XM_014438917.1	0	0	0	0	undefined	0	0	undefined	0	0	0	undefined	0	MAP kinase-activating death domain protein (LOC106692776), transcript variant X1, mRNA
XM_014438922.1	0	0	0	0	undefined	0	0	undefined	0	0	0	undefined	0	MAP kinase-activating death domain protein (LOC106692776), transcript variant X6, mRNA
XM_014439052.1	0	0	0	0	undefined	0	0	undefined	0	0	0	undefined	0	uncharacterized LOC106692848 (LOC106692848), transcript variant X1, mRNA
XM_014439100.1	0	0	0	0	undefined	0	0	undefined	0	0	0	undefined	0	putative leucine-rich repeat-containing protein DDB_G0290503 (LOC106692880), transcript variant X1, mRNA
XM_014439103.1	0	0	0	0	undefined	0	0	undefined	0	0	0	undefined	0	putative leucine-rich repeat-containing protein DDB_G0290503 (LOC106692880), transcript variant X4, mRNA
XM_014439132.1	0	0	0	0	undefined	0	0	undefined	0	0	0	undefined	0	uncharacterized LOC106692894 (LOC106692894), mRNA
XM_014439180.1	0	0	0	0	undefined	0	0	undefined	0	0	0	undefined	0	H(+)/Cl(-) exchange transporter 5 (LOC106692926), transcript variant X1, mRNA
XM_014439245.1	0	0	0	0	undefined	0	0	undefined	0	0	0	undefined	0	dystonin (LOC106692958), transcript variant X1, mRNA
XR_001342769.1	0	0	0	0	undefined	0	0	undefined	0	0	0	undefined	0	uncharacterized LOC106678462 (LOC106678462), transcript variant X1, ncRNA
XR_001342809.1	0	0	0	0	undefined	0	0	undefined	0	0	0	undefined	0	uncharacterized LOC106678707 (LOC106678707), transcript variant X1, ncRNA
XR_001342821.1	0	0	0	0	undefined	0	0	undefined	0	0	0	undefined	0	uncharacterized LOC106678769 (LOC106678769), transcript variant X1, misc_RNA
XR_001342851.1	0	0	0	234.25	undefined	112.02	0	undefined	45.31	0	0	undefined	0	uncharacterized LOC106678853 (LOC106678853), ncRNA
XR_001342964.1	0	0	0	0	undefined	0	0	undefined	0	0	0	undefined	0	uncharacterized LOC106679457 (LOC106679457), ncRNA
XR_001343046.1	0	0	0	0	undefined	0	0	undefined	0	0	0	undefined	0	uncharacterized LOC106679953 (LOC106679953), transcript variant X9, misc_RNA
XR_001343114.1	0	0	0	0	undefined	0	0	undefined	0	0	0	undefined	0	uncharacterized LOC106680478 (LOC106680478), ncRNA
XR_001343126.1	0	0	0	0	undefined	0	0	undefined	0	0	0	undefined	0	uncharacterized LOC106680632 (LOC106680632), transcript variant X2, ncRNA
XR_001343142.1	0	0.36	0	0	undefined	0	0	undefined	0	0	0	undefined	0	uncharacterized LOC106680805 (LOC106680805), ncRNA
XR_001343200.1	0	0	0	0	undefined	0	0	undefined	0	0	0	undefined	0	uncharacterized LOC106681146 (LOC106681146), transcript variant X2, ncRNA
XR_001343278.1	0	0	0	0	undefined	0	0	undefined	0	0	0	undefined	0	uncharacterized LOC106681640 (LOC106681640), ncRNA
XR_001343435.1	0	0	0	0	undefined	0	0	undefined	0	0	0	undefined	0	far upstream element-binding protein 2 (LOC106682562), transcript variant X1, misc_RNA
XR_001343483.1	0	0	0	4.98	undefined	2.38	0	undefined	0.96	0	0	undefined	0	uncharacterized LOC106682778 (LOC106682778), ncRNA
XR_001343486.1	0	0	0	0	undefined	0	0	undefined	0	0	0	undefined	0	uncharacterized LOC106682815 (LOC106682815), ncRNA
XR_001343528.1	0	0	0	0	undefined	0	0	undefined	0	0	0	undefined	0	uncharacterized LOC106683270 (LOC106683270), ncRNA
XR_001343532.1	0	0	0	0	undefined	0	0	undefined	0	0	0	undefined	0	uncharacterized LOC106683304 (LOC106683304), ncRNA
XR_001343587.1	0	0	0	0	undefined	0	0	undefined	0	0	0	undefined	0	uncharacterized LOC106683716 (LOC106683716), ncRNA
XR_001343650.1	0	0	0	4.48	undefined	2.14	0	undefined	0.87	0	0	undefined	0	uncharacterized LOC106684131 (LOC106684131), ncRNA
XR_001343682.1	0	0	0	3.2	undefined	1.53	0	undefined	0.63	0	0	undefined	0	uncharacterized LOC106684276 (LOC106684276), transcript variant X1, ncRNA
XR_001343711.1	0	0	0	0	undefined	0	0	undefined	0	0	0	undefined	0	SPRY domain-containing SOCS box protein 3 (LOC106684533), transcript variant X1, misc_RNA
XR_001343890.1	0	0	0	0	undefined	0	0	undefined	0	0	0	undefined	0	transmembrane protein 241 (LOC106685703), transcript variant X2, misc_RNA
XR_001344000.1	0	0	0	0	undefined	0	0	undefined	0	0	0	undefined	0	uncharacterized LOC106686326 (LOC106686326), transcript variant X6, misc_RNA
XR_001344043.1	0	0	0	0	undefined	0	0	undefined	0	0	0	undefined	0	uncharacterized LOC106686608 (LOC106686608), ncRNA
XR_001344045.1	0	0	0	0	undefined	0	0	undefined	0	0	0	undefined	0	uncharacterized LOC106686612 (LOC106686612), ncRNA
XR_001344078.1	0	0	0	0	undefined	0	0	undefined	0	0	0	undefined	0	uncharacterized LOC106686900 (LOC106686900), ncRNA
XR_001344161.1	0	0	0	0.08	undefined	0.01	0	undefined	0	0	0	undefined	0	uncharacterized LOC106687396 (LOC106687396), ncRNA
XR_001344203.1	0	0	0	0	undefined	0	0	undefined	0	0	0	undefined	0	uncharacterized LOC106687679 (LOC106687679), ncRNA
XR_001344260.1	0	0	0	0	undefined	0	0	undefined	0	0	0	undefined	0	uncharacterized LOC106688010 (LOC106688010), ncRNA
XR_001344308.1	0	0	0	0	undefined	0	0	undefined	0	0	0	undefined	0	uncharacterized LOC106688319 (LOC106688319), transcript variant X1, ncRNA
XR_001344370.1	0	0	0	0	undefined	0	0	undefined	0	0	0	undefined	0	uncharacterized LOC106688819 (LOC106688819), ncRNA
XR_001344472.1	0	0	0	0	undefined	0	0	undefined	0	0	0	undefined	0	uncharacterized LOC106689594 (LOC106689594), ncRNA
XR_001344625.1	0	0	0	0	undefined	0	0	undefined	0	0	0	undefined	0	uncharacterized LOC106690489 (LOC106690489), ncRNA
XR_001344667.1	0	0	0	0	undefined	0	0	undefined	0	0	0	undefined	0	uncharacterized LOC106690787 (LOC106690787), transcript variant X1, misc_RNA
XR_001344688.1	0	0	0	0	undefined	0	0	undefined	0	0	0	undefined	0	uncharacterized LOC106690908 (LOC106690908), ncRNA
XR_001344772.1	0	0	0	0	undefined	0	0	undefined	0	0	0	undefined	0	uncharacterized LOC106691347 (LOC106691347), transcript variant X1, ncRNA
XR_001344773.1	0	0	0	0	undefined	0	0	undefined	0	0	0	undefined	0	uncharacterized LOC106691347 (LOC106691347), transcript variant X2, ncRNA
XR_001344792.1	0	0	0	0	undefined	0	0	undefined	0	0	0	undefined	0	uncharacterized LOC106691469 (LOC106691469), ncRNA
XR_001344810.1	0	0	0	0	undefined	0	0	undefined	0	0	0	undefined	0	uncharacterized LOC106691565 (LOC106691565), ncRNA
XR_001344846.1	0	0	0	0	undefined	0	0	undefined	0	0	0	undefined	0	uncharacterized LOC106691790 (LOC106691790), transcript variant X1, ncRNA
XR_001344862.1	0	0	0	0	undefined	0	0	undefined	0	0	0	undefined	0	uncharacterized LOC106691815 (LOC106691815), ncRNA
XR_001344880.1	0	0	0	0	undefined	0	0	undefined	0	0	0	undefined	0	uncharacterized LOC106691947 (LOC106691947), ncRNA
XR_001344887.1	0	0	0	0	undefined	0	0	undefined	0	0	0	undefined	0	TBC1 domain family member 25 (LOC106691979), transcript variant X1, misc_RNA
XR_001344928.1	0.03	0	0	0	undefined	0	0	undefined	0	0	0	undefined	0	uncharacterized LOC106692236 (LOC106692236), ncRNA
XR_001344931.1	0	0	0	0	undefined	0	0	undefined	0	0	0	undefined	0	uncharacterized LOC106692259 (LOC106692259), ncRNA
XR_001344947.1	0.13	0	0	0.52	undefined	0	0	undefined	0	0	0	undefined	0	uncharacterized LOC106692350 (LOC106692350), ncRNA
XR_001344966.1	0	0	0	0	undefined	0	0	undefined	0	0	0	undefined	0	caspase-2-like (LOC106692462), transcript variant X1, misc_RNA
XR_001344993.1	0	0	0	0	undefined	0	0	undefined	0	0	0	undefined	0	uncharacterized LOC106692671 (LOC106692671), ncRNA
XM_014426433.1	0.01	0.02	0	0.39	undefined	0.15	0.01	15	0.06	0	0	undefined	0	ankyrin repeat and protein kinase domain-containing protein 1-like (LOC106684383), transcript variant X1, mRNA
XM_014422334.1	0.02	0.03	0	0.14	undefined	0.26	0.02	13	0.12	0	0	undefined	0	uncharacterized LOC106681811 (LOC106681811), transcript variant X2, mRNA
XR_001344311.1	0	0.29	0	3.07	undefined	1.47	0.15	9.8	0.69	0	0	undefined	0	protein tipE (LOC106688325), transcript variant X2, misc_RNA
XM_014416405.1	0.12	0	0	0.76	undefined	0.34	0.08	4.25	0.19	0	0	undefined	0	leucine-rich repeat flightless-interacting protein 2 (LOC106678097), transcript variant X2, mRNA
XM_014417514.1	0.07	0	0	0.21	undefined	0.1	0.03	3.33333	0.06	0	0	undefined	0	glutathione S-transferase-like (LOC106678768), mRNA
XM_014431826.1	0.01	0	0	0.06	undefined	0.03	0.01	3	0.01	0	0	undefined	0	uncharacterized protein K02A2.6-like (LOC106687768), mRNA
XM_014434591.1	0.02	0	0	0.03	undefined	0.02	0.01	2	0.01	0	0	undefined	0	voltage-dependent calcium channel type A subunit alpha-1 (LOC106689555), transcript variant X11, mRNA
XR_001344680.1	0.96	1.22	0	3.9	undefined	2.03	1.04	1.95192	1.39	0	0	undefined	0	uncharacterized LOC106690829 (LOC106690829), ncRNA
XM_014426689.1	0.09	0	0	0.06	undefined	0.07	0.04	1.75	0.05	0	0	undefined	0	diuretic hormone receptor-like (LOC106684546), transcript variant X1, mRNA
XM_014431083.1	0	0.03	0	0.05	undefined	0.03	0.02	1.5	0.02	0	0	undefined	0	uncharacterized LOC106687296 (LOC106687296), mRNA
XM_014415036.1	0	0.96	0	1.65	undefined	0.66	0.49	1.34694	0.54	0	0	undefined	0	pleckstrin homology domain-containing family G member 3 (LOC106677241), transcript variant X2, mRNA
XM_014429129.1	0.15	0.06	0	0.34	undefined	0.12	0.1	1.2	0.11	0	0	undefined	0	alpha-L-iduronidase (LOC106686041), transcript variant X1, mRNA
XR_001344074.1	0.29	0.17	0	0.61	undefined	0.28	0.24	1.16667	0.25	0	0	undefined	0	ubiA prenyltransferase domain-containing protein 1 homolog (LOC106686845), transcript variant X5, misc_RNA
XR_001344254.1	0.1	0.05	0	0.12	undefined	0.08	0.07	1.14286	0.07	0	0	undefined	0	sodium/hydrogen exchanger 6 (LOC106687964), transcript variant X11, misc_RNA
XR_001344262.1	0.31	1.34	0	2.34	undefined	0.94	0.85	1.10588	0.89	0	0	undefined	0	uncharacterized LOC106688015 (LOC106688015), transcript variant X2, ncRNA
XM_014420798.1	0	0.02	0	0.03	undefined	0.01	0.01	1	0.01	0	0	undefined	0	putative glycine-rich cell wall structural protein 1 (LOC106680834), mRNA
XM_014437524.1	0.05	0	0	0.05	undefined	0.02	0.02	1	0.02	0	0	undefined	0	uncharacterized LOC106691675 (LOC106691675), partial mRNA
XM_014425017.1	0.11	0.21	0	0.26	undefined	0.14	0.16	0.875	0.15	0	0	undefined	0	putative inorganic phosphate cotransporter (LOC106683510), transcript variant X4, mRNA
XM_014419054.1	0.13	0	0	0.08	undefined	0.04	0.07	0.571429	0.06	0	0	undefined	0	prolactin-releasing peptide receptor-like (LOC106679734), transcript variant X2, mRNA
XM_014429430.1	0.72	0.33	0	0.45	undefined	0.26	0.51	0.509804	0.42	0	0	undefined	0	uncharacterized LOC106686242 (LOC106686242), mRNA
XM_014417794.1	0.21	0	0	0.07	undefined	0.06	0.12	0.5	0.09	0	0	undefined	0	voltage-dependent calcium channel gamma-5 subunit (LOC106678929), transcript variant X1, mRNA
XM_014425097.1	0.25	0.09	0	0.11	undefined	0.09	0.18	0.5	0.14	0	0	undefined	0	bone morphogenetic protein 1 (LOC106683558), transcript variant X4, mRNA
XM_014430945.1	0.22	0.21	0	0.19	undefined	0.11	0.22	0.5	0.16	0	0	undefined	0	tachykinin-like peptides receptor 99D (LOC106687086), transcript variant X3, mRNA
XM_014436348.1	0.88	0.25	0	0.53	undefined	0.26	0.55	0.472727	0.45	0	0	undefined	0	telomerase reverse transcriptase-like (LOC106690792), transcript variant X1, mRNA
XR_001344914.1	0.4	0.31	0	0.33	undefined	0.16	0.35	0.457143	0.27	0	0	undefined	0	uncharacterized LOC106692120 (LOC106692120), ncRNA
XM_014421428.1	0.29	0.17	0	0.22	undefined	0.09	0.21	0.428571	0.16	0	0	undefined	0	ataxin-1-like (LOC106681221), transcript variant X4, mRNA
XR_001344842.1	0	0.18	0	0.11	undefined	0.06	0.15	0.4	0.11	0	0	undefined	0	uncharacterized LOC106691745 (LOC106691745), transcript variant X3, misc_RNA
XM_014421120.1	0.28	0.14	0	0.1	undefined	0.08	0.21	0.380952	0.19	0	0	undefined	0	paired box protein Pax-5 (LOC106681019), transcript variant X4, mRNA
XM_014423215.1	0.04	0.2	0	0.05	undefined	0.03	0.08	0.375	0.06	0	0	undefined	0	uncharacterized LOC106682394 (LOC106682394), transcript variant X2, mRNA
XR_001343877.1	0.37	0.33	0	0.27	undefined	0.13	0.35	0.371429	0.26	0	0	undefined	0	uncharacterized LOC106685651 (LOC106685651), ncRNA
XM_014424138.1	0.05	0.02	0	0.03	undefined	0.01	0.03	0.333333	0.02	0	0	undefined	0	dynein intermediate chain 3, ciliary-like (LOC106682965), partial mRNA
XM_014435711.1	0.07	0.04	0	0	undefined	0.02	0.06	0.333333	0.05	0	0	undefined	0	Down syndrome cell adhesion molecule-like protein Dscam2 (LOC106690314), transcript variant X1, mRNA
XM_014423771.1	0.09	0.27	0	0.16	undefined	0.06	0.2	0.3	0.15	0	0	undefined	0	glycogen-binding subunit 76A-like (LOC106682742), transcript variant X6, mRNA
XM_014425220.1	0.6	0.46	0	0.51	undefined	0.1	0.5	0.2	0.34	0	0	undefined	0	oxysterol-binding protein-related protein 11-like (LOC106683629), transcript variant X6, mRNA
XR_001344678.1	0.02	0.5	0	0.1	undefined	0.05	0.27	0.185185	0.18	0	0	undefined	0	uncharacterized LOC106690812 (LOC106690812), ncRNA
XM_014420477.1	0.93	0	0	0.15	undefined	0.07	0.41	0.170732	0.26	0	0	undefined	0	atypical protein kinase C (LOC106680624), transcript variant X4, mRNA
XM_014428656.1	0.31	0.08	0	0.05	undefined	0.03	0.18	0.166667	0.12	0	0	undefined	0	neuronal acetylcholine receptor subunit alpha-7 (LOC106685762), transcript variant X1, mRNA
XM_014428160.1	0.45	0.16	0	0.11	undefined	0.05	0.33	0.151515	0.22	0	0	undefined	0	dihydroxyacetone phosphate acyltransferase (LOC106685468), transcript variant X5, mRNA
XM_014437729.1	0.34	0.11	0	0.11	undefined	0.03	0.23	0.130435	0.16	0	0	undefined	0	uncharacterized LOC106691831 (LOC106691831), partial mRNA
XM_014428167.1	1.53	0.58	0	0.33	undefined	0.13	1.03	0.126214	0.68	0	0	undefined	0	dihydroxyacetone phosphate acyltransferase (LOC106685468), transcript variant X12, mRNA
XM_014437108.1	0.02	0.13	0	0.03	undefined	0.01	0.08	0.125	0.05	0	0	undefined	0	uncharacterized LOC106691365 (LOC106691365), partial mRNA
XM_014423375.1	0.64	1.09	0	0.26	undefined	0.09	0.88	0.102273	0.62	0	0	undefined	0	cytochrome P450 6k1-like (LOC106682491), transcript variant X2, mRNA
XM_014420845.1	0.63	0.17	0	0.07	undefined	0.04	0.4	0.1	0.26	0	0	undefined	0	Kv channel-interacting protein 2-like (LOC106680859), transcript variant X2, mRNA
XM_014419074.1	2.03	0.23	0	0.28	undefined	0.07	1.14	0.0614035	0.72	0	0	undefined	0	zinc finger protein 711-like (LOC106679751), transcript variant X1, mRNA
XM_014438437.1	3.1	0.74	0	3.38	undefined	0.09	1.81	0.0497238	0.64	0	0	undefined	0	vacuolar protein sorting-associated protein 13B (LOC106692475), transcript variant X1, mRNA
XM_014422563.1	1.15	0.4	0	0.07	undefined	0.03	0.77	0.038961	0.51	0	0	undefined	0	uncharacterized LOC106681955 (LOC106681955), transcript variant X1, mRNA
XM_014420217.1	0	0.48	0	0.37	undefined	0.01	0.26	0.0384615	0.43	0	0	undefined	0	protein enabled-like (LOC106680481), transcript variant X1, mRNA
XM_014433290.1	1.63	1.56	0	0.34	undefined	0.02	1.59	0.0125786	0.96	0	0	undefined	0	ribosomal protein S6 kinase alpha-2 (LOC106688712), transcript variant X2, mRNA
XM_014422775.1	1.67	0.26	0	0	undefined	0.01	0.91	0.010989	0.55	0	0	undefined	0	voltage-dependent calcium channel subunit alpha-2/delta-3 (LOC106682100), transcript variant X1, mRNA
XM_014414868.1	0.04	0	0	0	undefined	0	0.02	0	0.01	0	0	undefined	0	anoctamin-7-like (LOC106677142), transcript variant X2, mRNA
XM_014415440.1	0.36	0.08	0	0	undefined	0	0.2	0	0.13	0	0	undefined	0	TWiK family of potassium channels protein 18 (LOC106677474), transcript variant X2, mRNA
XM_014415857.1	0.88	0.33	0	0	undefined	0	0.6	0	0.34	0	0	undefined	0	organic cation transporter protein-like (LOC106677754), transcript variant X4, mRNA
XM_014415861.1	0.44	0.09	0	0	undefined	0	0.27	0	0.16	0	0	undefined	0	organic cation transporter protein-like (LOC106677756), transcript variant X2, mRNA
XM_014416446.1	0	0.01	0	0	undefined	0	0.01	0	0	0	0	undefined	0	potassium/sodium hyperpolarization-activated cyclic nucleotide-gated channel 2 (LOC106678119), transcript variant X4, mRNA
XM_014416529.1	0.1	0.02	0	0	undefined	0	0.1	0	0	0	0	undefined	0	guanylate cyclase 32E (LOC106678164), transcript variant X2, mRNA
XM_014416958.1	0.14	0	0	0	undefined	0	0.09	0	0.03	0	0	undefined	0	whirlin (LOC106678451), transcript variant X7, mRNA
XM_014417198.1	0	0.24	0	0	undefined	0	0.11	0	0.08	0	0	undefined	0	protein bric-a-brac 1-like (LOC106678601), transcript variant X3, mRNA
XM_014417356.1	0.02	0	0	0	undefined	0	0.01	0	0.01	0	0	undefined	0	uncharacterized LOC106678668 (LOC106678668), mRNA
XM_014417839.1	0.23	0.08	0	0	undefined	0	0.15	0	0.1	0	0	undefined	0	vacuolar protein sorting-associated protein 13A-like (LOC106678964), transcript variant X4, mRNA
XM_014418261.1	0.02	0.02	0	0	undefined	0	0.02	0	0.01	0	0	undefined	0	uncharacterized LOC106679241 (LOC106679241), mRNA
XM_014418918.1	0.65	0.09	0	0	undefined	0	0.35	0	0.21	0	0	undefined	0	forkhead box protein P1 (LOC106679647), transcript variant X3, mRNA
XM_014419361.1	0	0.08	0	0	undefined	0	0.05	0	0.03	0	0	undefined	0	homeotic protein antennapedia-like (LOC106679912), transcript variant X8, mRNA
XM_014419533.1	0.03	0.12	0	0	undefined	0	0.04	0	0.02	0	0	undefined	0	transmembrane channel-like protein 7 (LOC106680065), transcript variant X2, mRNA
XM_014419663.1	0.43	0.1	0	0	undefined	0	0.25	0	0.15	0	0	undefined	0	uncharacterized LOC106680153 (LOC106680153), mRNA
XM_014420852.1	0	0.23	0	0.49	undefined	0	0.07	0	0	0	0	undefined	0	uncharacterized LOC106680865 (LOC106680865), transcript variant X1, mRNA
XM_014421204.1	1.09	0	0	0	undefined	0	0.85	0	0	0	0	undefined	0	sialic acid synthase (LOC106681070), transcript variant X1, mRNA
XM_014421384.1	0.22	0	0	0	undefined	0	0.04	0	0	0	0	undefined	0	homeotic protein spalt-major-like (LOC106681190), transcript variant X1, mRNA
XM_014421747.1	0.32	0.09	0	0	undefined	0	0.2	0	0.1	0	0	undefined	0	putative ankyrin repeat protein RF_0381 (LOC106681427), mRNA
XM_014421901.1	0.27	0.36	0	0	undefined	0	0.3	0	0.21	0	0	undefined	0	glutamate [NMDA] receptor subunit 1 (LOC106681541), transcript variant X2, mRNA
XM_014422023.1	0.06	0	0	0	undefined	0	0.05	0	0.03	0	0	undefined	0	Krueppel-like factor 15 (LOC106681610), transcript variant X1, mRNA
XM_014422080.1	0.33	0.12	0	0	undefined	0	0.22	0	0.14	0	0	undefined	0	ELKS/Rab6-interacting/CAST family member 1 (LOC106681645), transcript variant X3, mRNA
XM_014422711.1	40.9	42.83	0	7.77	undefined	0	40.71	0	0	0	0	undefined	0	flocculation protein FLO11-like (LOC106682065), transcript variant X1, mRNA
XM_014422738.1	2.22	0	0	0	undefined	0	0.96	0	0.12	0	0	undefined	0	tryptophan 5-hydroxylase 1 (LOC106682080), transcript variant X3, mRNA
XM_014422858.1	0	0.07	0	0	undefined	0	0.04	0	0	0	0	undefined	0	uncharacterized LOC106682156 (LOC106682156), transcript variant X1, mRNA
XM_014423257.1	0.87	1.11	0	0	undefined	0	1	0	0.57	0	0	undefined	0	B-cell linker protein-like (LOC106682419), transcript variant X4, mRNA
XM_014423343.1	0.02	0	0	0	undefined	0	0.01	0	0.01	0	0	undefined	0	centrosomin (LOC106682469), transcript variant X9, mRNA
XM_014424389.1	0	0.07	0	0	undefined	0	0.03	0	0.02	0	0	undefined	0	histone-lysine N-methyltransferase SETMAR-like (LOC106683129), mRNA
XM_014424903.1	0.12	0	0	0	undefined	0	0.07	0	0.03	0	0	undefined	0	synaptotagmin-16 (LOC106683423), transcript variant X3, mRNA
XM_014424918.1	0	0.09	0	0	undefined	0	0.04	0	0.03	0	0	undefined	0	gamma-aminobutyric acid receptor alpha-like (LOC106683438), transcript variant X4, mRNA
XM_014424919.1	0.21	0.08	0	0	undefined	0	0.13	0	0.12	0	0	undefined	0	gamma-aminobutyric acid receptor alpha-like (LOC106683438), transcript variant X5, mRNA
XM_014425056.1	0	0.13	0	0	undefined	0	0.07	0	0.03	0	0	undefined	0	DNA polymerase nu-like (LOC106683532), transcript variant X1, mRNA
XM_014425134.1	1.89	1.74	0	1.33	undefined	0	1.71	0	0.85	0	0	undefined	0	ankyrin repeat domain-containing protein 65-like (LOC106683577), transcript variant X10, mRNA
XM_014425180.1	0	0.24	0	0	undefined	0	0.12	0	0.08	0	0	undefined	0	uncharacterized LOC106683610 (LOC106683610), mRNA
XM_014425762.1	0.03	0	0	0	undefined	0	0.01	0	0.01	0	0	undefined	0	uncharacterized LOC106683977 (LOC106683977), mRNA
XM_014425805.1	0	0.01	0	0	undefined	0	0.01	0	0.02	0	0	undefined	0	cilia- and flagella-associated protein 61-like (LOC106683996), partial mRNA
XM_014425851.1	1.83	0.27	0	0	undefined	0	1.05	0	0.37	0	0	undefined	0	E3 ubiquitin-protein ligase TRIM9 (LOC106684025), transcript variant X1, mRNA
XM_014425882.1	0.13	0	0	0	undefined	0	0.07	0	0.04	0	0	undefined	0	zinc finger Y-chromosomal protein 2-like (LOC106684045), transcript variant X3, mRNA
XM_014425987.1	0	0.72	0	0	undefined	0	0.31	0	0.18	0	0	undefined	0	adhesion G protein-coupled receptor L2-like (LOC106684099), transcript variant X8, mRNA
XM_014426217.1	0.29	0.29	0	0	undefined	0	0.3	0	0.18	0	0	undefined	0	protein Wnt-10b (LOC106684252), transcript variant X4, mRNA
XM_014427028.1	1	1.24	0	1.2	undefined	0	1.15	0	0	0	0	undefined	0	nuclear pore complex protein DDB_G0274915-like (LOC106684765), transcript variant X1, mRNA
XM_014428001.1	0	0.01	0	0	undefined	0	0.01	0	0	0	0	undefined	0	CXXC-type zinc finger protein 1-like (LOC106685374), partial mRNA
XM_014428161.1	1.07	0.88	0	0	undefined	0	0.97	0	0.6	0	0	undefined	0	dihydroxyacetone phosphate acyltransferase (LOC106685468), transcript variant X6, mRNA
XM_014428659.1	0	0.03	0	0	undefined	0	0.04	0	0.02	0	0	undefined	0	neuronal acetylcholine receptor subunit alpha-7 (LOC106685762), transcript variant X4, mRNA
XM_014429132.1	0.05	0	0	0	undefined	0	0.02	0	0	0	0	undefined	0	high affinity cationic amino acid transporter 1-like (LOC106686040), transcript variant X1, mRNA
XM_014429367.1	0	0.02	0	0	undefined	0	0.01	0	0.01	0	0	undefined	0	ankyrin repeat domain-containing protein 65-like (LOC106686187), mRNA
XM_014429770.1	0.07	0	0	0	undefined	0	0.04	0	0.04	0	0	undefined	0	uncharacterized LOC106686447 (LOC106686447), transcript variant X2, mRNA
XM_014429781.1	0.3	0.04	0	0	undefined	0	0.16	0	0.08	0	0	undefined	0	zinc finger protein 585B-like (LOC106686452), transcript variant X4, mRNA
XM_014429946.1	0.07	0	0	0	undefined	0	0.06	0	0.02	0	0	undefined	0	uncharacterized LOC106686571 (LOC106686571), mRNA
XM_014430086.1	0.56	0.14	0	0	undefined	0	0.34	0	0.22	0	0	undefined	0	cyclic nucleotide-gated cation channel alpha-3 (LOC106686667), transcript variant X3, mRNA
XM_014430267.1	1.65	0.17	0	0.04	undefined	0	0.79	0	0	0	0	undefined	0	glutaminase liver isoform, mitochondrial-like (LOC106686768), transcript variant X1, mRNA
XM_014430297.1	0.06	0.06	0	0	undefined	0	0.06	0	0.04	0	0	undefined	0	axin (LOC106686784), transcript variant X5, mRNA
XM_014431018.1	0.14	0.94	0	0	undefined	0	0.56	0	0	0	0	undefined	0	centromere-associated protein E-like (LOC106687250), transcript variant X1, mRNA
XM_014431264.1	0.05	0.06	0	0	undefined	0	0.05	0	0.03	0	0	undefined	0	ribosome-binding protein 1-like (LOC106687399), mRNA
XM_014431324.1	0.03	0.03	0	0	undefined	0	0.03	0	0.02	0	0	undefined	0	uncharacterized LOC106687437 (LOC106687437), mRNA
XM_014431382.1	0	0.47	0	0	undefined	0	0.2	0	0	0	0	undefined	0	protein transport protein Sec16B (LOC106687475), transcript variant X1, mRNA
XM_014432326.1	0.07	0.02	0	0	undefined	0	0.05	0	0.03	0	0	undefined	0	calmodulin-binding transcription activator 2 (LOC106688053), transcript variant X6, mRNA
XM_014432360.1	0.86	0	0	0	undefined	0	0.31	0	0	0	0	undefined	0	E3 ubiquitin-protein ligase MYCBP2 (LOC106688077), transcript variant X1, mRNA
XM_014432393.1	0	0.03	0	0	undefined	0	0.02	0	0.01	0	0	undefined	0	uncharacterized LOC106688092 (LOC106688092), transcript variant X5, mRNA
XM_014432654.1	0.09	0	0	0	undefined	0	0.06	0	0.03	0	0	undefined	0	uncharacterized LOC106688267 (LOC106688267), mRNA
XM_014432836.1	0.51	0	0	0	undefined	0	0.1	0	0	0	0	undefined	0	neurotactin (LOC106688401), transcript variant X1, mRNA
XM_014433384.1	0	0.09	0	0	undefined	0	0.05	0	0.02	0	0	undefined	0	breast cancer type 1 susceptibility protein homolog (LOC106688764), transcript variant X2, mRNA
XM_014433517.1	0.05	0	0	0	undefined	0	0.02	0	0.01	0	0	undefined	0	monocarboxylate transporter 14 (LOC106688846), transcript variant X1, mRNA
XM_014433554.1	0.71	0	0	0	undefined	0	0.36	0	0.04	0	0	undefined	0	uncharacterized LOC106688873 (LOC106688873), transcript variant X1, mRNA
XM_014433785.1	0.06	0	0	0	undefined	0	0.03	0	0.01	0	0	undefined	0	CD109 antigen-like (LOC106689042), transcript variant X1, mRNA
XM_014434063.1	0	0.03	0	0	undefined	0	0.02	0	0.01	0	0	undefined	0	peroxisome proliferator-activated receptor gamma coactivator 1-alpha (LOC106689166), transcript variant X5, mRNA
XM_014434421.1	0.07	0.03	0	0	undefined	0	0.05	0	0.03	0	0	undefined	0	chromatin assembly factor 1 subunit B-like (LOC106689456), mRNA
XM_014434557.1	0.18	0	0	0	undefined	0	0.08	0	0	0	0	undefined	0	transcription factor HES-4-like (LOC106689540), transcript variant X1, mRNA
XM_014434575.1	0	0.02	0	0	undefined	0	0.01	0	0.01	0	0	undefined	0	uncharacterized LOC106689551 (LOC106689551), transcript variant X6, mRNA
XM_014435106.1	0	0.05	0	0	undefined	0	0.03	0	0.01	0	0	undefined	0	zinc finger autosomal protein-like (LOC106689885), transcript variant X3, mRNA
XM_014435794.1	0.11	0.02	0	0	undefined	0	0.07	0	0.05	0	0	undefined	0	uncharacterized LOC106690369 (LOC106690369), transcript variant X11, mRNA
XM_014435934.1	0.68	0.14	0	0	undefined	0	0.4	0	0.26	0	0	undefined	0	serine/arginine repetitive matrix protein 1-like (LOC106690498), transcript variant X1, mRNA
XM_014436370.1	7.16	1.37	0	3.75	undefined	0	4.76	0	0	0	0	undefined	0	cleavage and polyadenylation specificity factor subunit CG7185-like (LOC106690799), transcript variant X1, mRNA
XM_014436630.1	0	0.03	0	0	undefined	0	0.02	0	0.01	0	0	undefined	0	keratin, type II cytoskeletal 80-like (LOC106690994), mRNA
XM_014437461.1	0.13	0.03	0	0	undefined	0	0.08	0	0	0	0	undefined	0	forkhead box protein L2-like (LOC106691630), transcript variant X1, mRNA
XM_014437577.1	0.02	0	0	0	undefined	0	0.01	0	0	0	0	undefined	0	uncharacterized LOC106691722 (LOC106691722), partial mRNA
XM_014437854.1	0.04	0	0	0	undefined	0	0.02	0	0.01	0	0	undefined	0	putative per-hexamer repeat protein 5 (LOC106691951), partial mRNA
XM_014437960.1	0.15	0.28	0	0	undefined	0	0.23	0	0.08	0	0	undefined	0	uncharacterized LOC106692055 (LOC106692055), partial mRNA
XM_014438053.1	0.15	0.28	0	0	undefined	0	0.23	0	0.08	0	0	undefined	0	uncharacterized LOC106692147 (LOC106692147), partial mRNA
XM_014438380.1	0.6	0	0	0	undefined	0	0.12	0	0	0	0	undefined	0	integral membrane protein GPR155 (LOC106692431), transcript variant X1, mRNA
XM_014438391.1	2.45	0	0	0.07	undefined	0	0.67	0	0.03	0	0	undefined	0	SUN domain-containing ossification factor (LOC106692437), transcript variant X1, mRNA
XM_014438581.1	0.04	0	0	0.05	undefined	0	0.01	0	0	0	0	undefined	0	protein phosphatase PP2A 55 kDa regulatory subunit (LOC106692566), transcript variant X1, mRNA
XM_014438667.1	0	0.22	0	0	undefined	0	0.18	0	0.11	0	0	undefined	0	sodium/potassium/calcium exchanger 4-like (LOC106692614), transcript variant X3, mRNA
XM_014438950.1	0.15	0.09	0	0	undefined	0	0.12	0	0.09	0	0	undefined	0	G protein-coupled receptor 161-like (LOC106692784), transcript variant X5, mRNA
XM_014438962.1	0.19	0.3	0	0	undefined	0	0.26	0	0.18	0	0	undefined	0	uncharacterized LOC106692791 (LOC106692791), transcript variant X1, mRNA
XM_014438976.1	0.01	0.01	0	0	undefined	0	0.01	0	0.01	0	0	undefined	0	putative per-hexamer repeat protein 5 (LOC106692799), mRNA
XM_014439207.1	0	0.16	0	0	undefined	0	0.09	0	0.06	0	0	undefined	0	origin recognition complex subunit 3 (LOC106692940), transcript variant X2, mRNA
XR_001342740.1	0.26	0.53	0	0	undefined	0	0.4	0	0.24	0	0	undefined	0	uncharacterized LOC106678312 (LOC106678312), ncRNA
XR_001342912.1	0	1.02	0	0	undefined	0	0.54	0	0.32	0	0	undefined	0	uncharacterized LOC106679209 (LOC106679209), ncRNA
XR_001343457.1	3.67	5.05	0	0	undefined	0	4.38	0	2.6	0	0	undefined	0	uncharacterized LOC106682616 (LOC106682616), ncRNA
XR_001343884.1	0.4	0.71	0	0	undefined	0	0.54	0	0.33	0	0	undefined	0	uncharacterized LOC106685681 (LOC106685681), transcript variant X1, ncRNA
XR_001344035.1	0.35	0.41	0	0	undefined	0	0.35	0	0.21	0	0	undefined	0	uncharacterized LOC106686560 (LOC106686560), transcript variant X1, ncRNA
XR_001344304.1	0.15	0.16	0	0	undefined	0	0.15	0	0.08	0	0	undefined	0	uncharacterized LOC106688289 (LOC106688289), ncRNA
XR_001344702.1	0.32	0	0	0	undefined	0	0.16	0	0.09	0	0	undefined	0	uncharacterized LOC106690991 (LOC106690991), ncRNA
XR_001344965.1	0	0.23	0	0	undefined	0	0.12	0	0.07	0	0	undefined	0	uncharacterized LOC106692459 (LOC106692459), ncRNA
XM_014414794.1	0	0	0	0.14	undefined	0.08	0	undefined	0.03	0	0.34	undefined	0	band 3 anion transport protein (LOC106677095), transcript variant X10, mRNA
XM_014414831.1	0	0	0	0.14	undefined	0.05	0	undefined	0	0	0.08	undefined	0	protein gooseberry-like (LOC106677118), transcript variant X1, mRNA
XM_014414875.1	0	0	0	0.09	undefined	0.05	0	undefined	0.02	0	0.26	undefined	0	anoctamin-7-like (LOC106677142), transcript variant X8, mRNA
XM_014414982.1	0	0	0	0	undefined	0	0	undefined	0	0	0.15	undefined	0	serine/threonine-protein kinase N (LOC106677206), transcript variant X5, mRNA
XM_014415393.1	0	0	0	3.99	undefined	1.66	0	undefined	0.38	0	6.53	undefined	0	ankyrin repeat and KH domain-containing protein mask-like (LOC106677458), transcript variant X3, mRNA
XM_014415544.1	0	0	0	0	undefined	0	0	undefined	0	0	0.37	undefined	0	kelch-like protein 17 (LOC106677536), transcript variant X3, mRNA
XM_014415764.1	0	0	0	0.41	undefined	0.2	0	undefined	0.07	0	0.37	undefined	0	uncharacterized LOC106677676 (LOC106677676), transcript variant X4, mRNA
XM_014416069.1	0	0	0	0	undefined	0	0	undefined	0	0	10.49	undefined	0	laccase-1-like (LOC106677884), transcript variant X1, mRNA
XM_014416424.1	0	0	0	0	undefined	0	0	undefined	0	0	0.95	undefined	0	zinc finger protein 771-like (LOC106678106), transcript variant X1, mRNA
XM_014416425.1	0	0	0	0.71	undefined	0	0	undefined	0	0	0.1	undefined	0	zinc finger protein 771-like (LOC106678106), transcript variant X2, mRNA
XM_014417726.1	0	0	0	0	undefined	0	0	undefined	0	0	1.51	undefined	0	uncharacterized LOC106678900 (LOC106678900), transcript variant X1, mRNA
XM_014417733.1	0	0	0	0	undefined	0	0	undefined	0	0	0.04	undefined	0	zinc finger protein OZF-like (LOC106678901), transcript variant X4, mRNA
XM_014418471.1	0	0	0	0	undefined	0	0	undefined	0	0	1.62	undefined	0	venom serine protease 34-like (LOC106679360), transcript variant X2, mRNA
XM_014418790.1	0	0	0	0	undefined	0	0	undefined	0	0	0.19	undefined	0	zinc finger Y-chromosomal protein 2-like (LOC106679565), transcript variant X1, mRNA
XM_014420425.1	0	0	0	2.94	undefined	1.04	0	undefined	0.42	0	2.12	undefined	0	transcription termination factor 2 (LOC106680594), transcript variant X2, mRNA
XM_014420622.1	0	0	0	0	undefined	0	0	undefined	0	0	0.2	undefined	0	uncharacterized LOC106680725 (LOC106680725), transcript variant X1, mRNA
XM_014420641.1	0.07	0	0	0	undefined	0	0	undefined	0	0	0.53	undefined	0	mediator of RNA polymerase II transcription subunit 12 (LOC106680731), transcript variant X1, mRNA
XM_014420643.1	0.02	0	0	0	undefined	0	0	undefined	0	0	0.17	undefined	0	mediator of RNA polymerase II transcription subunit 12 (LOC106680731), transcript variant X3, mRNA
XM_014421377.1	0	0	0	0	undefined	0	0	undefined	0	0	3.31	undefined	0	uncharacterized LOC106681185 (LOC106681185), transcript variant X1, mRNA
XM_014421382.1	0	0	0	0	undefined	0	0	undefined	0	0	1.52	undefined	0	uncharacterized LOC106681189 (LOC106681189), mRNA
XM_014421449.1	0	0	0	0	undefined	0	0	undefined	0	0	0.01	undefined	0	cell division cycle and apoptosis regulator protein 1-like (LOC106681237), transcript variant X1, mRNA
XM_014422047.1	0	0	0	0	undefined	0	0	undefined	0	0	0.31	undefined	0	uncharacterized LOC106681623 (LOC106681623), mRNA
XM_014422700.1	0	0	0	0	undefined	0	0	undefined	0	0	0.49	undefined	0	gamma-glutamyltranspeptidase 1-like (LOC106682060), transcript variant X2, mRNA
XM_014422739.1	0	0	0	0	undefined	0	0	undefined	0	0	0.37	undefined	0	tryptophan 5-hydroxylase 1 (LOC106682080), transcript variant X4, mRNA
XM_014423090.1	0	0	0	0	undefined	0	0	undefined	0	0	0.16	undefined	0	germinal-center associated nuclear protein (LOC106682307), transcript variant X4, mRNA
XM_014423773.1	0	0	0	0	undefined	0	0	undefined	0	0	6.97	undefined	0	androgen-induced gene 1 protein-like (LOC106682744), transcript variant X1, mRNA
XM_014424171.1	0	0	0	0	undefined	0	0	undefined	0	0	1.01	undefined	0	uncharacterized LOC106682982 (LOC106682982), transcript variant X2, mRNA
XM_014424600.1	0	0	0	0	undefined	0	0	undefined	0	0	0.07	undefined	0	E3 ubiquitin-protein ligase MARCH5 (LOC106683245), transcript variant X8, mRNA
XM_014424614.1	0	0	0	0	undefined	0	0	undefined	0	0	0.12	undefined	0	gustatory receptor for sugar taste 43a-like (LOC106683256), transcript variant X1, mRNA
XM_014424792.1	0	0	0	35.87	undefined	0	0	undefined	0	0	0.44	undefined	0	cytoplasmic polyadenylation element-binding protein 1 (LOC106683371), transcript variant X1, mRNA
XM_014425670.1	0	0	0	0	undefined	0	0	undefined	0	0	2.14	undefined	0	inositol-trisphosphate 3-kinase A (LOC106683915), transcript variant X2, mRNA
XM_014426013.1	0	0	0	0.84	undefined	0.41	0	undefined	0.17	0	0.43	undefined	0	uncharacterized LOC106684119 (LOC106684119), transcript variant X1, mRNA
XM_014426822.1	0	0	0	0.35	undefined	0.09	0	undefined	0.05	0	0.75	undefined	0	uncharacterized LOC106684629 (LOC106684629), transcript variant X4, mRNA
XM_014427392.1	0	0	0	0	undefined	0	0	undefined	0	0	0.27	undefined	0	glutamate-gated chloride channel (LOC106684983), transcript variant X5, mRNA
XM_014427869.1	0	0	0	0	undefined	0	0	undefined	0	0	0.33	undefined	0	protein furry-like (LOC106685289), transcript variant X3, mRNA
XM_014428563.1	0	0	0	0	undefined	0	0	undefined	0	0	0.44	undefined	0	probable RNA-binding protein 18 (LOC106685729), transcript variant X1, mRNA
XM_014428631.1	0.02	0	0	0	undefined	0	0	undefined	0	0	0.05	undefined	0	sodium channel protein para (LOC106685741), transcript variant X47, mRNA
XM_014428661.1	0	0	0	0.77	undefined	0.33	0	undefined	0.14	0	0.64	undefined	0	brain tumor protein-like (LOC106685763), transcript variant X2, mRNA
XM_014429588.1	0.1	0	0	0	undefined	0	0	undefined	0	0	0.11	undefined	0	pancreatic lipase-related protein 2-like (LOC106686352), transcript variant X1, mRNA
XM_014429819.1	0	0	0	0	undefined	0	0	undefined	0	0	1.53	undefined	0	IQ and AAA domain-containing protein 1-like (LOC106686475), transcript variant X2, mRNA
XM_014430130.1	0	0	0	0	undefined	0	0	undefined	0	0	0.98	undefined	0	lisH domain-containing protein ARMC9-like (LOC106686693), transcript variant X3, mRNA
XM_014430824.1	0	0	0	0	undefined	0	0	undefined	0	0	0.77	undefined	0	protein lingerer-like (LOC106687118), transcript variant X3, mRNA
XM_014430947.1	0	0	0	0	undefined	0	0	undefined	0	0	0.18	undefined	0	protein sister of odd and bowel-like (LOC106687205), transcript variant X4, mRNA
XM_014431173.1	0	0	0	0	undefined	0	0	undefined	0	0	0.27	undefined	0	mitochondrial basic amino acids transporter-like (LOC106687347), transcript variant X2, mRNA
XM_014431190.1	0	0	0	0.86	undefined	0.46	0	undefined	0.2	0	0.42	undefined	0	facilitated trehalose transporter Tret1-like (LOC106687324), transcript variant X6, mRNA
XM_014432122.1	0	0	0	0	undefined	0	0	undefined	0	0	0.12	undefined	0	hippocampus abundant transcript 1 protein (LOC106687934), transcript variant X1, mRNA
XM_014432600.1	0	0	0	0	undefined	0	0	undefined	0	0	1.24	undefined	0	src substrate cortactin-like (LOC106688234), transcript variant X1, mRNA
XM_014432664.1	0	0	0	0.12	undefined	0	0	undefined	0	0	0.04	undefined	0	homeobox protein caupolican (LOC106688273), transcript variant X1, mRNA
XM_014432840.1	0	0	0	0.24	undefined	0.13	0	undefined	0.06	0	0.75	undefined	0	serine protease snake-like (LOC106688405), transcript variant X1, mRNA
XM_014432959.1	0	0	0	0.01	undefined	0	0	undefined	0	0	1.71	undefined	0	GATA zinc finger domain-containing protein 14-like (LOC106688477), transcript variant X1, mRNA
XM_014432960.1	0	0	0	0	undefined	0	0	undefined	0	0	0.52	undefined	0	GATA zinc finger domain-containing protein 14-like (LOC106688477), transcript variant X2, mRNA
XM_014432998.1	0	0	0	0	undefined	0	0	undefined	0	0	0.47	undefined	0	deoxynucleotidyltransferase terminal-interacting protein 1 (LOC106688501), transcript variant X1, mRNA
XM_014433583.1	0	0	0	0	undefined	0	0	undefined	0	0	0.2	undefined	0	peptide transporter family 1-like (LOC106688885), transcript variant X2, mRNA
XM_014434499.1	0	0	0	0	undefined	0	0	undefined	0	0	0.03	undefined	0	Hermansky-Pudlak syndrome 5 protein homolog (LOC106689512), transcript variant X1, mRNA
XM_014434596.1	0	0	0	0	undefined	0	0	undefined	0	0	0.2	undefined	0	voltage-dependent calcium channel type A subunit alpha-1 (LOC106689555), transcript variant X15, mRNA
XM_014434773.1	0	0	0	0	undefined	0	0	undefined	0	0	0.14	undefined	0	putative gustatory receptor 28a (LOC106689667), transcript variant X2, mRNA
XM_014435107.1	0	0	0	3.43	undefined	2.04	0	undefined	0.91	0	9.7	undefined	0	uncharacterized LOC106689897 (LOC106689897), transcript variant X3, mRNA
XM_014435622.1	0	0	0	4.46	undefined	2.13	0	undefined	0.86	0	2.83	undefined	0	venom serine protease 34-like (LOC106690259), mRNA
XM_014435693.1	0	0	0	0	undefined	0	0	undefined	0	0	0.06	undefined	0	serine/threonine-protein kinase OSR1-like (LOC106690296), transcript variant X13, mRNA
XM_014435816.1	0	0	0	0.16	undefined	0.07	0	undefined	0	0	0.47	undefined	0	large neutral amino acids transporter small subunit 2-like (LOC106690386), transcript variant X6, mRNA
XM_014436056.1	0	0.01	0	0	undefined	0	0	undefined	0	0	1.76	undefined	0	cytochrome P450 9e2-like (LOC106690582), transcript variant X3, mRNA
XM_014436764.1	0	0	0	2.22	undefined	0.55	0	undefined	0.09	0	0.96	undefined	0	uncharacterized LOC106691106 (LOC106691106), transcript variant X1, mRNA
XM_014436769.1	0	0	0	4.11	undefined	0.84	0	undefined	0.11	0	0.85	undefined	0	uncharacterized LOC106691106 (LOC106691106), transcript variant X5, mRNA
XM_014436770.1	0	0	0	2.04	undefined	0.39	0	undefined	0.06	0	2.21	undefined	0	uncharacterized LOC106691106 (LOC106691106), transcript variant X6, mRNA
XM_014436848.1	0	0	0	0	undefined	0	0	undefined	0	0	0.09	undefined	0	uncharacterized LOC106691170 (LOC106691170), transcript variant X2, mRNA
XM_014436849.1	0	0	0	0	undefined	0	0	undefined	0	0	0.04	undefined	0	uncharacterized LOC106691170 (LOC106691170), transcript variant X3, mRNA
XM_014436930.1	0	0	0	0	undefined	0	0	undefined	0	0	2.36	undefined	0	uncharacterized LOC106691221 (LOC106691221), mRNA
XM_014437303.1	0	0	0	0	undefined	0	0	undefined	0	0	0.01	undefined	0	uncharacterized LOC106691505 (LOC106691505), mRNA
XM_014437983.1	0	0.11	0	0.35	undefined	0.14	0	undefined	0.04	0	1.23	undefined	0	receptor-type tyrosine-protein phosphatase U-like (LOC106692079), partial mRNA
XM_014438100.1	0	0	0	0	undefined	0	0	undefined	0	0	1.84	undefined	0	inositol 1,4,5-trisphosphate receptor-like (LOC106692195), partial mRNA
XM_014438214.1	0	0	0	0.05	undefined	0	0	undefined	0	0	0.27	undefined	0	dynein heavy chain 12, axonemal-like (LOC106692315), partial mRNA
XM_014438704.1	0	0	0	0	undefined	0	0	undefined	0	0	0.07	undefined	0	trypsin-1 (LOC106692648), transcript variant X1, mRNA
XR_001342677.1	0	0	0	0.55	undefined	0.15	0	undefined	0.06	0	1.26	undefined	0	uncharacterized LOC106677943 (LOC106677943), transcript variant X4, ncRNA
XR_001342785.1	0	0	0	0	undefined	0	0	undefined	0	0	0.67	undefined	0	uncharacterized LOC106678536 (LOC106678536), ncRNA
XR_001342825.1	0	0	0	0	undefined	0	0	undefined	0	0	2.28	undefined	0	uncharacterized LOC106678800 (LOC106678800), transcript variant X1, ncRNA
XR_001343674.1	0	0	0	0.13	undefined	0.05	0	undefined	0.02	0	0.31	undefined	0	uncharacterized LOC106684264 (LOC106684264), transcript variant X4, ncRNA
XR_001343765.1	0	0	0	0	undefined	0	0	undefined	0	0	0.14	undefined	0	uncharacterized LOC106684945 (LOC106684945), ncRNA
XR_001343949.1	0	0	0	0	undefined	0	0	undefined	0	0	0.89	undefined	0	uncharacterized LOC106686097 (LOC106686097), transcript variant X3, ncRNA
XR_001344183.1	0	0	0	8.82	undefined	4.24	0	undefined	1.64	0	5.79	undefined	0	uncharacterized LOC106687590 (LOC106687590), transcript variant X4, misc_RNA
XR_001344626.1	0	0	0	0	undefined	0	0	undefined	0	0	22.49	undefined	0	uncharacterized LOC106690490 (LOC106690490), ncRNA
XR_001344811.1	0	0	0	2.54	undefined	1.21	0	undefined	0.49	0	0.11	undefined	0	uncharacterized LOC106691571 (LOC106691571), ncRNA
XR_001344812.1	0	0	0	10.13	undefined	4.85	0	undefined	1.96	0	3.56	undefined	0	uncharacterized LOC106691573 (LOC106691573), ncRNA
XR_001343646.1	0	0.03	0	0.48	undefined	0.23	0.01	23	0.11	0	1.9	undefined	0	uncharacterized LOC106684127 (LOC106684127), transcript variant X1, ncRNA
XR_001344182.1	0.28	0	0	1.96	undefined	0.94	0.13	7.23077	0.53	0	10.29	undefined	0	uncharacterized LOC106687590 (LOC106687590), transcript variant X3, misc_RNA
XR_001343146.1	0.09	0	0	0.37	undefined	0.18	0.04	4.5	0.1	0	2.67	undefined	0	uncharacterized LOC106680830 (LOC106680830), transcript variant X2, ncRNA
XR_001343145.1	0.16	0	0	0.73	undefined	0.35	0.08	4.375	0.19	0	0.46	undefined	0	uncharacterized LOC106680830 (LOC106680830), transcript variant X1, ncRNA
XM_014437503.1	0.16	0.03	0	0.66	undefined	0.32	0.09	3.55556	0.18	0	0.09	undefined	0	uncharacterized LOC106691654 (LOC106691654), mRNA
XM_014415548.1	0	0.07	0	0.09	undefined	0.06	0.03	2	0.04	0	0.16	undefined	0	kelch-like protein 17 (LOC106677536), transcript variant X7, mRNA
XM_014429545.1	0.09	0.04	0	0.22	undefined	0.1	0.06	1.66667	0.09	0	0.25	undefined	0	uncharacterized LOC106686326 (LOC106686326), transcript variant X2, mRNA
XM_014430879.1	0	0.11	0	0.18	undefined	0.11	0.07	1.57143	0.1	0	0.27	undefined	0	tachykinin-like peptides receptor 99D (LOC106687086), transcript variant X2, mRNA
XM_014435396.1	0	0.03	0	0.08	undefined	0.03	0.02	1.5	0.02	0	0.24	undefined	0	cathepsin L1-like (LOC106690107), transcript variant X2, mRNA
XM_014436749.1	0.07	0.06	0	0.12	undefined	0.09	0.06	1.5	0.09	0	0.61	undefined	0	uncharacterized LOC106691089 (LOC106691089), transcript variant X3, mRNA
XR_001343327.1	0	0.09	0	0.16	undefined	0.06	0.04	1.5	0.05	0	0.18	undefined	0	uncharacterized LOC106681915 (LOC106681915), transcript variant X2, misc_RNA
XM_014430723.1	0	0.42	0	1.4	undefined	0.33	0.26	1.26923	0.28	0	1.71	undefined	0	uncharacterized LOC106687052 (LOC106687052), transcript variant X1, mRNA
XM_014423062.1	0.11	0	0	0.17	undefined	0.06	0.05	1.2	0.06	0	6.32	undefined	0	rhotekin-like (LOC106682291), transcript variant X8, mRNA
XM_014419670.1	0.24	0.33	0	0.34	undefined	0.3	0.26	1.15385	0.25	0	0.75	undefined	0	homeobox protein prospero (LOC106680158), transcript variant X2, mRNA
XM_014421641.1	0.05	0.02	0	0.1	undefined	0.03	0.03	1	0.03	0	0.67	undefined	0	protein sickie-like (LOC106681366), mRNA
XM_014428922.1	0.2	0.15	0	0.36	undefined	0.17	0.17	1	0.17	0	1.93	undefined	0	F-box/LRR-repeat protein 16 (LOC106685918), transcript variant X2, mRNA
XM_014431180.1	0.08	0.36	0	0.4	undefined	0.2	0.22	0.909091	0.21	0	0.22	undefined	0	facilitated trehalose transporter Tret1-like (LOC106687324), transcript variant X5, mRNA
XM_014426770.1	0	0.19	0	0.22	undefined	0.1	0.13	0.769231	0.12	0	1.33	undefined	0	zinc finger protein Xfin-like (LOC106684598), transcript variant X3, mRNA
XM_014423087.1	0.09	0	0	0.07	undefined	0.03	0.04	0.75	0.03	0	0.26	undefined	0	germinal-center associated nuclear protein (LOC106682307), transcript variant X3, mRNA
XM_014414873.1	0.11	0.12	0	0.12	undefined	0.08	0.11	0.727273	0.09	0	0.17	undefined	0	anoctamin-7-like (LOC106677142), transcript variant X6, mRNA
XM_014430127.1	0.03	0.08	0	0.09	undefined	0.04	0.06	0.666667	0.05	0	3.9	undefined	0	uncharacterized LOC106686690 (LOC106686690), mRNA
XM_014428658.1	0	0.08	0	0.1	undefined	0.06	0.09	0.666667	0.09	0	0.12	undefined	0	neuronal acetylcholine receptor subunit alpha-7 (LOC106685762), transcript variant X3, mRNA
XM_014436349.1	0	0.11	0	0.08	undefined	0.04	0.07	0.571429	0.06	0	0.04	undefined	0	telomerase reverse transcriptase-like (LOC106690792), transcript variant X2, mRNA
XM_014425225.1	0.15	0.02	0	0.1	undefined	0.04	0.09	0.444444	0.07	0	0.87	undefined	0	oxysterol-binding protein-related protein 11-like (LOC106683629), transcript variant X10, mRNA
XM_014433031.1	0.11	0.11	0	0.1	undefined	0.04	0.11	0.363636	0.08	0	0.25	undefined	0	uncharacterized LOC106688530 (LOC106688530), transcript variant X3, mRNA
XR_001343068.1	0.7	0.65	0	0.51	undefined	0.24	0.66	0.363636	0.49	0	3.71	undefined	0	uncharacterized LOC106680070 (LOC106680070), ncRNA
XM_014414998.1	0.68	1.51	0	1.07	undefined	0.4	1.13	0.353982	0.84	0	0.31	undefined	0	ATP-binding cassette sub-family A member 3-like (LOC106677215), transcript variant X1, mRNA
XM_014415852.1	0.11	0.3	0	0.07	undefined	0.07	0.2	0.35	0.15	0	2.12	undefined	0	organic cation transporter protein-like (LOC106677753), transcript variant X1, mRNA
XM_014421340.1	0.04	0.1	0	0.04	undefined	0.02	0.07	0.285714	0.05	0	0.16	undefined	0	histone-lysine N-methyltransferase SETMAR-like (LOC106681165), mRNA
XM_014424994.1	0.03	0.12	0	0.04	undefined	0.02	0.08	0.25	0.05	0	0.8	undefined	0	uncharacterized LOC106683493 (LOC106683493), mRNA
XM_014418573.1	0.48	0.55	0	0.26	undefined	0.11	0.53	0.207547	0.38	0	0.08	undefined	0	uncharacterized LOC106679420 (LOC106679420), transcript variant X1, mRNA
XM_014426366.1	0.72	0	0	0.09	undefined	0.04	0.32	0.125	0.21	0	0.06	undefined	0	uncharacterized LOC106684340 (LOC106684340), transcript variant X3, mRNA
XM_014437951.1	0.57	1.2	0	1.54	undefined	0.11	0.91	0.120879	0.58	0	1.08	undefined	0	phosphorylated CTD-interacting factor 1-like (LOC106692044), partial mRNA
XM_014420475.1	1.75	0.38	0	0.14	undefined	0.09	1.03	0.0873786	0.63	0	0.04	undefined	0	atypical protein kinase C (LOC106680624), transcript variant X2, mRNA
XM_014434348.1	0.43	0.1	0	0.05	undefined	0.02	0.26	0.0769231	0.16	0	0.38	undefined	0	probable Na(+)/H(+) antiporter nhx-9 (LOC106689399), transcript variant X4, mRNA
XM_014422277.1	0.69	0.09	0	0.04	undefined	0.02	0.37	0.0540541	0.22	0	0.04	undefined	0	protein unc-79 homolog (LOC106681778), transcript variant X2, mRNA
XM_014433557.1	1.57	0.14	0	0.12	undefined	0.04	0.83	0.0481928	0.51	0	0.22	undefined	0	uncharacterized LOC106688873 (LOC106688873), transcript variant X5, mRNA
XM_014414872.1	0.05	0	0	0	undefined	0	0.02	0	0.01	0	0.07	undefined	0	anoctamin-7-like (LOC106677142), transcript variant X5, mRNA
XM_014416208.1	0.18	0	0	0	undefined	0	0.08	0	0.06	0	0.17	undefined	0	uncharacterized LOC106677973 (LOC106677973), transcript variant X4, mRNA
XM_014416552.1	0.08	0.08	0	0	undefined	0	0.08	0	0.04	0	0.1	undefined	0	indole-3-acetaldehyde oxidase-like (LOC106678177), transcript variant X5, mRNA
XM_014419015.1	0	0.03	0	0	undefined	0	0.03	0	0.02	0	2.26	undefined	0	JNK-interacting protein 1 (LOC106679708), transcript variant X2, mRNA
XM_014420438.1	0	0.54	0	0	undefined	0	0.02	0	0	0	1.34	undefined	0	protein aubergine-like (LOC106680610), transcript variant X1, mRNA
XM_014420503.1	0.1	0	0	0	undefined	0	0.04	0	0.02	0	0.04	undefined	0	NFX1-type zinc finger-containing protein 1-like (LOC106680582), transcript variant X2, mRNA
XM_014420830.1	0	1.08	0	0	undefined	0	0.49	0	0.23	0	0.06	undefined	0	uncharacterized LOC106680847 (LOC106680847), transcript variant X3, mRNA
XM_014421483.1	0	0.04	0	0	undefined	0	0.02	0	0.01	0	0.1	undefined	0	probable histone-binding protein Caf1 (LOC106681258), transcript variant X1, mRNA
XM_014423193.1	0.26	0	0	0	undefined	0	0.13	0	0.09	0	0.98	undefined	0	proton-coupled amino acid transporter 4-like (LOC106682380), transcript variant X1, mRNA
XM_014424097.1	0.27	0	0	0.33	undefined	0	0.03	0	0	0	0.03	undefined	0	disks large homolog 5 (LOC106682945), transcript variant X1, mRNA
XM_014424857.1	0	0.01	0	0	undefined	0	0.01	0	0	0	0.07	undefined	0	eukaryotic translation initiation factor 2-alpha kinase 4 (LOC106683408), transcript variant X2, mRNA
XM_014425933.1	0	0.04	0	0	undefined	0	0.02	0	0	0	0.19	undefined	0	uncharacterized LOC106684071 (LOC106684071), transcript variant X2, mRNA
XM_014426956.1	0.37	0.03	0	0	undefined	0	0.19	0	0.12	0	0.03	undefined	0	neuronal acetylcholine receptor subunit alpha-7-like (LOC106684715), transcript variant X5, mRNA
XM_014426995.1	0.07	0.08	0	0	undefined	0	0.08	0	0.05	0	0.68	undefined	0	zinc finger protein 235-like (LOC106684744), transcript variant X4, mRNA
XM_014429356.1	0	0.07	0	0	undefined	0	0.04	0	0.02	0	90.09	undefined	0	GTP cyclohydrolase 1 (LOC106686179), transcript variant X2, mRNA
XM_014430088.1	0.24	0.04	0	0	undefined	0	0.13	0	0.09	0	0.14	undefined	0	cyclic nucleotide-gated cation channel alpha-3 (LOC106686667), transcript variant X5, mRNA
XM_014430311.1	1.17	0.34	0	0	undefined	0	0.7	0	0.36	0	0.61	undefined	0	multicystatin-like (LOC106686791), transcript variant X1, mRNA
XM_014431171.1	0	0.49	0	0	undefined	0	0.29	0	0.17	0	3.43	undefined	0	facilitated trehalose transporter Tret1-like (LOC106687324), transcript variant X4, mRNA
XM_014431409.1	0	0.03	0	0	undefined	0	0.02	0	0.01	0	0.1	undefined	0	cyclin-dependent kinase 4 inhibitor C-like (LOC106687489), mRNA
XM_014431511.1	0.3	0.16	0	0	undefined	0	0.21	0	0.12	0	21.26	undefined	0	tyrosine-protein phosphatase non-receptor type 13-like (LOC106687556), transcript variant X3, mRNA
XM_014431733.1	0.2	0.06	0	0.71	undefined	0	0.17	0	0.16	0	0.24	undefined	0	MMS19 nucleotide excision repair protein homolog (LOC106687704), transcript variant X4, mRNA
XM_014434400.1	0.65	0	0	0	undefined	0	0.34	0	0.19	0	0.11	undefined	0	sushi, von Willebrand factor type A, EGF and pentraxin domain-containing protein 1 (LOC106689438), transcript variant X4, mRNA
XM_014435397.1	0	0.03	0	0	undefined	0	0.02	0	0.01	0	0.13	undefined	0	cathepsin L1-like (LOC106690107), transcript variant X3, mRNA
XM_014437078.1	0	0.07	0	0	undefined	0	0.04	0	0.02	0	0.42	undefined	0	uncharacterized LOC106691335 (LOC106691335), transcript variant X3, mRNA
XM_014439169.1	0	0.03	0	0	undefined	0	0.01	0	0.01	0	0.09	undefined	0	serine/threonine-protein kinase tousled-like 2 (LOC106692925), transcript variant X1, mRNA
XR_001342838.1	0.12	1.45	0	0	undefined	0	0.82	0	0.51	0	0.18	undefined	0	uncharacterized LOC106678832 (LOC106678832), transcript variant X1, ncRNA
XR_001343399.1	0.07	0.1	0	0	undefined	0	0.07	0	0.04	0	0.24	undefined	0	protogenin-like (LOC106682312), transcript variant X4, misc_RNA
XR_001343863.1	0.65	0.03	0	0.44	undefined	0	0.35	0	0.2	0	0.29	undefined	0	zinc finger protein Xfin-like (LOC106685534), transcript variant X1, misc_RNA
XR_001344057.1	0.06	0.06	0	0	undefined	0	0.06	0	0.04	0	21.07	undefined	0	uncharacterized LOC106686698 (LOC106686698), ncRNA
XM_014421379.1	0	0	0	0	undefined	0	0	undefined	0	0.09	330.16	3668.44	0	uncharacterized LOC106681186 (LOC106681186), mRNA
XM_014435997.1	0.15	0	0	0.19	undefined	0.08	0.06	1.33333	0.07	0.32	1130.47	3532.72	0	vitellogenin-2-like (LOC106690546), transcript variant X1, mRNA
XR_001344631.1	0.09	0	0	0.07	undefined	0.03	0.04	0.75	0.04	0.11	383.23	3483.91	0	uncharacterized LOC106690496 (LOC106690496), ncRNA
XM_014437210.1	0.04	0.16	0	0	undefined	0	0.11	0	0.06	0.04	110.21	2755.25	0.02	putative protein TPRXL (LOC106691444), partial mRNA
XM_014421380.1	0	0	0	0	undefined	0	0	undefined	0	0.1	213.22	2132.2	0	uncharacterized LOC106681187 (LOC106681187), mRNA
XM_014422615.1	0	0.02	0	0	undefined	0	0.03	0	0.02	0.04	74.38	1859.5	0	four-domain proteases inhibitor-like (LOC106681997), transcript variant X1, mRNA
XM_014433614.1	0.05	0.35	0	0.24	undefined	0.12	0.21	0.571429	0.17	0.01	5.58	558	0	protein takeout-like (LOC106688914), mRNA
XR_001344630.1	0.05	0	0	0	undefined	0	0.02	0	0.01	0.05	27.32	546.4	0	uncharacterized LOC106690495 (LOC106690495), ncRNA
XM_014437720.1	0.09	0.04	0	0.63	undefined	0.06	0.07	0.857143	0.1	0.02	3.5	175	0	probable cytochrome P450 6a14 (LOC106691824), transcript variant X1, mRNA
XM_014421776.1	0.01	0.01	0	0.47	undefined	0.22	0.01	22	0.09	0.02	3.17	158.5	0	uncharacterized threonine-rich GPI-anchored glycoprotein PJ4664.02-like (LOC106681451), mRNA
XM_014436768.1	0	0	0	1.59	undefined	0.36	0	undefined	0.06	0.02	2.76	138	0	uncharacterized LOC106691106 (LOC106691106), transcript variant X4, mRNA
XM_014428823.1	0	0.47	0	0	undefined	0	0.02	0	0	0.01	1.08	108	0	acylamino-acid-releasing enzyme-like (LOC106685861), transcript variant X2, mRNA
XM_014429296.1	0.61	0	0	0	undefined	0	0.24	0	0.15	0.04	3.66	91.5	0.35	tankyrase (LOC106686141), transcript variant X3, mRNA
XM_014435777.1	0	0	0	0	undefined	0	0	undefined	0	0.07	5.69	81.2857	0.18	uncharacterized LOC106690363 (LOC106690363), transcript variant X1, mRNA
XM_014436362.1	0	0	0	0	undefined	0	0	undefined	0	0.22	13.44	61.0909	0	uncharacterized LOC106690795 (LOC106690795), transcript variant X1, mRNA
XM_014433625.1	0	0	0	1.28	undefined	0.63	0	undefined	0.24	0.08	4.58	57.25	0.01	protein hunchback (LOC106688926), transcript variant X1, mRNA
XM_014430107.1	0	0	0	1.08	undefined	0.46	0	undefined	0.17	0.07	3.79	54.1429	0	ankyrin repeat and fibronectin type-III domain-containing protein 1 (LOC106686678), transcript variant X2, mRNA
XM_014418346.1	7.85	6.18	0	0	undefined	0	8.11	0	4.88	0.01	0.54	54	0.04	catalase-like (LOC106679278), transcript variant X2, mRNA
XM_014424851.1	0.1	0.3	0	0.49	undefined	0.04	0.2	0.2	0.15	0.03	1.34	44.6667	0	protein-cysteine N-palmitoyltransferase Rasp (LOC106683403), transcript variant X1, mRNA
XM_014432178.1	0	0.2	0	6.3	undefined	2.91	0.1	29.1	1.17	0.26	10.34	39.7692	0	metallo-beta-lactamase domain-containing protein 1-like (LOC106687966), transcript variant X2, mRNA
XM_014428250.1	0.18	0.07	0	1.64	undefined	0.8	0.12	6.66667	0.43	0.14	5.29	37.7857	0.12	alpha-tocopherol transfer protein-like (LOC106685522), transcript variant X7, mRNA
XM_014425641.1	0.38	0.3	0	2.52	undefined	1.22	0.34	3.58824	0.69	0.36	13.51	37.5278	0	NADH-cytochrome b5 reductase 3 (LOC106683893), transcript variant X5, mRNA
XM_014433312.1	0	0	0	8.3	undefined	3.97	0	undefined	1.6	0.42	15.51	36.9286	0.3	uncharacterized LOC106688726 (LOC106688726), transcript variant X2, mRNA
XM_014423383.1	0	0.02	0	0	undefined	0	0	undefined	0	0.14	4.96	35.4286	0	MAPK/MAK/MRK overlapping kinase-like (LOC106682495), transcript variant X3, mRNA
XM_014434707.1	0	0	0	0	undefined	0	0	undefined	0	0.73	22.79	31.2192	0	receptor expression-enhancing protein 5-like (LOC106689624), transcript variant X2, mRNA
XM_014420732.1	0	0	0	0.17	undefined	0.02	0	undefined	0.02	0.03	0.93	31	0	adenosine receptor A2b (LOC106680792), transcript variant X8, mRNA
XM_014427585.1	0	1.27	0	2.44	undefined	0.53	0.39	1.35897	0.52	0.22	6.68	30.3636	35.64	ABC transporter G family member 23-like (LOC106685093), transcript variant X1, mRNA
XR_001344689.1	0	0	0	235.57	undefined	112.65	0	undefined	45.57	3.21	83.26	25.9377	0	uncharacterized LOC106690915 (LOC106690915), ncRNA
XM_014424608.1	0.09	0.13	0	9.14	undefined	4.36	0.11	39.6364	1.97	0.78	19.05	24.4231	0	uncharacterized LOC106683251 (LOC106683251), transcript variant X1, mRNA
XM_014422019.1	0.15	0	0	8.34	undefined	3.24	0.06	54	0.77	0.83	19.57	23.5783	0.01	3-hydroxy-3-methylglutaryl-coenzyme A reductase-like (LOC106681606), transcript variant X3, mRNA
XR_001344068.1	0	0	0	0	undefined	0	0	undefined	0	0.03	0.68	22.6667	0	uncharacterized LOC106686841 (LOC106686841), transcript variant X4, misc_RNA
XR_001342687.1	0.1	0	0	0.31	undefined	0.15	0.04	3.75	0.08	0.26	4.55	17.5	0.34	uncharacterized LOC106678010 (LOC106678010), transcript variant X2, ncRNA
XM_014429365.1	0	0	0	3.09	undefined	1.6	0	undefined	0.83	0.36	6.13	17.0278	4.72	uncharacterized LOC106686186 (LOC106686186), transcript variant X1, mRNA
XM_014418696.1	0	1.14	0	0.01	undefined	0	0.66	0	0	0.5	8.15	16.3	0	transcription factor AP-4 (LOC106679497), transcript variant X1, mRNA
XM_014430377.1	0.18	0	0	2.04	undefined	0.89	0.08	11.125	0.42	0.38	6.13	16.1316	0	mitochondrial dicarboxylate carrier-like (LOC106686826), transcript variant X1, mRNA
XM_014415198.1	0.64	0.41	0	1.25	undefined	0.35	0.5	0.7	0.27	0.16	2.53	15.8125	0	serine/threonine-protein kinase minibrain (LOC106677336), transcript variant X4, mRNA
XM_014414735.1	1.19	1.09	0	0.27	undefined	0	1.2	0	0.69	0.2	3.08	15.4	0.86	F-box/LRR-repeat protein 21 (LOC106677051), transcript variant X1, mRNA
XM_014437869.1	0.01	0	0	10.62	undefined	5.08	0	undefined	2.06	2.57	35.08	13.6498	0	uncharacterized LOC106691965 (LOC106691965), mRNA
XR_001344984.1	0	0	0	2.25	undefined	1.07	0	undefined	0.43	0.04	0.53	13.25	0	uncharacterized LOC106692584 (LOC106692584), ncRNA
XM_014420637.1	0	0	0	11.44	undefined	5.32	0	undefined	2.12	1.98	25.04	12.6465	0	protein MLP1 homolog (LOC106680726), transcript variant X5, mRNA
XM_014430037.1	0.03	0	0	0.09	undefined	0.04	0.02	2	0.02	0.03	0.35	11.6667	0	androgen-dependent TFPI-regulating protein-like (LOC106686641), transcript variant X3, mRNA
XM_014427097.1	0	0	0	37.67	undefined	18.11	0	undefined	7.34	6.81	77.27	11.3465	0	uncharacterized LOC106684810 (LOC106684810), transcript variant X1, mRNA
XM_014420586.1	0.2	0.37	0	0.3	undefined	0.15	0.29	0.517241	0.23	0.06	0.68	11.3333	3.08	elongation of very long chain fatty acids protein AAEL008004 (LOC106680705), transcript variant X4, mRNA
XR_001343094.1	0	0	0	3.24	undefined	1.55	0	undefined	0.63	0.46	5.11	11.1087	0	uncharacterized LOC106680300 (LOC106680300), ncRNA
XM_014424794.1	0.02	0	0	5.35	undefined	0.63	0	undefined	0.24	0.37	4.02	10.8649	0	cytoplasmic polyadenylation element-binding protein 1 (LOC106683371), transcript variant X3, mRNA
XM_014433830.1	0.37	0.1	0	0.51	undefined	0.67	0.24	2.79167	0.49	0.13	1.4	10.7692	0	acetylcholine receptor subunit alpha-like (LOC106689060), transcript variant X3, mRNA
XM_014415201.1	0	0.01	0	3.13	undefined	1.59	0	undefined	0.97	0.47	5.01	10.6596	1.3	serine/threonine-protein kinase minibrain (LOC106677336), transcript variant X6, mRNA
XM_014422488.1	0.08	0.17	0	0.76	undefined	0.1	0.12	0.833333	0.13	0.02	0.21	10.5	0.02	uncharacterized LOC106681915 (LOC106681915), transcript variant X4, mRNA
XM_014423040.1	0.24	0.05	0	2.15	undefined	0.89	0.14	6.35714	0.39	0.21	2.12	10.0952	0.08	transmembrane protein 169 (LOC106682281), transcript variant X2, mRNA
XM_014437991.1	0.02	0.14	0	1.89	undefined	0.71	0.09	7.88889	0.35	0.31	3.12	10.0645	0.13	E3 ubiquitin-protein ligase MARCH3-like (LOC106691928), transcript variant X3, mRNA
XM_014430078.1	0.26	0.85	0	1.29	undefined	0.45	0.58	0.775862	0.54	0.17	1.71	10.0588	2.42	histone-lysine N-methyltransferase SETD1 (LOC106686663), transcript variant X3, mRNA
XM_014422304.1	0.3	0.08	0	0.12	undefined	0	0.18	0	0.13	0.01	0.1	10	0	uncharacterized LOC106681795 (LOC106681795), transcript variant X2, mRNA
XM_014420443.1	0	0.59	0	10.92	undefined	4.75	0.4	11.875	2.3	0.19	1.83	9.63158	0.29	protein aubergine-like (LOC106680610), transcript variant X5, mRNA
XM_014432152.1	0	0.04	0	1.12	undefined	0.56	0	undefined	0.2	0.39	3.55	9.10256	0.07	metallo-beta-lactamase domain-containing protein 1-like (LOC106687953), transcript variant X1, mRNA
XM_014437280.1	5.49	2.89	0	7.92	undefined	2.91	4.06	0.716749	3.36	1.5	13.41	8.94	3.48	serine/arginine repetitive matrix protein 2-like (LOC106691488), transcript variant X5, mRNA
XM_014423584.1	1.2	0.25	0	0.42	undefined	0.16	0.72	0.222222	0.5	0.13	1.16	8.92308	0.1	ras-related protein Rap-2a (LOC106682630), transcript variant X2, mRNA
XM_014434293.1	0	0.02	0	2.46	undefined	1.18	0.01	118	0.48	0.35	3.12	8.91429	0.02	torso-like protein (LOC106689358), mRNA
XR_001342861.1	0.03	0.01	0	6.47	undefined	3.05	0.02	152.5	1.18	0.53	4.34	8.18868	0.02	uncharacterized LOC106678939 (LOC106678939), transcript variant X1, ncRNA
XM_014429066.1	0	0.08	0	0.12	undefined	0.05	0.04	1.25	0.04	0.13	1.03	7.92308	0	uncharacterized LOC106686003 (LOC106686003), transcript variant X2, mRNA
XM_014436732.1	0	0	0	0.69	undefined	0.41	0	undefined	0.41	0.45	3.52	7.82222	0	G1/S-specific cyclin-D3-like (LOC106691080), transcript variant X1, mRNA
XM_014428804.1	0.08	0	0	0.1	undefined	0.04	0.03	1.33333	0.04	0.15	1.16	7.73333	0	proton-associated sugar transporter A-like (LOC106685849), transcript variant X3, mRNA
XM_014416095.1	0.13	0	0	11.69	undefined	5.61	0.06	93.5	2.27	5.64	42.91	7.60816	0	transcription elongation factor 1 homolog (LOC106677900), transcript variant X1, mRNA
XM_014426014.1	0	0	0	6.82	undefined	3.21	0	undefined	1.3	1.56	11.86	7.60256	0	uncharacterized LOC106684119 (LOC106684119), transcript variant X2, mRNA
XM_014425731.1	0.07	0.08	0	0	undefined	0	0.07	0	0.05	0.05	0.38	7.6	0	putative inorganic phosphate cotransporter (LOC106683956), transcript variant X2, mRNA
XM_014434429.1	0	0.07	0	6.77	undefined	3.19	0.04	79.75	1.38	2.03	14.6	7.19212	0	ecdysone 20-monooxygenase (LOC106689460), transcript variant X1, mRNA
XM_014421255.1	0.02	0.02	0	0.04	undefined	0.02	0.02	1	0.02	0.03	0.21	7	0.74	odorant receptor 94a-like (LOC106681100), mRNA
XM_014437751.1	0.58	0.23	0	0	undefined	0	0.44	0	0.23	0.11	0.76	6.90909	0.04	uncharacterized LOC106691852 (LOC106691852), partial mRNA
XM_014422904.1	0	0	0	0	undefined	0	0	undefined	0	0.3	2.03	6.76667	0	protein CREBRF homolog (LOC106682182), transcript variant X1, mRNA
XR_001343570.1	1.65	0.58	0	1.29	undefined	0	1.12	0	0.72	0.21	1.42	6.7619	0.7	ankyrin repeat domain-containing protein 65-like (LOC106683577), transcript variant X15, misc_RNA
XM_014416102.1	0	0	0	0	undefined	0	0	undefined	0	0.03	0.2	6.66667	0	peripheral plasma membrane protein CASK (LOC106677903), transcript variant X4, mRNA
XM_014429488.1	0	0.06	0	10.35	undefined	4.6	0.03	153.333	1.95	2.19	14	6.39269	0	protein lin-52 homolog (LOC106686286), transcript variant X2, mRNA
XM_014429527.1	0	1.13	0	0.94	undefined	0.52	0.59	0.881356	0.57	0.94	5.81	6.18085	3.25	G patch domain and KOW motifs-containing protein (LOC106686311), transcript variant X2, mRNA
XM_014436818.1	0.02	0.01	0	0	undefined	0	0.02	0	0.01	0.05	0.3	6	0.02	uncharacterized LOC106691144 (LOC106691144), mRNA
XM_014437794.1	0.02	0.01	0	0	undefined	0	0.02	0	0.01	0.05	0.3	6	0.02	uncharacterized LOC106691895 (LOC106691895), mRNA
XM_014421548.1	0.05	0	0	7.91	undefined	3.8	0.02	190	1.55	2.42	14.47	5.97934	0	uncharacterized LOC106681300 (LOC106681300), transcript variant X3, mRNA
XM_014423799.1	0.61	0.29	0	3.93	undefined	1.88	0.44	4.27273	1.02	2.58	15.36	5.95349	0	cytochrome P450 302a1, mitochondrial-like (LOC106682761), mRNA
XM_014434536.1	0	0.14	0	1.59	undefined	0	0	undefined	0	0.23	1.35	5.86957	0	ADP-ribosylation factor-like protein 3 (LOC106689532), transcript variant X1, mRNA
XR_001344997.1	0	0	0	0.69	undefined	0.33	0	undefined	0.13	0.13	0.76	5.84615	0.02	uncharacterized LOC106692732 (LOC106692732), ncRNA
XM_014425128.1	0.02	0	0	2.99	undefined	0.26	0	undefined	0.15	0.1	0.58	5.8	1.97	ankyrin repeat domain-containing protein 65-like (LOC106683577), transcript variant X4, mRNA
XM_014431916.1	0.33	0	0	0	undefined	0	0.08	0	0.05	0.05	0.29	5.8	0	G-protein coupled receptor GRL101-like (LOC106687816), transcript variant X2, mRNA
XR_001343846.1	0	0	0	0	undefined	0	0	undefined	0	0.07	0.39	5.57143	0	uncharacterized LOC106685413 (LOC106685413), transcript variant X2, ncRNA
XM_014427303.1	0.38	0.36	0	0.2	undefined	0.09	0.36	0.25	0.25	0.12	0.66	5.5	0.35	slowpoke-binding protein (LOC106684927), transcript variant X2, mRNA
XM_014421463.1	0	0	0	0.84	undefined	0.18	0	undefined	0.1	0.26	1.43	5.5	2.68	protein boule-like (LOC106681241), transcript variant X3, mRNA
XM_014420277.1	0.03	0.11	0	0.18	undefined	0.09	0.07	1.28571	0.08	0.02	0.11	5.5	0	uncharacterized LOC106680513 (LOC106680513), transcript variant X2, mRNA
XM_014424392.1	0.04	0	0	0.05	undefined	0.07	0.02	3.5	0.06	0.17	0.92	5.41176	0	proton-coupled amino acid transporter 4 (LOC106683130), transcript variant X2, mRNA
XM_014429551.1	0.02	0	0	0.69	undefined	0.31	0.01	31	0.12	0.08	0.42	5.25	0.02	uncharacterized LOC106686326 (LOC106686326), transcript variant X10, mRNA
XM_014436437.1	0.95	0	0	4.35	undefined	2.17	0.42	5.16667	1.1	6.05	31.12	5.1438	0	multiple inositol polyphosphate phosphatase 1-like (LOC106690856), transcript variant X1, mRNA
XM_014431338.1	0	0	0	0	undefined	0	0	undefined	0	0.1	0.51	5.1	0	uncharacterized LOC106687449 (LOC106687449), transcript variant X2, mRNA
XM_014414809.1	0.17	0.07	0	0.1	undefined	0.05	0.11	0.454545	0.08	0.11	0.56	5.09091	0	discoidin domain-containing receptor 2-like (LOC106677104), transcript variant X2, mRNA
XM_014417865.1	0.7	0.2	0	0	undefined	0	0.43	0	0.29	0.12	0.61	5.08333	0.02	muscarinic acetylcholine receptor DM1 (LOC106678976), transcript variant X2, mRNA
XM_014438114.1	0	0	0	0	undefined	0	0	undefined	0	0.23	1.16	5.04348	0	rho GTPase-activating protein 33-like (LOC106692210), partial mRNA
XM_014435757.1	0	0.09	0	0	undefined	0	0	undefined	0	0.02	0.1	5	0.04	lateral signaling target protein 2-like (LOC106690346), transcript variant X2, mRNA
XM_014430874.1	0	0	0	0	undefined	0	0	undefined	0	0.11	0.53	4.81818	0	uncharacterized LOC106687150 (LOC106687150), transcript variant X1, mRNA
XM_014429880.1	2.02	0	0	0.1	undefined	0.07	0.94	0.0744681	0.59	0.27	1.29	4.77778	0.11	lachesin-like (LOC106686524), transcript variant X2, mRNA
XM_014434907.1	0.31	0.1	0	0	undefined	0	0.2	0	0.12	0.03	0.14	4.66667	0	synaptic vesicular amine transporter-like (LOC106689746), partial mRNA
XM_014418387.1	0.07	0.03	0	0.15	undefined	0.09	0.05	1.8	0.07	0.04	0.18	4.5	0	potassium voltage-gated channel subfamily H member 8 (LOC106679304), transcript variant X1, mRNA
XR_001344983.1	0	0	0	3.27	undefined	1.56	0	undefined	0.63	0.07	0.31	4.42857	0	uncharacterized LOC106692580 (LOC106692580), ncRNA
XM_014419907.1	0	0	0	0.32	undefined	0.01	0	undefined	0	0.26	1.13	4.34615	0	transcriptional repressor CTCF-like (LOC106680316), mRNA
XM_014421048.1	0.03	0.08	0	0	undefined	0	0.06	0	0.04	0.04	0.17	4.25	0	beta-1,4-N-acetylgalactosaminyltransferase bre-4-like (LOC106680978), transcript variant X9, mRNA
XM_014436728.1	0	0	0	0	undefined	0	0	undefined	0	0.24	1.01	4.20833	0.35	uncharacterized LOC106691077 (LOC106691077), transcript variant X4, mRNA
XM_014414819.1	0	0	0	0.82	undefined	0.19	0	undefined	0.08	1.56	6.55	4.19872	0	acyl-CoA Delta(11) desaturase-like (LOC106677110), transcript variant X2, mRNA
XM_014419233.1	0	0.08	0	1.84	undefined	0.93	0.04	23.25	0.38	0.11	0.46	4.18182	0	uncharacterized LOC106679859 (LOC106679859), transcript variant X1, mRNA
XM_014420508.1	0	0	0	4.56	undefined	2.18	0	undefined	0.88	1.82	7.58	4.16484	0	uncharacterized LOC106680645 (LOC106680645), transcript variant X1, mRNA
XM_014414719.1	0.66	0.08	0	0.12	undefined	0.05	0.36	0.138889	0.24	0.15	0.62	4.13333	0	protein still life, isoform SIF type 1-like (LOC106677040), transcript variant X5, mRNA
XM_014416470.1	0	0.13	0	0.26	undefined	0.09	0.06	1.5	0.07	0.2	0.82	4.1	0	uncharacterized LOC106678130 (LOC106678130), transcript variant X2, mRNA
XR_001344464.1	0.12	0.33	0	0.57	undefined	0.21	0.2	1.05	0.21	0.03	0.12	4	0.16	serine/threonine-protein kinase greatwall (LOC106689571), transcript variant X7, misc_RNA
XM_014430060.1	0.11	0.07	0	0.51	undefined	0.23	0.09	2.55556	0.15	0.07	0.28	4	0.05	zinc finger protein 711-like (LOC106686649), transcript variant X4, mRNA
XM_014429548.1	0	0.21	0	1.16	undefined	0.58	0.12	4.83333	0.32	0.33	1.27	3.84848	0	uncharacterized LOC106686326 (LOC106686326), transcript variant X4, mRNA
XM_014425857.1	0.18	0.12	0	0	undefined	0	0.14	0	0.1	0.06	0.23	3.83333	0	multiple C2 and transmembrane domain-containing protein 1 (LOC106684031), transcript variant X1, mRNA
XM_014427350.1	0	0	0	3.09	undefined	1.77	0	undefined	0.87	0.75	2.87	3.82667	1.5	transducin-like enhancer protein 4 (LOC106684956), transcript variant X4, mRNA
XM_014430646.1	0.05	0.12	0	7.57	undefined	3.63	0.07	51.8571	1.51	2.51	9.21	3.66932	0	serine/threonine-protein kinase Nek8-like (LOC106687009), transcript variant X1, mRNA
XM_014432154.1	0.06	0.06	0	0.54	undefined	0.25	0.07	3.57143	0.17	0.21	0.77	3.66667	0.05	metallo-beta-lactamase domain-containing protein 1-like (LOC106687953), transcript variant X3, mRNA
XM_014427850.1	3.41	2.88	0	2.7	undefined	1.18	3.13	0.376997	2.3	2.2	7.98	3.62727	0.17	facilitated trehalose transporter Tret1-like (LOC106685268), transcript variant X2, mRNA
XM_014416048.1	0	0.51	0	0.3	undefined	0.14	0.13	1.07692	0.13	0.37	1.33	3.59459	0.05	dual specificity protein phosphatase 22 (LOC106677870), transcript variant X2, mRNA
XM_014432120.1	0	0.09	0	0.1	undefined	0	0.07	0	0.03	0.13	0.46	3.53846	2.26	putative gustatory receptor 28a (LOC106687931), transcript variant X2, mRNA
XM_014434899.1	0	0.11	0	0.14	undefined	0.07	0.07	1	0.07	0.06	0.21	3.5	0	plasminogen activator inhibitor 1 RNA-binding protein-like (LOC106689738), transcript variant X4, mRNA
XM_014417097.1	0	0	0	0	undefined	0	0	undefined	0	10.76	37.24	3.46097	0.56	hepatic leukemia factor-like (LOC106678541), transcript variant X2, mRNA
XM_014430893.1	11.76	2.5	0	1.4	undefined	0.89	7.36	0.120924	4.83	1.01	3.48	3.44554	1.85	protein FAM13A (LOC106687166), transcript variant X2, mRNA
XM_014427952.1	0.27	0.2	0	0.47	undefined	0.3	0.22	1.36364	0.25	0.09	0.31	3.44444	1.11	zinc finger protein 658B-like (LOC106685347), transcript variant X2, mRNA
XM_014416564.1	0.08	0.19	0	10.86	undefined	5.74	0.13	44.1538	2.42	8.53	29.19	3.42204	0.01	signaling mucin MSB2-like (LOC106678184), transcript variant X1, mRNA
XM_014420043.1	0	0	0	3.41	undefined	0.31	0	undefined	0.13	1.23	4.12	3.34959	0	uncharacterized LOC106680375 (LOC106680375), transcript variant X1, mRNA
XM_014429056.1	0	0.05	0	0.17	undefined	0.07	0.03	2.33333	0.04	0.12	0.4	3.33333	0.06	beta-1,4-glucuronyltransferase 1 (LOC106685994), transcript variant X3, mRNA
XM_014421735.1	0.88	0.24	0	0.13	undefined	0.07	0.55	0.127273	0.39	0.03	0.1	3.33333	0	solute carrier family 41 member 1 (LOC106681419), transcript variant X5, mRNA
XR_001344431.1	1.7	1.22	0	0	undefined	0.03	1.46	0.0205479	0.88	1.14	3.8	3.33333	0	uncharacterized LOC106689387 (LOC106689387), transcript variant X3, ncRNA
XM_014436376.1	0.01	0.16	0	0.19	undefined	0	0.09	0	0.06	0.13	0.43	3.30769	0	juvenile hormone epoxide hydrolase 2-like (LOC106690801), transcript variant X2, mRNA
XM_014426982.1	0.25	0.11	0	0.15	undefined	0.09	0.17	0.529412	0.14	0.05	0.16	3.2	2.12	uncharacterized LOC106684733 (LOC106684733), transcript variant X1, mRNA
XM_014432299.1	0.1	0.1	0	0.1	undefined	0	0.1	0	0	0.13	0.41	3.15385	6.46	uncharacterized LOC106688027 (LOC106688027), transcript variant X2, mRNA
XM_014433927.1	0.41	0	0	0	undefined	0	0.21	0	0.28	0.54	1.69	3.12963	1.33	thioredoxin reductase 1, mitochondrial (LOC106689123), transcript variant X4, mRNA
XM_014426700.1	0.97	1.48	0	9.03	undefined	5.02	1.33	3.77444	3.03	6.52	20.05	3.07515	2.15	serine/threonine-protein phosphatase 6 regulatory ankyrin repeat subunit C-like (LOC106684553), transcript variant X3, mRNA
XM_014439072.1	0.48	0.51	0	0.43	undefined	0.25	0.5	0.5	0.41	0.34	1.02	3	0	ankyrin-3-like (LOC106692859), transcript variant X3, mRNA
XM_014436511.1	0.04	0	0	638.3	undefined	305.23	0.02	15261.5	123.49	15.41	45.74	2.9682	0	activating signal cointegrator 1 complex subunit 2 homolog (LOC106690914), mRNA
XM_014427994.1	0.28	0.07	0	8.68	undefined	4.15	0.17	24.4118	1.78	9.8	28.66	2.92449	0.01	protein krueppel-like (LOC106685368), mRNA
XM_014427867.1	0	0.55	0	0	undefined	0	0.01	0	0	0.31	0.9	2.90323	0	protein furry-like (LOC106685289), transcript variant X1, mRNA
XM_014435483.1	0	0.24	0	0	undefined	0	0.09	0	0	0.2	0.58	2.9	0.02	glucose dehydrogenase [FAD, quinone]-like (LOC106690151), transcript variant X5, mRNA
XM_014420633.1	0	0	0	0	undefined	0	0	undefined	0	0.67	1.94	2.89552	0	protein MLP1 homolog (LOC106680726), transcript variant X1, mRNA
XM_014418856.1	0	0	0	0	undefined	0	0	undefined	0	0.08	0.23	2.875	0	cytochrome P450 4C1-like (LOC106679606), transcript variant X1, mRNA
XM_014418115.1	0	0.35	0	0.19	undefined	0	0	undefined	0	0.36	1.03	2.86111	0.16	beclin-1-like protein (LOC106679143), transcript variant X1, mRNA
XM_014422687.1	0.51	0.14	0	0.71	undefined	0.39	0.33	1.18182	0.35	0.43	1.23	2.86047	0.14	protein O-linked-mannose beta-1,4-N-acetylglucosaminyltransferase 2-like (LOC106682054), transcript variant X1, mRNA
XM_014435425.1	0.09	0.06	0	0	undefined	0	0.07	0	0.04	0.09	0.25	2.77778	0.2	uncharacterized LOC106690108 (LOC106690108), transcript variant X3, mRNA
XM_014419644.1	0	0	0	0	undefined	0	0	undefined	0	0.4	1.11	2.775	0	homeobox protein abdominal-B-like (LOC106680123), transcript variant X3, mRNA
XM_014432948.1	0	0	0	2.57	undefined	1.13	0	undefined	0.34	0.52	1.43	2.75	0.01	zinc finger Y-chromosomal protein-like (LOC106688468), transcript variant X3, mRNA
XM_014430279.1	0	0	0	0.2	undefined	0	0	undefined	0	0.15	0.41	2.73333	0	voltage-dependent T-type calcium channel subunit alpha-1G (LOC106686774), transcript variant X5, mRNA
XM_014422234.1	0	0	0	0	undefined	0	0	undefined	0	1.44	3.93	2.72917	0	ancylostoma secreted protein-like (LOC106681754), transcript variant X1, mRNA
XM_014425133.1	0	0	0	1.26	undefined	0.73	0	undefined	0.43	0.24	0.65	2.70833	0.29	ankyrin repeat domain-containing protein 65-like (LOC106683577), transcript variant X9, mRNA
XM_014429025.1	0	0	0	1.06	undefined	0.52	0	undefined	0.19	0.85	2.3	2.70588	0.19	phosphatidylinositol 4,5-bisphosphate 5-phosphatase A-like (LOC106685973), transcript variant X4, mRNA
XM_014419566.1	0.08	0.19	0	0	undefined	0	0.14	0	0.08	0.32	0.86	2.6875	1.86	phosphomannomutase (LOC106680084), transcript variant X2, mRNA
XM_014427305.1	0.1	0.06	0	0	undefined	0	0.08	0	0.05	0.3	0.8	2.66667	0	slowpoke-binding protein (LOC106684927), transcript variant X4, mRNA
XM_014435957.1	0	0	0	0.9	undefined	0.43	0	undefined	0.18	0.94	2.49	2.64894	0.06	uncharacterized LOC106690516 (LOC106690516), transcript variant X2, mRNA
XM_014429726.1	0	0	0	0.08	undefined	0	0	undefined	0	2.06	5.44	2.64078	0	period circadian protein (LOC106686423), transcript variant X5, mRNA
XM_014430149.1	0.14	0	0	2.01	undefined	0.96	0.07	13.7143	0.43	4.73	12.46	2.63425	3.52	SH3 and multiple ankyrin repeat domains protein 3-like (LOC106686708), transcript variant X3, mRNA
XM_014433987.1	0.67	0.37	0	1.16	undefined	0.5	0.53	0.943396	0.52	0.69	1.81	2.62319	0	cytoplasmic dynein 1 intermediate chain (LOC106689153), transcript variant X7, mRNA
XR_001342967.1	0	0	0	0.17	undefined	0	0	undefined	0	0.96	2.47	2.57292	2.06	uncharacterized LOC106679487 (LOC106679487), transcript variant X1, ncRNA
XM_014431857.1	3.42	2.04	0	0.56	undefined	0	2.71	0	1.02	1.82	4.66	2.56044	0.71	Bardet-Biedl syndrome 2 protein homolog (LOC106687779), transcript variant X1, mRNA
XR_001344916.1	0	0.05	0	0	undefined	0	0	undefined	0	0.49	1.23	2.5102	0	uncharacterized LOC106692127 (LOC106692127), ncRNA
XR_001344442.1	0.2	0.23	0	1.04	undefined	0.5	0.22	2.27273	0.33	0.04	0.1	2.5	0.06	uncharacterized LOC106689407 (LOC106689407), ncRNA
XM_014424885.1	0.15	0.18	0	0	undefined	0	0.17	0	0	0.14	0.35	2.5	0.34	receptor-type tyrosine-protein phosphatase N2 (LOC106683425), transcript variant X1, mRNA
XM_014424774.1	0.77	0.75	0	2.86	undefined	0	0.76	0	0.02	4.24	10.52	2.48113	0.82	E3 ubiquitin-protein ligase Bre1 (LOC106683360), transcript variant X7, mRNA
XM_014415459.1	0	0	0	0.34	undefined	0.15	0	undefined	0.07	0.79	1.92	2.43038	0	uncharacterized LOC106677485 (LOC106677485), transcript variant X3, mRNA
XM_014434240.1	0.17	0	0	0.17	undefined	0.04	0	undefined	0	0.21	0.51	2.42857	0.91	1-acyl-sn-glycerol-3-phosphate acyltransferase alpha-like (LOC106689321), transcript variant X1, mRNA
XM_014436891.1	0.18	0	0	2.4	undefined	1.47	0.07	21	0.64	0.35	0.84	2.4	0	dual specificity protein phosphatase 10 (LOC106691193), transcript variant X1, mRNA
XM_014425401.1	0.68	0	0	0.03	undefined	0	0.05	0	0	0.13	0.31	2.38462	0.59	uncharacterized LOC106683734 (LOC106683734), transcript variant X6, mRNA
XM_014415827.1	0.07	0	0	0.09	undefined	0.04	0.04	1	0.05	0.31	0.73	2.35484	0	homeobox protein prophet of Pit-1 (LOC106677738), transcript variant X1, mRNA
XM_014427602.1	0.48	0.12	0	0.09	undefined	0.06	0.27	0.222222	0.18	0.06	0.14	2.33333	1.71	tyrosine-protein kinase CSK (LOC106685100), transcript variant X4, mRNA
XM_014426531.1	0	0	0	7.67	undefined	3.49	0	undefined	1.86	4.72	10.96	2.32203	5.23	nascent polypeptide-associated complex subunit alpha, muscle-specific form-like (LOC106684441), transcript variant X3, mRNA
XM_014430411.1	0.04	0	0	3.29	undefined	1.54	0.02	77	0.63	2.57	5.95	2.31518	0	CCR4-NOT transcription complex subunit 10-like (LOC106686842), transcript variant X2, mRNA
XM_014424539.1	0.01	0.02	0	0.03	undefined	0.02	0.02	1	0.02	0.1	0.23	2.3	0	uncharacterized LOC106683215 (LOC106683215), transcript variant X14, mRNA
XM_014430490.1	0.09	0.38	0	0	undefined	0	0.18	0	0.12	1.13	2.5	2.21239	0.01	gastrin/cholecystokinin type B receptor-like (LOC106686894), transcript variant X3, mRNA
XR_001343981.1	1.46	0.28	0	0.03	undefined	0.07	0.83	0.0843373	0.52	0.28	0.61	2.17857	0.17	protein kinase C-binding protein NELL1-like (LOC106686231), transcript variant X2, misc_RNA
XM_014424995.1	0.18	0.09	0	0.01	undefined	0.02	0.14	0.142857	0.07	0.19	0.4	2.10526	0.11	putative fatty acyl-CoA reductase CG5065 (LOC106683494), transcript variant X1, mRNA
XM_014425603.1	0	0	0	0	undefined	0	0	undefined	0	0.35	0.73	2.08571	0	dynein light chain 1, axonemal-like (LOC106683877), transcript variant X3, mRNA
XM_014422627.1	0.25	0.16	0	0	undefined	0.03	0.2	0.15	0.13	0.12	0.25	2.08333	0.39	uncharacterized LOC106682003 (LOC106682003), transcript variant X8, mRNA
XR_001344095.1	1.05	0.38	0	3.52	undefined	1.68	0.7	2.4	1.1	1.78	3.7	2.07865	0	uncharacterized LOC106686971 (LOC106686971), ncRNA
XM_014420755.1	0	0.1	0	0.23	undefined	0.11	0.05	2.2	0.08	0.34	0.7	2.05882	0	elongation of very long chain fatty acids protein 7-like (LOC106680802), transcript variant X3, mRNA
XM_014429899.1	1.68	1.38	0	0.71	undefined	0	1.59	0	0.3	1.65	3.36	2.03636	0.12	calcium/calmodulin-dependent protein kinase type II alpha chain (LOC106686506), transcript variant X8, mRNA
XM_014425300.1	0.03	0.32	0	0.06	undefined	0.01	0.22	0.0454545	0.15	0.24	0.48	2	3.4	protein eyes shut (LOC106683680), transcript variant X2, mRNA
XM_014428270.1	0.43	0.06	0	0.2	undefined	0.11	0.23	0.478261	0.18	0.06	0.12	2	0.5	uncharacterized LOC106685531 (LOC106685531), transcript variant X1, mRNA
XM_014433317.1	0.37	0	0	18	undefined	0	0.01	0	0	4.32	8.46	1.95833	12.92	fatty-acid amide hydrolase 2-like (LOC106688730), transcript variant X3, mRNA
XM_014421498.1	0	0	0	0	undefined	0	0	undefined	0	0.9	1.76	1.95556	0.06	zinc finger protein 431-like (LOC106681263), transcript variant X2, mRNA
XR_001344079.1	0.5	0	0	0.35	undefined	0.36	0.13	2.76923	0.2	1.9	3.71	1.95263	2.06	uncharacterized LOC106686905 (LOC106686905), transcript variant X1, ncRNA
XM_014433366.1	0	0.1	0	0.98	undefined	0.18	0	undefined	0.05	1.12	2.18	1.94643	0.04	protein FAM102A (LOC106688756), transcript variant X1, mRNA
XM_014437173.1	0	0	0	0	undefined	0	0	undefined	0	0.13	0.25	1.92308	0	zinc finger X-chromosomal protein-like (LOC106691415), transcript variant X5, mRNA
XM_014428254.1	0	0	0	2.93	undefined	1.32	0	undefined	0.61	1.05	2.01	1.91429	0.05	alpha-tocopherol transfer protein-like (LOC106685522), transcript variant X11, mRNA
XM_014428837.1	1.6	0.86	0	1.39	undefined	0	1.22	0	0.38	1.49	2.78	1.86577	0.19	kelch-like protein diablo (LOC106685866), transcript variant X2, mRNA
XM_014424034.1	0	0.49	0	0	undefined	0	0.34	0	0.47	3.13	5.82	1.85942	3.98	AP2-associated protein kinase 1 (LOC106682908), transcript variant X5, mRNA
XM_014423312.1	0	0	0	0.01	undefined	0	0	undefined	0	0.07	0.13	1.85714	0.02	glucose dehydrogenase [FAD, quinone]-like (LOC106682454), transcript variant X1, mRNA
XM_014416765.1	0.83	1.39	0	1.58	undefined	0	1.12	0	0.27	0.66	1.22	1.84848	0	protein fem-1 homolog A (LOC106678322), transcript variant X1, mRNA
XM_014426702.1	0.3	0	0	1.72	undefined	0.85	0.17	5	0.52	0.95	1.73	1.82105	63.7	serine/threonine-protein phosphatase 6 regulatory ankyrin repeat subunit C-like (LOC106684553), transcript variant X5, mRNA
XM_014430794.1	0	0	0	0.1	undefined	0.05	0	undefined	0.02	0.05	0.09	1.8	0	keratin-associated protein 4-12-like (LOC106687103), transcript variant X1, mRNA
XM_014428844.1	1.41	0.32	0	0	undefined	0	0.84	0	0.49	0.19	0.34	1.78947	0.09	type I inositol 1,4,5-trisphosphate 5-phosphatase (LOC106685863), transcript variant X2, mRNA
XM_014416206.1	0.21	0.43	0	0.36	undefined	0.33	0.31	1.06452	0.29	0.17	0.3	1.76471	0.4	uncharacterized LOC106677973 (LOC106677973), transcript variant X2, mRNA
XM_014430331.1	0.59	0.72	0	0.27	undefined	0.13	0.65	0.2	0.44	0.2	0.35	1.75	0	proton-coupled amino acid transporter 4 (LOC106686805), transcript variant X2, mRNA
XM_014437964.1	0.77	0.73	0	0.1	undefined	0.05	0.75	0.0666667	0.5	1.12	1.94	1.73214	0.13	uncharacterized LOC106692057 (LOC106692057), partial mRNA
XM_014424408.1	0	2.39	0	0	undefined	0	0.87	0	0	1.82	3.15	1.73077	0	pyruvate dehydrogenase phosphatase regulatory subunit, mitochondrial (LOC106683140), transcript variant X1, mRNA
XM_014415243.1	0	0	0	1.36	undefined	0.65	0	undefined	0.26	1.77	3.06	1.72881	0	beclin-1-like protein (LOC106677358), transcript variant X3, mRNA
XM_014414764.1	5.38	4.14	0	10.36	undefined	0	4.77	0	0	9.86	16.95	1.71907	4.33	replication factor C subunit 1 (LOC106677077), transcript variant X1, mRNA
XM_014421604.1	0.09	0.03	0	0	undefined	0	0.06	0	0.04	0.13	0.22	1.69231	0	neuropeptide Y receptor-like (LOC106681337), transcript variant X5, mRNA
XR_001343736.1	0.14	0	0	0	undefined	0	0.07	0	0.04	0.45	0.76	1.68889	1.97	uncharacterized LOC106684736 (LOC106684736), transcript variant X2, ncRNA
XM_014422286.1	0	0	0	0	undefined	0	0	undefined	0	0.16	0.27	1.6875	0.13	phosphatidylinositol 4-kinase alpha (LOC106681781), transcript variant X2, mRNA
XM_014437267.1	3.68	0.72	0	0.17	undefined	0	2.14	0	1.29	0.06	0.1	1.66667	0.1	U8-agatoxin-Ao1a-like (LOC106691479), transcript variant X2, mRNA
XM_014419472.1	0	0	0	0	undefined	0	0	undefined	0	37.02	59.57	1.60913	0	arylsulfatase B (LOC106680017), mRNA
XM_014439255.1	0	0	0	0.24	undefined	0.16	0	undefined	0.05	0.22	0.35	1.59091	0	orexin receptor type 2-like (LOC106692961), transcript variant X1, mRNA
XM_014430788.1	0	0	0	0	undefined	0	0	undefined	0	2.87	4.55	1.58537	0	clavesin-2-like (LOC106687099), transcript variant X1, mRNA
XM_014419870.1	0.09	0.09	0	0	undefined	0	0.1	0	0.08	0.24	0.38	1.58333	3.1	glutamate receptor 2-like (LOC106680289), transcript variant X1, mRNA
XM_014415566.1	0.6	0.34	0	0.42	undefined	0.24	0.44	0.545455	0.37	0.83	1.31	1.57831	0.3	THAP domain-containing protein 2-like (LOC106677551), transcript variant X1, mRNA
XM_014418978.1	0.24	0.16	0	1.33	undefined	0.66	0.2	3.3	0.42	1.73	2.72	1.57225	0	E3 ubiquitin-protein ligase TRIM71 (LOC106679682), transcript variant X2, mRNA
XM_014435524.1	0	0.22	0	7.89	undefined	2.91	0.12	24.25	1.19	0.75	1.17	1.56	10.18	DDB1- and CUL4-associated factor 11 (LOC106690179), transcript variant X3, mRNA
XM_014416756.1	4.06	1.57	0	1.53	undefined	0.77	2.7	0.285185	2	2.21	3.42	1.54751	1.85	sodium-dependent noradrenaline transporter (LOC106678308), transcript variant X2, mRNA
XR_001344001.1	0.04	0	0	0	undefined	0	0.02	0	0.03	0.11	0.17	1.54545	0.3	uncharacterized LOC106686326 (LOC106686326), transcript variant X7, misc_RNA
XM_014438641.1	1.4	0.12	0	0	undefined	0	0.72	0	0.44	0.13	0.2	1.53846	0	serine-enriched protein (LOC106692595), transcript variant X3, mRNA
XM_014421996.1	0.63	0.51	0	0.64	undefined	0.32	0.56	0.571429	0.46	0.57	0.87	1.52632	1.06	FGFR1 oncogene partner 2 homolog (LOC106681596), transcript variant X2, mRNA
XM_014427648.1	0.11	0	0	1.2	undefined	0.46	0.04	11.5	0.22	0.84	1.26	1.5	0.64	uncharacterized LOC106685123 (LOC106685123), transcript variant X2, mRNA
XM_014415822.1	0.26	0	0	0	undefined	0	0.12	0	0.07	0.06	0.09	1.5	0.55	multiple coagulation factor deficiency protein 2 homolog (LOC106677731), transcript variant X2, mRNA
XM_014434515.1	5.17	4.02	0	7.81	undefined	0	4.54	0	1.95	18.52	27.47	1.48326	18	DNA-directed RNA polymerase II 16 kDa polypeptide (LOC106689521), transcript variant X1, mRNA
XM_014415684.1	0	0	0	0	undefined	0	0	undefined	0	0.72	1.06	1.47222	0.36	ganglioside-induced differentiation-associated protein 1-like (LOC106677642), transcript variant X6, mRNA
XM_014430796.1	0	0	0	0.21	undefined	0.09	0	undefined	0.03	0.13	0.19	1.46154	0	keratin-associated protein 4-12-like (LOC106687103), transcript variant X3, mRNA
XM_014417330.1	0	0	0	0	undefined	0	0	undefined	0	0.29	0.42	1.44828	0	tropomyosin (LOC106678506), transcript variant X4, mRNA
XM_014435715.1	3.29	0.43	0	0.28	undefined	0.2	1.72	0.116279	1.01	0.25	0.36	1.44	0.11	Down syndrome cell adhesion molecule-like protein Dscam2 (LOC106690314), transcript variant X5, mRNA
XM_014430284.1	31.61	10.67	0	27.33	undefined	0.03	20.87	0.00143747	12.29	32.47	46.72	1.43887	12.88	mitochondrial amidoxime-reducing component 1-like (LOC106686780), transcript variant X1, mRNA
XM_014435130.1	5	0.51	0	5.37	undefined	2.83	2.79	1.01434	2.85	1.21	1.74	1.43802	0	sensory neuron membrane protein 2-like (LOC106689913), partial mRNA
XM_014433791.1	0	0	0	0.35	undefined	0.08	0	undefined	0.04	0.2	0.28	1.4	0.23	CD109 antigen-like (LOC106689042), transcript variant X6, mRNA
XM_014432635.1	0.03	0.03	0	0	undefined	0	0.03	0	0.02	0.1	0.14	1.4	0.07	histone deacetylase 11-like (LOC106688254), transcript variant X4, mRNA
XM_014429893.1	0.45	0.34	0	0.12	undefined	0	0.4	0	0	0.84	1.16	1.38095	0.1	calcium/calmodulin-dependent protein kinase type II alpha chain (LOC106686506), transcript variant X7, mRNA
XM_014419403.1	0	0	0	0	undefined	0	0	undefined	0	0.53	0.73	1.37736	0	gamma-glutamyltranspeptidase 1-like (LOC106679977), transcript variant X4, mRNA
XM_014422083.1	1.67	0.26	0	0.12	undefined	0.06	0.92	0.0652174	0.56	0.08	0.11	1.375	0.07	ELKS/Rab6-interacting/CAST family member 1 (LOC106681645), transcript variant X6, mRNA
XM_014426686.1	0	0.8	0	1.93	undefined	0.16	0.18	0.888889	0.2	4.24	5.79	1.36557	0	uncharacterized LOC106684545 (LOC106684545), transcript variant X3, mRNA
XM_014417940.1	0	0	0	0	undefined	0	0	undefined	0	2	2.73	1.365	0.22	tropomyosin (LOC106678506), transcript variant X12, mRNA
XM_014425929.1	0.33	0	0	1.84	undefined	1	0.15	6.66667	0.55	0.96	1.31	1.36458	0	uncharacterized LOC106684074 (LOC106684074), transcript variant X4, mRNA
XM_014415077.1	0.51	0.34	0	0.29	undefined	0.16	0.42	0.380952	0.32	0.14	0.19	1.35714	22.49	putative fatty acyl-CoA reductase CG5065 (LOC106677259), transcript variant X1, mRNA
XM_014437837.1	0.41	0.3	0	0.29	undefined	0.15	0.35	0.428571	0.27	0.14	0.19	1.35714	0.17	homeobox protein slou-like (LOC106691933), partial mRNA
XM_014433390.1	2.66	4.12	0	1.93	undefined	0.6	3.42	0.175439	2.07	6.1	8.27	1.35574	0.74	mitochondrial sodium/hydrogen exchanger 9B2-like (LOC106688768), transcript variant X1, mRNA
XM_014430828.1	0.48	0.08	0	1.29	undefined	0	0.13	0	0	7.03	9.53	1.35562	0.13	protein lingerer-like (LOC106687118), transcript variant X6, mRNA
XR_001344921.1	0	0	0	0	undefined	0	0	undefined	0	4.08	5.53	1.35539	2.73	uncharacterized LOC106692171 (LOC106692171), transcript variant X1, ncRNA
XM_014424889.1	0	0	0	0	undefined	0	0	undefined	0	0.03	0.04	1.33333	0.37	protein TFG-like (LOC106683427), transcript variant X1, mRNA
XM_014423320.1	0.49	0.5	0	0	undefined	0	0.4	0	0	0.45	0.6	1.33333	0	uncharacterized LOC106682458 (LOC106682458), transcript variant X1, mRNA
XR_001344347.1	4.79	3.87	0	7.51	undefined	1.06	4.32	0.24537	2.48	1.42	1.88	1.32394	1.85	uncharacterized LOC106688674 (LOC106688674), transcript variant X2, misc_RNA
XM_014427546.1	0	0	0	0.22	undefined	0.1	0	undefined	0	0.31	0.41	1.32258	0	DNA excision repair protein ERCC-8-like (LOC106685063), transcript variant X2, mRNA
XM_014417510.1	0.12	0.36	0	0.31	undefined	0.19	0.24	0.791667	0.22	0.1	0.13	1.3	0.34	transmembrane protein 5-like (LOC106678765), transcript variant X3, mRNA
XM_014429784.1	0	0.06	0	0.07	undefined	0.03	0.03	1	0.03	0.3	0.39	1.3	0	zinc finger protein 585B-like (LOC106686452), transcript variant X7, mRNA
XM_014415383.1	1.86	1.01	0	1	undefined	0.54	1.41	0.382979	0.81	1.51	1.95	1.29139	0	D-beta-hydroxybutyrate dehydrogenase, mitochondrial (LOC106677447), transcript variant X1, mRNA
XM_014424315.1	0	0	0	2.7	undefined	1.21	0	undefined	0.67	2.65	3.41	1.28679	0	growth factor receptor-bound protein 14-like (LOC106683081), transcript variant X7, mRNA
XM_014432252.1	1.35	0.21	0	0	undefined	0.11	0.72	0.152778	0.5	0.18	0.23	1.27778	1.03	probable cytochrome P450 6a20 (LOC106687999), transcript variant X4, mRNA
XM_014432582.1	0	0	0	0	undefined	0	0	undefined	0	1.15	1.46	1.26957	0	ral GTPase-activating protein subunit beta-like (LOC106688222), partial mRNA
XM_014424547.1	0.67	0.08	0	0	undefined	0	0.36	0	0.21	0.23	0.29	1.26087	0	sodium bicarbonate cotransporter 3 (LOC106683217), transcript variant X7, mRNA
XM_014415908.1	0.09	0.12	0	0.09	undefined	0.04	0.1	0.4	0.07	0.12	0.15	1.25	0.12	THAP domain-containing protein 1-like (LOC106677777), transcript variant X3, mRNA
XM_014435686.1	0.05	0.01	0	0.75	undefined	0	0.05	0	0	0.2	0.25	1.25	0	serine/threonine-protein kinase OSR1-like (LOC106690296), transcript variant X7, mRNA
XM_014416973.1	1.21	1.15	0	1.83	undefined	1.12	1.18	0.949153	1.15	1.45	1.8	1.24138	0.19	uncharacterized LOC106678460 (LOC106678460), transcript variant X2, mRNA
XM_014434544.1	0.08	0.06	0	0	undefined	0	0.07	0	0.05	0.17	0.21	1.23529	0	meiosis arrest female protein 1 homolog (LOC106689536), transcript variant X2, mRNA
XM_014426261.1	0.59	0.31	0	0.98	undefined	0.42	0.45	0.933333	0.44	1.07	1.32	1.23364	0	ecdysone receptor (LOC106684282), transcript variant X4, mRNA
XM_014431452.1	2.85	0.29	0	1.3	undefined	0.53	1.57	0.33758	1.16	0.48	0.59	1.22917	1.26	uncharacterized LOC106687522 (LOC106687522), transcript variant X1, mRNA
XM_014428224.1	0.21	0	0	0.01	undefined	0	0.11	0	0.08	0.32	0.39	1.21875	0.55	DNA N6-methyl adenine demethylase-like (LOC106685511), transcript variant X2, mRNA
XM_014435748.1	0	0	0	0	undefined	0	0	undefined	0	5.05	6.05	1.19802	0	RING finger protein 150 (LOC106690339), transcript variant X5, mRNA
XM_014432128.1	0.02	0	0	3.58	undefined	1.48	0	undefined	0.6	2.56	3.03	1.18359	0	zinc finger protein 888-like (LOC106687937), transcript variant X3, mRNA
XM_014435401.1	0	0	0	0.42	undefined	0.19	0	undefined	0.09	0.83	0.95	1.14458	0	cathepsin L1-like (LOC106690107), transcript variant X6, mRNA
XM_014415241.1	0	0	0	11.34	undefined	5.43	0	undefined	2.22	21.36	24.04	1.12547	0.01	beclin-1-like protein (LOC106677358), transcript variant X1, mRNA
XM_014438623.1	0.01	0	0	1.22	undefined	0.58	0	undefined	0.23	2.79	3.07	1.10036	0	uncharacterized LOC106692583 (LOC106692583), transcript variant X2, mRNA
XM_014422150.1	0.49	0.31	0	1.28	undefined	0.75	0.4	1.875	0.56	0.3	0.33	1.1	0.11	uncharacterized LOC106681693 (LOC106681693), transcript variant X5, mRNA
XM_014424284.1	0	0	0	0	undefined	0	0	undefined	0	0.96	1.05	1.09375	0	E3 ubiquitin-protein ligase TRIM69 (LOC106683065), transcript variant X1, mRNA
XM_014437996.1	0	0	0	0	undefined	0	0	undefined	0	4.33	4.72	1.09007	0.42	adenosine kinase-like (LOC106692091), partial mRNA
XM_014434598.1	0.42	0.09	0	0.08	undefined	0.07	0.26	0.269231	0.18	0.12	0.13	1.08333	0	voltage-dependent calcium channel type A subunit alpha-1 (LOC106689555), transcript variant X17, mRNA
XM_014437773.1	0	0.94	0	0.99	undefined	0.51	0	undefined	0.38	0.88	0.95	1.07955	0	uncharacterized LOC106691871 (LOC106691871), transcript variant X2, mRNA
XM_014430563.1	0.23	0	0	0	undefined	0	0.09	0	0.06	0.8	0.86	1.075	1.82	uncharacterized protein C9orf172 (LOC106686948), transcript variant X6, mRNA
XM_014418956.1	0.22	0.21	0	0	undefined	0	0.15	0	0.09	0.94	0.99	1.05319	2.04	peroxisomal leader peptide-processing protease-like (LOC106679671), transcript variant X7, mRNA
XM_014424808.1	0	0	0	0	undefined	0	0	undefined	0	0.19	0.2	1.05263	0	uncharacterized LOC106683381 (LOC106683381), transcript variant X3, mRNA
XM_014434821.1	0.13	0.21	0	0	undefined	0	0.19	0	0	0.62	0.65	1.04839	0	protein FAM92B (LOC106689701), transcript variant X1, mRNA
XM_014415670.1	0	0	0	0	undefined	0	0	undefined	0	1.62	1.68	1.03704	0.06	WW domain-binding protein 2 (LOC106677637), transcript variant X1, mRNA
XM_014422331.1	0	0	0	6.56	undefined	3.19	0	undefined	1.32	3.54	3.64	1.02825	0	uncharacterized LOC106681810 (LOC106681810), transcript variant X1, mRNA
XM_014416436.1	0	0	0	0	undefined	0	0	undefined	0	1.2	1.23	1.025	0.88	AT-rich interactive domain-containing protein 4B (LOC106678116), transcript variant X1, mRNA
XM_014425347.1	1.07	0.17	0	0.53	undefined	0.29	0.61	0.47541	0.51	0.25	0.25	1	10.73	1-acyl-sn-glycerol-3-phosphate acyltransferase beta-like (LOC106683706), transcript variant X4, mRNA
XM_014417319.1	0.12	0.06	0	0.1	undefined	0.05	0.09	0.555556	0.07	0.11	0.11	1	0.07	coiled-coil domain-containing protein AGAP005037 (LOC106678649), transcript variant X20, mRNA
XR_001344395.1	0	0	0	9.37	undefined	4.48	0	undefined	1.81	0.18	0.18	1	0	uncharacterized LOC106689195 (LOC106689195), ncRNA
XM_014431375.1	0.63	0.2	0	0.76	undefined	0.53	0.38	1.39474	0.44	2.43	2.38	0.979424	1.57	putative uncharacterized protein DDB_G0277255 (LOC106687467), transcript variant X6, mRNA
XM_014424837.1	0	0	0	0	undefined	0	0	undefined	0	0.79	0.76	0.962025	0	protein hu-li tai shao (LOC106683397), transcript variant X8, mRNA
XM_014432488.1	0	0	0	0	undefined	0	0	undefined	0	0.59	0.55	0.932203	0.03	S-adenosylmethionine mitochondrial carrier protein homolog (LOC106688158), transcript variant X2, mRNA
XM_014435983.1	0	0	0	0.23	undefined	0.07	0	undefined	0	0.14	0.13	0.928571	2.72	gamma-aminobutyric acid type B receptor subunit 1 (LOC106690536), transcript variant X1, mRNA
XM_014436054.1	0.1	0.12	0	0.3	undefined	0.07	0.08	0.875	0.08	0.96	0.89	0.927083	5.09	cytochrome P450 9e2-like (LOC106690582), transcript variant X1, mRNA
XM_014437857.1	0.84	0	0	1.79	undefined	0.84	0.37	2.27027	0.56	0.5	0.46	0.92	0	juvenile hormone epoxide hydrolase 2-like (LOC106691945), transcript variant X2, mRNA
XM_014432375.1	0.16	0.15	0	0.33	undefined	0.23	0.21	1.09524	0.2	0.36	0.33	0.916667	0	carboxyl-terminal PDZ ligand of neuronal nitric oxide synthase protein (LOC106688084), transcript variant X6, mRNA
XM_014417285.1	2	0.67	0	0.53	undefined	0.23	1.38	0.166667	1	0.47	0.43	0.914894	0.88	roundabout homolog 2-like (LOC106678641), transcript variant X3, mRNA
XM_014420247.1	0	0	0	0	undefined	0	0	undefined	0	0.11	0.1	0.909091	0	protein quiver (LOC106680498), transcript variant X1, mRNA
XM_014426116.1	0	0	0	1.54	undefined	0	0	undefined	0	15.72	14.27	0.907761	9.23	protein FAM89B-like (LOC106684183), transcript variant X1, mRNA
XM_014422422.1	0.87	0	0	0.21	undefined	0	0.38	0	0	1.82	1.64	0.901099	1.89	leucine-rich repeat protein SHOC-2-like (LOC106681876), transcript variant X2, mRNA
XM_014430737.1	0	0.05	0	0	undefined	0	0.03	0	0.02	6.94	6.23	0.897695	0	transmembrane 9 superfamily member 2-like (LOC106687059), transcript variant X3, mRNA
XM_014433995.1	0.14	0.31	0	0.19	undefined	0.06	0.22	0.272727	0.14	1.65	1.47	0.890909	0.37	cytoplasmic dynein 1 intermediate chain (LOC106689153), transcript variant X15, mRNA
XM_014425744.1	0	0	0	0	undefined	0	0	undefined	0	0.09	0.08	0.888889	0.02	uncharacterized LOC106683965 (LOC106683965), transcript variant X2, mRNA
XM_014419157.1	0	0.24	0	0	undefined	0	0.09	0	0.06	0.23	0.2	0.869565	0.03	leucine-rich repeat-containing protein 24 (LOC106679807), transcript variant X2, mRNA
XM_014424486.1	0.8	0.21	0	0	undefined	0.02	0.47	0.0425532	0.29	0.22	0.19	0.863636	0	sodium leak channel non-selective protein (LOC106683192), transcript variant X2, mRNA
XM_014432947.1	0	0	0	0.68	undefined	0.3	0	undefined	0.1	0.57	0.49	0.859649	0	zinc finger Y-chromosomal protein-like (LOC106688468), transcript variant X2, mRNA
XM_014438350.1	0	0	0	1	undefined	0.52	0	undefined	0.18	4.13	3.55	0.859564	0	CRISP/Allergen/PR-1-like (LOC106692414), transcript variant X1, mRNA
XM_014436331.1	0.09	0.06	0	0.29	undefined	0	0.05	0	0	3.98	3.42	0.859296	4.61	uncharacterized LOC106690781 (LOC106690781), transcript variant X2, mRNA
XM_014434198.1	0.1	0	0	0	undefined	0	0.05	0	0.04	2.97	2.53	0.851852	3.92	zinc finger Y-chromosomal protein 2-like (LOC106689294), transcript variant X6, mRNA
XM_014419402.1	5.74	0.57	0	0	undefined	0	2.86	0	1.77	3.1	2.62	0.845161	2.85	gamma-glutamyltranspeptidase 1-like (LOC106679977), transcript variant X3, mRNA
XR_001344985.1	0	0	0	1.8	undefined	0.86	0	undefined	0.35	0.19	0.16	0.842105	0	uncharacterized LOC106692585 (LOC106692585), ncRNA
XM_014436721.1	0	0	0	0	undefined	0	0	undefined	0	9.36	7.86	0.839744	0	phospholipase A-2-activating protein-like (LOC106691072), partial mRNA
XM_014425126.1	0.03	0.01	0	0.01	undefined	0	0.02	0	0.01	0.06	0.05	0.833333	0.51	odorant receptor 24a-like (LOC106683574), mRNA
XM_014436820.1	1.05	2.12	0	2.13	undefined	0.08	1.61	0.0496894	0.82	3.14	2.6	0.828025	0.34	PHD finger protein rhinoceros-like (LOC106691147), transcript variant X1, mRNA
XM_014416854.1	0	0	0	0	undefined	0	0	undefined	0	0.22	0.18	0.818182	0	telomerase-binding protein EST1A (LOC106678379), transcript variant X1, mRNA
XM_014430058.1	0.35	0.22	0	0.76	undefined	0.5	0.3	1.66667	0.38	0.37	0.3	0.810811	0.43	zinc finger protein 711-like (LOC106686649), transcript variant X2, mRNA
XM_014431135.1	0	0	0	0.21	undefined	0.07	0	undefined	0.03	1.32	1.05	0.795455	1.27	uncharacterized LOC106687318 (LOC106687318), transcript variant X2, mRNA
XM_014420864.1	2.96	2.66	0	3.53	undefined	1.44	2.81	0.512456	2.23	0.28	0.22	0.785714	0.52	ribonuclease Z, mitochondrial (LOC106680872), transcript variant X1, mRNA
XM_014424693.1	0.15	0	0	0	undefined	0	0.07	0	0.05	0.14	0.11	0.785714	0.03	uncharacterized LOC106683316 (LOC106683316), transcript variant X2, mRNA
XM_014438533.1	0.46	0	0	0	undefined	0	0	undefined	0	0.37	0.29	0.783784	1.21	nephrin-like (LOC106692535), transcript variant X1, mRNA
XM_014415177.1	4.32	5.46	0	4.54	undefined	0.08	4.82	0.0165975	1.16	4.14	3.18	0.768116	0	palmitoyltransferase ZDHHC15 (LOC106677326), transcript variant X4, mRNA
XM_014422777.1	2.03	0.54	0	0.2	undefined	0.12	1.26	0.0952381	0.88	0.46	0.35	0.76087	0.18	voltage-dependent calcium channel subunit alpha-2/delta-3 (LOC106682100), transcript variant X3, mRNA
XM_014419881.1	0.25	0.18	0	0.6	undefined	0.25	0.23	1.08696	0.26	3.78	2.87	0.759259	0	protein trachealess (LOC106680293), transcript variant X5, mRNA
XM_014426772.1	0	0.2	0	0.16	undefined	0.06	0.14	0.428571	0.1	3.36	2.55	0.758929	0.45	zinc finger protein Xfin-like (LOC106684598), transcript variant X5, mRNA
XM_014415862.1	0.57	1.21	0	0	undefined	0	0.94	0	0.58	0.32	0.24	0.75	0.07	organic cation transporter protein-like (LOC106677756), transcript variant X3, mRNA
XM_014421612.1	2.46	1.7	0	0.06	undefined	0.03	2.06	0.0145631	1.24	0.63	0.47	0.746032	0.26	facilitated trehalose transporter Tret1-like (LOC106681341), mRNA
XM_014422337.1	0.05	0.05	0	0	undefined	0	0.05	0	0.04	0.23	0.17	0.73913	0	trithorax group protein osa-like (LOC106681800), transcript variant X4, mRNA
XM_014427470.1	0.13	0.17	0	0.05	undefined	0.02	0.15	0.133333	0.1	0.52	0.38	0.730769	2.77	sensory neuron membrane protein 1-like (LOC106685018), mRNA
XM_014425625.1	0.59	0.39	0	0.31	undefined	0	0.22	0	0.21	2.45	1.78	0.726531	0.15	dosage compensation regulator (LOC106683885), transcript variant X4, mRNA
XM_014425136.1	0	0	0	0.36	undefined	0.13	0	undefined	0.06	0.36	0.26	0.722222	0.5	ankyrin repeat domain-containing protein 65-like (LOC106683577), transcript variant X12, mRNA
XM_014419734.1	0	0	0	1.1	undefined	0.53	0	undefined	0.21	0.39	0.28	0.717949	0	beclin-1-like protein (LOC106680198), mRNA
XM_014419572.1	0.28	0	0	0	undefined	0	0.12	0	0.08	0.14	0.1	0.714286	0.06	hepatocyte nuclear factor 6 (LOC106680086), transcript variant X4, mRNA
XM_014437845.1	0	0.1	0	0	undefined	0	0.04	0	0.03	1.64	1.15	0.70122	0	twitchin-like (LOC106691941), transcript variant X1, mRNA
XM_014421615.1	0.39	0.33	0	0.03	undefined	0.02	0.36	0.0555556	0.2	0.46	0.32	0.695652	0	facilitated trehalose transporter Tret1-like (LOC106681342), transcript variant X2, mRNA
XM_014428792.1	0	0.32	0	0	undefined	0	0.14	0	0	0.23	0.16	0.695652	0	acyl-CoA synthetase family member 3, mitochondrial (LOC106685843), transcript variant X2, mRNA
XM_014428758.1	0	0	0	0.1	undefined	0.06	0	undefined	0.01	0.03	0.02	0.666667	0.56	Bardet-Biedl syndrome 1 protein (LOC106685827), transcript variant X2, mRNA
XM_014417666.1	0.01	0	0	0.03	undefined	0.03	0.01	3	0.05	0.24	0.16	0.666667	0.01	uncharacterized LOC106678866 (LOC106678866), transcript variant X1, mRNA
XM_014437738.1	0.03	0.03	0	0	undefined	0	0.03	0	0.02	0.33	0.22	0.666667	0	ankyrin-1-like (LOC106691814), transcript variant X5, mRNA
XR_001343342.1	0	0.02	0	0.92	undefined	0.44	0.01	44	0.18	0.38	0.25	0.657895	17.14	uncharacterized LOC106682078 (LOC106682078), ncRNA
XM_014431013.1	0.88	0.11	0	0.12	undefined	0.05	0.47	0.106383	0.28	0.23	0.15	0.652174	0.08	inaD-like protein (LOC106687247), transcript variant X3, mRNA
XM_014423719.1	0.96	1.08	0	1.03	undefined	0.27	1.07	0.252336	0.74	2.08	1.35	0.649038	0.7	calcium/calmodulin-dependent protein kinase type IV-like (LOC106682708), transcript variant X3, mRNA
XM_014424504.1	0	0.49	0	0.14	undefined	0	0.01	0	0	4	2.59	0.6475	4.13	polycomb group protein Psc-like (LOC106683199), transcript variant X2, mRNA
XM_014432638.1	0	0	0	0.13	undefined	0.06	0	undefined	0.03	0.11	0.07	0.636364	0	histone deacetylase 11-like (LOC106688254), transcript variant X7, mRNA
XM_014420103.1	0.11	0.15	0	0	undefined	0	0.12	0	0.09	0.16	0.1	0.625	0.75	ankyrin repeat domain-containing protein 62 (LOC106680407), transcript variant X2, mRNA
XM_014437219.1	0	0	0	0	undefined	0	0	undefined	0	14.83	9.23	0.622387	9.81	ubiquitin thioesterase otubain-like (LOC106691449), transcript variant X3, mRNA
XM_014421296.1	29.13	23.89	0	23.03	undefined	10.76	26.36	0.408194	18.45	20.64	12.71	0.615795	11.89	GTP-binding protein 1 (LOC106681132), transcript variant X1, mRNA
XM_014439049.1	0.29	0.62	0	0.89	undefined	0.32	0.46	0.695652	0.4	0.46	0.28	0.608696	0.38	sodium channel protein Nach (LOC106692845), transcript variant X2, mRNA
XM_014423639.1	3.39	1.2	0	0.56	undefined	0.39	2.23	0.174888	1.53	0.63	0.38	0.603175	1.21	sodium-coupled monocarboxylate transporter 2-like (LOC106682655), transcript variant X1, mRNA
XM_014417289.1	0.04	0	0	0	undefined	0	0	undefined	0	0.64	0.38	0.59375	0.22	polycomb protein SUZ12 (LOC106678644), transcript variant X1, mRNA
XM_014430087.1	1	0.09	0	0	undefined	0	0.54	0	0.36	0.22	0.13	0.590909	0	cyclic nucleotide-gated cation channel alpha-3 (LOC106686667), transcript variant X4, mRNA
XM_014427260.1	161.8	247.61	0	0	undefined	0	207.95	0	0	94.69	55.36	0.584645	83.29	myosin heavy chain, muscle (LOC106684916), transcript variant X9, mRNA
XM_014415256.1	1.91	0.35	0	0.23	undefined	0	1.1	0	0.68	0.24	0.14	0.583333	0.15	glutamic acid-rich protein (LOC106677370), transcript variant X2, mRNA
XM_014428660.1	0.16	0.11	0	0.08	undefined	0.03	0.13	0.230769	0.09	0.37	0.21	0.567568	0	brain tumor protein-like (LOC106685763), transcript variant X1, mRNA
XM_014422400.1	1.09	1.61	0	1.11	undefined	0.44	1.35	0.325926	0.99	0.23	0.13	0.565217	0.43	uncharacterized LOC106681861 (LOC106681861), transcript variant X1, mRNA
XM_014436866.1	3.51	0.71	0	0.22	undefined	0.09	1.98	0.0454545	1.18	0.78	0.44	0.564103	0	voltage-dependent L-type calcium channel subunit beta-2 (LOC106691184), transcript variant X2, mRNA
XM_014418911.1	1.91	2.1	0	1.45	undefined	0.93	2	0.465	1.54	2.43	1.33	0.547325	0	ubiquitin carboxyl-terminal hydrolase 12 (LOC106679645), transcript variant X4, mRNA
XM_014427021.1	0.06	0.06	0	0.01	undefined	0.01	0.06	0.166667	0.04	0.63	0.34	0.539683	0.04	zinc metalloproteinase nas-14-like (LOC106684761), mRNA
XM_014421723.1	1.99	1.71	0	0.58	undefined	0	1.82	0	0	4.33	2.33	0.538106	0	uncharacterized LOC106681395 (LOC106681395), transcript variant X5, mRNA
XM_014430923.1	1.1	0.23	0	0.24	undefined	0	0.65	0	0.42	0.82	0.44	0.536585	0.26	uncharacterized LOC106687189 (LOC106687189), partial mRNA
XM_014417843.1	0.06	0.16	0	0.31	undefined	0.14	0.06	2.33333	0.06	0.21	0.11	0.52381	1.71	vacuolar protein sorting-associated protein 13A-like (LOC106678964), transcript variant X8, mRNA
XM_014438847.1	4.87	2.93	0	6.48	undefined	1.6	3.56	0.449438	2.61	0.27	0.14	0.518519	13.97	glutamic acid-rich protein-like (LOC106692717), transcript variant X3, mRNA
XM_014423998.1	9.9	3.41	0	0	undefined	0	6.72	0	4.67	9.29	4.8	0.516685	1.2	GTP-binding protein 128up (LOC106682888), transcript variant X2, mRNA
XM_014429739.1	0.08	0	0	0	undefined	0	0.04	0	0.02	1.14	0.58	0.508772	0	polyhomeotic-like protein 2 (LOC106686429), transcript variant X2, mRNA
XM_014435080.1	0	0.35	0	0.34	undefined	0.14	0.2	0.7	0.18	0.71	0.35	0.492958	0	transcription cofactor vestigial-like protein 4 (LOC106689881), transcript variant X3, mRNA
XM_014431442.1	0.27	0.24	0	0.8	undefined	0.44	0.27	1.62963	0.32	1.18	0.58	0.491525	0	PQ-loop repeat-containing protein 1 (LOC106687470), transcript variant X9, mRNA
XM_014422539.1	0.26	1.1	0	0.38	undefined	0.17	0.75	0.226667	0.52	5.15	2.53	0.491262	21.83	adenylosuccinate synthetase (LOC106681939), transcript variant X4, mRNA
XM_014418291.1	2.68	1.67	0	3.28	undefined	1.41	2.22	0.635135	1.87	3.79	1.82	0.480211	9.76	sodium- and chloride-dependent neutral and basic amino acid transporter B(0+) (LOC106679251), transcript variant X5, mRNA
XM_014415484.1	1.66	0.97	0	0.73	undefined	0.23	1.33	0.172932	0.86	1.07	0.51	0.476636	0.48	atrial natriuretic peptide-converting enzyme-like (LOC106677504), transcript variant X4, mRNA
XM_014414947.1	0.64	0.18	0	0	undefined	0	0.35	0	0.17	0.36	0.17	0.472222	2.85	E3 ubiquitin-protein ligase FANCL (LOC106677185), transcript variant X6, mRNA
XM_014417239.1	0.54	0.01	0	0.86	undefined	0.02	0.24	0.0833333	0.14	2.94	1.34	0.455782	0.96	zinc finger protein 37-like (LOC106678621), transcript variant X1, mRNA
XM_014418363.1	0	0	0	0	undefined	0	0	undefined	0	0.47	0.21	0.446809	0	carbohydrate sulfotransferase 4 (LOC106679293), transcript variant X1, mRNA
XM_014427269.1	0	178.69	0	0	undefined	0	37.68	0	0	267.86	117.22	0.437617	8.74	myosin heavy chain, muscle (LOC106684916), transcript variant X17, mRNA
XR_001343346.1	0.44	0.05	0	0.08	undefined	0.04	0.24	0.166667	0.16	0.87	0.37	0.425287	0	uncharacterized LOC106682102 (LOC106682102), ncRNA
XM_014415461.1	3.95	4.15	0	0	undefined	0	3.95	0	1.86	19.69	8.28	0.420518	86.22	estradiol 17-beta-dehydrogenase 11-like (LOC106677487), transcript variant X2, mRNA
XM_014433667.1	0.76	0.24	0	0.05	undefined	0	0.51	0	0.29	0.31	0.13	0.419355	0.04	glutamate receptor ionotropic, kainate 2 (LOC106688952), transcript variant X1, mRNA
XM_014429167.1	0.62	0	0	0	undefined	0	0.27	0	0.17	0.76	0.31	0.407895	0.18	transformation/transcription domain-associated protein (LOC106686058), transcript variant X2, mRNA
XM_014427259.1	135.55	238.83	0	0	undefined	0	191.08	0	0	0.38	0.15	0.394737	0.88	myosin heavy chain, muscle (LOC106684916), transcript variant X8, mRNA
XM_014418264.1	0	0	0	0	undefined	0	0	undefined	0	1.43	0.56	0.391608	0.07	uncharacterized LOC106679233 (LOC106679233), transcript variant X3, mRNA
XR_001344640.1	0	0.04	0	0.12	undefined	0.02	0.02	1	0.02	0.49	0.19	0.387755	0	transmembrane and coiled-coil domain-containing protein 4-like (LOC106690592), transcript variant X3, misc_RNA
XM_014427570.1	173.45	40.98	0	26.2	undefined	0	103.23	0	45.47	25.37	9.8	0.386283	2.3	uncharacterized LOC106685082 (LOC106685082), transcript variant X1, mRNA
XM_014433920.1	6.17	6.28	0	8.5	undefined	1.02	6.22	0.163987	5.17	10.83	4.13	0.381348	8.22	probable ubiquitin carboxyl-terminal hydrolase FAF-X (LOC106689119), transcript variant X8, mRNA
XM_014422227.1	0	0.2	0	0.13	undefined	0.12	0.11	1.09091	0.12	0.5	0.19	0.38	0	PH and SEC7 domain-containing protein 2 (LOC106681751), transcript variant X7, mRNA
XM_014416704.1	0	0	0	0	undefined	0	0	undefined	0	0.4	0.15	0.375	0.3	protein daughterless (LOC106678283), transcript variant X1, mRNA
XM_014435613.1	3.6	2.43	0	2.4	undefined	0.59	2.99	0.197324	1.79	7.94	2.95	0.371537	0.07	DNA replication complex GINS protein PSF1-like (LOC106690256), transcript variant X1, mRNA
XM_014420883.1	0	0.01	0	0	undefined	0	0.01	0	0	0.52	0.19	0.365385	0	uncharacterized LOC106680885 (LOC106680885), transcript variant X3, mRNA
XM_014435493.1	0.33	0	0	0	undefined	0	0.14	0	0.08	3.31	1.2	0.362538	1.19	protein takeout-like (LOC106690160), transcript variant X2, mRNA
XM_014418003.1	0.2	0.14	0	0.05	undefined	0.04	0.16	0.25	0.11	0.31	0.11	0.354839	2.36	Bardet-Biedl syndrome 7 protein homolog (LOC106679067), transcript variant X2, mRNA
XM_014423698.1	0	0	0	0	undefined	0	0	undefined	0	0.34	0.12	0.352941	0.07	uncharacterized LOC106682693 (LOC106682693), transcript variant X1, mRNA
XM_014432322.1	0	0.06	0	0.18	undefined	0.1	0.03	3.33333	0.06	0.4	0.14	0.35	0	calmodulin-binding transcription activator 2 (LOC106688053), transcript variant X2, mRNA
XM_014433956.1	0.08	0	0	0	undefined	0	0.04	0	0.02	0.26	0.09	0.346154	1.15	popeye domain-containing protein 3-like (LOC106689142), transcript variant X3, mRNA
XM_014423746.1	1.02	0.06	0	0	undefined	0	0.5	0	0.27	0.26	0.09	0.346154	0.06	tyrosine-protein phosphatase Lar (LOC106682729), transcript variant X2, mRNA
XM_014420973.1	0	0	0	0	undefined	0	0	undefined	0	0.58	0.2	0.344828	0	NFX1-type zinc finger-containing protein 1-like (LOC106680582), transcript variant X8, mRNA
XM_014437938.1	0.4	0.39	0	1.53	undefined	0.46	0.39	1.17949	0.35	1.02	0.35	0.343137	1.66	origin recognition complex subunit 2-like (LOC106692027), mRNA
XM_014420064.1	2.57	0.72	0	0.31	undefined	0.21	1.6	0.13125	1.03	0.47	0.16	0.340426	0.25	dachshund homolog 1 (LOC106680381), transcript variant X7, mRNA
XM_014426030.1	0.1	0	0	0.05	undefined	0.04	0.05	0.8	0.03	0.47	0.16	0.340426	0.01	homeobox protein Nkx-3.2-like (LOC106684133), transcript variant X2, mRNA
XM_014424518.1	1.35	0.82	0	1	undefined	0.4	1.07	0.373832	0.8	2.03	0.69	0.339901	0.09	acyl-CoA Delta(11) desaturase (LOC106683205), transcript variant X2, mRNA
XM_014432630.1	0.38	0.38	0	0.02	undefined	0	0.51	0	0.32	0.15	0.05	0.333333	0.02	paired mesoderm homeobox protein 2A-like (LOC106688252), transcript variant X2, mRNA
XM_014435520.1	0	0.03	0	0.22	undefined	0.09	0.02	4.5	0.05	2.28	0.76	0.333333	0	uncharacterized LOC106690177 (LOC106690177), transcript variant X1, mRNA
XM_014433120.1	0	0.06	0	0	undefined	0	0.03	0	0.02	1.83	0.58	0.31694	2.23	transmembrane protein 117-like (LOC106688586), transcript variant X7, mRNA
XM_014421210.1	0.33	0	0	0	undefined	0	0.11	0	0.06	0.73	0.23	0.315068	6.81	sialic acid synthase (LOC106681070), transcript variant X7, mRNA
XM_014438619.1	1.44	1.11	0	0	undefined	0	1.27	0	0.73	0.45	0.14	0.311111	1.62	2-acylglycerol O-acyltransferase 2-like (LOC106692581), transcript variant X2, mRNA
XR_001344687.1	0	0	0	0.33	undefined	0	0	undefined	0	4.58	1.41	0.30786	35.65	uncharacterized LOC106690896 (LOC106690896), transcript variant X3, misc_RNA
XM_014418975.1	0.2	0	0	0	undefined	0	0.08	0	0.04	0.91	0.28	0.307692	0.05	zinc finger protein 62 homolog (LOC106679680), transcript variant X2, mRNA
XM_014419615.1	6.42	7.69	0	1.1	undefined	0.52	7.09	0.0733427	4.44	2.09	0.63	0.301435	1.6	uncharacterized LOC106680115 (LOC106680115), transcript variant X2, mRNA
XM_014434039.1	0.26	3.66	0	2.69	undefined	0.09	4.01	0.0224439	0.54	146.61	42.89	0.292545	32.86	microtubule-associated protein Jupiter-like (LOC106689178), transcript variant X1, mRNA
XM_014426235.1	1.23	1.05	0	1.08	undefined	0.61	1.14	0.535088	0.93	2.1	0.61	0.290476	0.81	protein wingless (LOC106684260), transcript variant X2, mRNA
XM_014421135.1	1.05	0.18	0	0.05	undefined	0.01	0.58	0.0172414	0.36	0.28	0.08	0.285714	0.07	carbonyl reductase [NADPH] 3-like (LOC106681031), transcript variant X2, mRNA
XM_014428997.1	0	0	0	0	undefined	0	0	undefined	0	38.48	10.95	0.284563	0.69	transport and Golgi organization protein 11 (LOC106685960), transcript variant X3, mRNA
XM_014425734.1	0	0.3	0	0.38	undefined	0.1	0.17	0.588235	0.14	1.02	0.29	0.284314	263.97	cytochrome b5-related protein-like (LOC106683957), transcript variant X3, mRNA
XM_014417431.1	0.04	0	0	0	undefined	0	0.02	0	0.01	0.32	0.09	0.28125	0.18	Golgi-specific brefeldin A-resistance guanine nucleotide exchange factor 1 (LOC106678723), transcript variant X7, mRNA
XM_014414946.1	0.13	0.03	0	0.05	undefined	0.02	0.08	0.25	0.05	0.4	0.11	0.275	0.93	E3 ubiquitin-protein ligase FANCL (LOC106677185), transcript variant X5, mRNA
XR_001344451.1	15.93	6.99	0	21.09	undefined	1.16	11.15	0.104036	5.78	0.33	0.09	0.272727	3.45	uncharacterized LOC106689503 (LOC106689503), ncRNA
XM_014437258.1	0.5	0.09	0	0.21	undefined	0.06	0.29	0.206897	0.2	0.33	0.09	0.272727	0.88	synaptic vesicle 2-related protein (LOC106691475), transcript variant X2, mRNA
XM_014430073.1	0.57	0	0	0	undefined	0	0	undefined	0	0.22	0.06	0.272727	0.39	uncharacterized LOC106686615 (LOC106686615), transcript variant X9, mRNA
XM_014429930.1	1.43	0.43	0	0.22	undefined	0.1	0.95	0.105263	0.6	0.26	0.07	0.269231	0.07	protein pangolin, isoforms A/H/I/S (LOC106686555), transcript variant X6, mRNA
XM_014416489.1	2.53	0.77	0	0	undefined	0	1.55	0	0.99	37.63	10.05	0.267074	2.38	carboxypeptidase M (LOC106678144), transcript variant X2, mRNA
XR_001344650.1	0.18	0.08	0	0	undefined	0	0.13	0	0.08	0.54	0.14	0.259259	0	uncharacterized LOC106690667 (LOC106690667), ncRNA
XM_014416737.1	0.65	0.25	0	0.71	undefined	0.38	0.43	0.883721	0.41	1.37	0.35	0.255474	0.03	ankyrin-1-like (LOC106678300), transcript variant X2, mRNA
XM_014427363.1	0	0	0	0	undefined	0	0	undefined	0	0.08	0.02	0.25	1.75	putative gustatory receptor 28b (LOC106684964), transcript variant X1, mRNA
XM_014420081.1	0	0	0	0	undefined	0	0	undefined	0	0.52	0.13	0.25	0	uncharacterized LOC106680390 (LOC106680390), transcript variant X2, mRNA
XM_014424331.1	1659.61	1537.15	0	0	undefined	0	1597.81	0	654.07	708.46	176.58	0.249245	373.88	troponin T (LOC106683096), transcript variant X1, mRNA
XM_014429098.1	24.44	5.24	0	2.24	undefined	0.86	14.29	0.0601819	7.21	3.75	0.91	0.242667	7.39	carboxypeptidase E-like (LOC106686022), transcript variant X1, mRNA
XM_014439006.1	0	0.66	0	0.61	undefined	0.29	0.34	0.852941	0.33	3.91	0.93	0.237852	0	putative ankyrin repeat protein RF_0381 (LOC106692811), transcript variant X2, mRNA
XM_014415261.1	0.72	0	0	0.85	undefined	0.74	0.53	1.39623	0.65	1.9	0.45	0.236842	0	uncharacterized LOC106677373 (LOC106677373), transcript variant X1, mRNA
XM_014427049.1	1.47	0.52	0	1.16	undefined	0.66	0.97	0.680412	0.84	0.51	0.12	0.235294	0.07	coiled-coil domain-containing protein 81-like (LOC106684652), transcript variant X3, mRNA
XM_014424845.1	0.31	0.03	0	0	undefined	0	0.22	0	0.12	1.62	0.38	0.234568	0.09	DIS3-like exonuclease 2 (LOC106683399), transcript variant X2, mRNA
XM_014430238.1	0.37	0.2	0	0.11	undefined	0.06	0.25	0.24	0.17	0.64	0.15	0.234375	0.11	DNA-binding protein D-ETS-3 (LOC106686752), transcript variant X1, mRNA
XM_014419628.1	0	0.11	0	0	undefined	0	0.06	0	0.04	0.56	0.13	0.232143	0.23	uncharacterized LOC106680122 (LOC106680122), transcript variant X4, mRNA
XM_014424478.1	0.3	0.12	0	0.1	undefined	0.04	0.2	0.2	0.13	1.21	0.28	0.231405	0	prostatic acid phosphatase-like (LOC106683185), transcript variant X1, mRNA
XM_014427113.1	0	0	0	0	undefined	0	0	undefined	0	0.7	0.16	0.228571	0.03	uncharacterized LOC106684828 (LOC106684828), transcript variant X1, mRNA
XR_001343744.1	1.24	0.82	0	1.09	undefined	0	1.02	0	0.17	0.23	0.05	0.217391	0.1	uncharacterized LOC106684831 (LOC106684831), transcript variant X1, ncRNA
XM_014432745.1	1.2	1.01	0	0.1	undefined	0.05	1.07	0.046729	0.65	0.68	0.14	0.205882	0.26	uncharacterized LOC106688328 (LOC106688328), transcript variant X2, mRNA
XM_014416834.1	4.74	9.96	0	0	undefined	0	8.06	0	5.04	5.08	1.03	0.202756	0	broad-complex core protein isoforms 1/2/3/4/5 (LOC106678364), transcript variant X3, mRNA
XR_001343735.1	0.14	0	0	0.17	undefined	0.08	0.07	1.14286	0.08	1.21	0.24	0.198347	0.48	uncharacterized LOC106684736 (LOC106684736), transcript variant X1, ncRNA
XM_014419278.1	0.23	0.35	0	0.64	undefined	0.46	0.34	1.35294	0.39	1.78	0.34	0.191011	0	homeotic protein ultrabithorax (LOC106679886), transcript variant X2, mRNA
XM_014435498.1	1.64	3.87	0	0.18	undefined	0.09	2.85	0.0315789	1.76	1.01	0.19	0.188119	3.35	sodium-independent sulfate anion transporter-like (LOC106690163), transcript variant X3, mRNA
XM_014428851.1	0.52	0	0	1.72	undefined	1.01	0.33	3.06061	0.6	6.34	1.18	0.18612	18.18	folylpolyglutamate synthase, mitochondrial (LOC106685871), transcript variant X5, mRNA
XR_001344878.1	0.1	0.26	0	0.28	undefined	0.13	0.18	0.722222	0.16	6.44	1.19	0.184783	0	uncharacterized LOC106691918 (LOC106691918), ncRNA
XM_014429095.1	7.44	5.41	0	0	undefined	0	6.38	0	3.03	15.3	2.7	0.176471	3.73	zinc finger protein 385B-like (LOC106686021), transcript variant X1, mRNA
XM_014424876.1	4.34	2.71	0	4.24	undefined	0.09	3.44	0.0261628	2.04	1.57	0.27	0.171975	9.14	RCC1 and BTB domain-containing protein 1-like (LOC106683418), transcript variant X1, mRNA
XM_014430725.1	0	0	0	0	undefined	0	0	undefined	0	2.3	0.39	0.169565	0.94	uncharacterized LOC106687052 (LOC106687052), transcript variant X3, mRNA
XM_014416457.1	0	0	0	0	undefined	0	0	undefined	0	0.06	0.01	0.166667	0	mucin-2-like (LOC106678124), transcript variant X1, mRNA
XM_014423934.1	0	0	0	0	undefined	0	0	undefined	0	0.36	0.06	0.166667	17.51	odorant receptor coreceptor (LOC106682855), transcript variant X2, mRNA
XM_014415858.1	4.95	1.68	0	0	undefined	0	3.22	0	1.79	2.19	0.35	0.159817	0	organic cation transporter protein-like (LOC106677754), transcript variant X5, mRNA
XM_014426216.1	0.95	0.32	0	0	undefined	0	0.6	0	0.37	1.13	0.18	0.159292	0	protein Wnt-10b (LOC106684252), transcript variant X3, mRNA
XM_014421213.1	0	0.56	0	0	undefined	0	0	undefined	0	10.11	1.61	0.159248	4.84	protein LSM14 homolog B (LOC106681073), transcript variant X1, mRNA
XM_014421094.1	2.16	0.34	0	1	undefined	0.2	1.2	0.166667	0.71	15.81	2.43	0.1537	0.35	serine proteinase stubble (LOC106680995), transcript variant X2, mRNA
XM_014417686.1	9.96	11.14	0	9.56	undefined	1.69	10.58	0.159735	6.58	12.58	1.87	0.148649	1.56	protein dopey-1 homolog (LOC106678875), transcript variant X1, mRNA
XM_014416418.1	0	0	0	0.25	undefined	0	0	undefined	0	1.11	0.13	0.117117	0	F-box only protein 28 (LOC106678102), transcript variant X1, mRNA
XM_014420362.1	0.23	0	0	0	undefined	0	0.1	0	0.07	1.45	0.16	0.110345	0.18	UDP-glucuronosyltransferase 2B7-like (LOC106680570), transcript variant X3, mRNA
XM_014417941.1	0	0.71	0	0	undefined	0	0.35	0	0.21	1.39	0.15	0.107914	0	glucose dehydrogenase [FAD, quinone]-like (LOC106679028), transcript variant X2, mRNA
XM_014422456.1	0.03	0.11	0	0	undefined	0	0.07	0	0.04	0.65	0.07	0.107692	0	protocadherin-15-like (LOC106681895), transcript variant X2, mRNA
XM_014421603.1	0.4	0.13	0	0.08	undefined	0.03	0.25	0.12	0.16	0.6	0.06	0.1	0	neuropeptide Y receptor-like (LOC106681337), transcript variant X4, mRNA
XM_014431076.1	0	0	0	0.43	undefined	0.26	0	undefined	0.11	2.02	0.2	0.0990099	0	hormone receptor 4 (LOC106687289), transcript variant X5, mRNA
XM_014414901.1	1.8	0	0	2.24	undefined	0	0.77	0	0	1.15	0.11	0.0956522	0	probable methyltransferase TARBP1 (LOC106677160), transcript variant X1, mRNA
XR_001342568.1	0.37	0.1	0	0.08	undefined	0.09	0.23	0.391304	0.16	1.7	0.16	0.0941176	0.2	uncharacterized LOC106677232 (LOC106677232), transcript variant X2, ncRNA
XM_014431506.1	0.05	0.08	0	1.3	undefined	0.33	0.09	3.66667	0.25	17.17	1.57	0.0914386	0	pro-resilin (LOC106687552), transcript variant X2, mRNA
XM_014420233.1	0	0.28	0	0.44	undefined	0.2	0.14	1.42857	0.17	1.14	0.1	0.0877193	0.05	uncharacterized LOC106680487 (LOC106680487), transcript variant X3, mRNA
XM_014420361.1	0.12	0.04	0	0	undefined	0	0.07	0	0.04	1.65	0.14	0.0848485	0	UDP-glucuronosyltransferase 2B7-like (LOC106680570), transcript variant X2, mRNA
XM_014421417.1	0.4	1.41	0	0	undefined	0	1.04	0	0.75	1.11	0.09	0.0810811	0	uncharacterized LOC106681193 (LOC106681193), transcript variant X4, mRNA
XM_014428033.1	0.07	0	0	0.12	undefined	0.05	0.03	1.66667	0.04	0.7	0.05	0.0714286	0	prostaglandin E2 receptor EP3 subtype (LOC106685398), transcript variant X4, mRNA
XM_014421140.1	0	0.07	0	0	undefined	0	0.04	0	0.02	12.65	0.78	0.0616601	0.18	ecdysone-inducible protein E75 (LOC106681033), transcript variant X3, mRNA
XM_014421257.1	2.61	5.74	0	0	undefined	0	4.29	0	2.4	33.7	1.93	0.05727	6.19	chitinase-3-like protein 1 (LOC106681087), transcript variant X3, mRNA
XM_014421580.1	4.77	3.98	0	4.41	undefined	1.36	4.37	0.311213	3.05	1.5	0.08	0.0533333	0.24	palmitoyltransferase ZDHHC9 (LOC106681327), transcript variant X1, mRNA
XM_014438269.1	0	0.28	0	0.21	undefined	0.12	0.14	0.857143	0.14	9.61	0.48	0.049948	0	uncharacterized LOC106692362 (LOC106692362), transcript variant X1, mRNA
XM_014434205.1	0.05	0.01	0	0	undefined	0	0.03	0	0.02	0.43	0.02	0.0465116	0	putative ankyrin repeat protein RF_0381 (LOC106689301), mRNA
XM_014426589.1	0.1	0.39	0	0.27	undefined	0.13	0.25	0.52	0.2	3.54	0.15	0.0423729	0.03	uncharacterized LOC106684467 (LOC106684467), transcript variant X2, mRNA
XM_014434012.1	0.13	0.06	0	0	undefined	0	0.09	0	0.11	8.25	0.32	0.0387879	0.07	uncharacterized LOC106689160 (LOC106689160), transcript variant X1, mRNA
XM_014416072.1	0.41	0.08	0	0	undefined	0	0.23	0	0.13	0.56	0.02	0.0357143	0.03	beta-galactoside alpha-2,6-sialyltransferase 1 (LOC106677885), transcript variant X2, mRNA
XM_014426736.1	0	0	0	0	undefined	0	0	undefined	0	1.84	0.05	0.0271739	0	EF-hand calcium-binding domain-containing protein 2 (LOC106684578), transcript variant X2, mRNA
XM_014421142.1	2.14	1.13	0	0.99	undefined	0.37	1.61	0.229814	1.1	21.94	0.59	0.0268915	0	ecdysone-inducible protein E75 (LOC106681033), transcript variant X5, mRNA
XM_014429113.1	0.59	0.46	0	0.76	undefined	0	0.51	0	0.28	1.61	0.04	0.0248447	150.09	glutathione S-transferase 1-1-like (LOC106686030), transcript variant X3, mRNA
XM_014426797.1	1.65	0.09	0	0.02	undefined	0.01	0.83	0.0120482	0.5	2.82	0.06	0.0212766	0	uncharacterized LOC106684611 (LOC106684611), mRNA
XM_014417096.1	0.09	0.13	0	0	undefined	0	0.12	0	0.07	0.68	0.01	0.0147059	0	hepatic leukemia factor-like (LOC106678541), transcript variant X1, mRNA
XM_014419260.1	0.38	0.62	0	0.29	undefined	0.11	0.5	0.22	0.35	13.64	0.19	0.0139296	0.02	putative ankyrin repeat protein RF_0381 (LOC106679877), transcript variant X1, mRNA
XM_014428245.1	0	1.01	0	0	undefined	0	0.54	0	0.28	11.77	0.12	0.0101954	0	alpha-tocopherol transfer protein-like (LOC106685522), transcript variant X3, mRNA
XM_014418298.1	0.09	0	0	0	undefined	0	0.03	0	0	2.28	0.02	0.00877193	0.05	protein yellow-like (LOC106679255), transcript variant X2, mRNA
XM_014424649.1	0.53	0.3	0	0.54	undefined	0.51	0.39	1.30769	0.47	44.02	0.38	0.00863244	0.22	phospholipase A1-like (LOC106683282), transcript variant X1, mRNA
XM_014431768.1	0.83	0	0	0	undefined	0	0.39	0	0.26	5.34	0.04	0.00749064	0.59	uncharacterized LOC106687732 (LOC106687732), transcript variant X2, mRNA
XM_014415634.1	0	0	0	0	undefined	0	0	undefined	0	7.36	0.03	0.00407609	0	mantle protein-like (LOC106677605), mRNA
XM_014422569.1	0.04	0	0	0.27	undefined	0.13	0.02	6.5	0.06	64.89	0.22	0.00339035	0	larval cuticle protein 1-like (LOC106681959), mRNA
XM_014424231.1	0.05	0.15	0	0.43	undefined	0.22	0.09	2.44444	0.14	25.52	0.06	0.0023511	0	cuticle protein 19-like (LOC106683027), mRNA
XM_014430913.1	0.47	0.7	0	0	undefined	0	0.59	0	0.35	21.82	0.04	0.00183318	0	uncharacterized LOC106687179 (LOC106687179), mRNA
XM_014436675.1	0.05	0.12	0	0	undefined	0	0.09	0	0.06	43.95	0.08	0.00182025	0	tetra-peptide repeat homeobox protein 1-like (LOC106691031), transcript variant X1, mRNA
XM_014437899.1	0.18	0.24	0	0.13	undefined	0.06	0.21	0.285714	0.15	1437.6	2.61	0.00181553	0.13	cuticle protein 19-like (LOC106691995), partial mRNA
XM_014416357.1	4.82	4.4	0	0	undefined	0	4.6	0	2.74	33.76	0.06	0.00177725	0	uncharacterized LOC106678059 (LOC106678059), mRNA
XM_014431233.1	0.25	0.01	0	0.05	undefined	0.02	0.12	0.166667	0.08	100.56	0.14	0.0013922	0.04	histidine-rich glycoprotein-like (LOC106687373), mRNA
XM_014424217.1	0.06	0.08	0	0.13	undefined	0.07	0.07	1	0.08	258.29	0.35	0.00135507	0	adult-specific cuticular protein ACP-20-like (LOC106683015), mRNA
XM_014422477.1	0.01	0.02	0	0	undefined	0	0.02	0	0	7.6	0.01	0.00131579	0	uncharacterized LOC106681907 (LOC106681907), transcript variant X3, mRNA
XM_014424212.1	0	0.08	0	0	undefined	0	0.04	0	0.02	315.43	0.39	0.00123641	0.07	cuticle protein 7-like (LOC106683011), transcript variant X2, mRNA
XM_014415801.1	0.45	0.03	0	0	undefined	0	0.23	0	0.14	84.27	0.08	0.00094933	0	uncharacterized LOC106677714 (LOC106677714), transcript variant X1, mRNA
XM_014427741.1	0.06	0	0	0.02	undefined	0.01	0.03	0.333333	0.02	11.65	0.01	0.000858369	0.02	uncharacterized LOC106685187 (LOC106685187), mRNA
XM_014422471.1	0.01	0	0	0.43	undefined	0.2	0	undefined	0.08	43.47	0.03	0.000690131	0	SH3 domain-containing protein C23A1.17-like (LOC106681903), transcript variant X3, mRNA
XM_014422472.1	0.01	0	0	0.43	undefined	0.2	0	undefined	0.08	43.47	0.03	0.000690131	0	SH3 domain-containing protein C23A1.17-like (LOC106681903), transcript variant X4, mRNA
XM_014415834.1	0.15	0.37	0	0.01	undefined	0.01	0.27	0.037037	0.16	113.77	0.07	0.000615276	0	cuticle protein 7-like (LOC106677743), mRNA
XM_014424209.1	0	0.05	0	0	undefined	0	0.03	0	0.01	211.92	0.12	0.000566251	0	histidine-rich glycoprotein-like (LOC106683008), mRNA
XM_014426615.1	0	0.02	0	0.01	undefined	0	0.01	0	0.01	35.35	0.02	0.000565771	0	uncharacterized LOC106684495 (LOC106684495), mRNA
XM_014424214.1	0.05	0.07	0	0	undefined	0	0.06	0	0.04	203	0.11	0.000541872	0	pupal cuticle protein Edg-84A-like (LOC106683012), mRNA
XM_014439050.1	0.02	0.01	0	0	undefined	0	0.01	0	0.01	173.45	0.09	0.000518882	0	uncharacterized LOC106692846 (LOC106692846), mRNA
XR_001343244.1	0.87	0.18	0	0.2	undefined	0.04	0.55	0.0727273	0.35	328.77	0.17	0.000517079	0.11	uncharacterized LOC106681441 (LOC106681441), ncRNA
XM_014416319.1	0.24	1.14	0	0	undefined	0	0.72	0	0.43	539.51	0.24	0.000444848	0.06	cuticle protein 7-like (LOC106678041), mRNA
XM_014436671.1	0.06	0.4	0	0	undefined	0	0.24	0	0.14	126.8	0.05	0.000394322	0	tetra-peptide repeat homeobox protein 1-like (LOC106691028), transcript variant X1, mRNA
XM_014422470.1	0	0	0	0.19	undefined	0.09	0	undefined	0.05	78.7	0.03	0.000381194	0	SH3 domain-containing protein C23A1.17-like (LOC106681903), transcript variant X2, mRNA
XM_014438116.1	0.1	0.12	0	0	undefined	0	0.11	0	0.07	543.6	0.18	0.000331126	0.03	cuticle protein 19-like (LOC106692211), mRNA
XM_014424226.1	0.06	0.09	0	0.04	undefined	0.02	0.08	0.25	0.05	216.45	0.07	0.0003234	0	cuticle protein 19-like (LOC106683023), mRNA
XM_014437777.1	0.05	0.21	0	0.02	undefined	0.01	0.13	0.0769231	0.08	75.66	0.02	0.00026434	0.03	tetra-peptide repeat homeobox protein 1-like (LOC106691874), mRNA
XM_014431967.1	0	0	0	0	undefined	0	0	undefined	0	87.21	0.02	0.000229331	0	glycine-rich cell wall structural protein 1.8-like (LOC106687835), mRNA
XM_014437784.1	0.02	0	0	0	undefined	0	0.01	0	0.03	187.38	0.04	0.00021347	0	uncharacterized LOC106691882 (LOC106691882), transcript variant X1, mRNA
XM_014435183.1	0	0.53	0	1.54	undefined	0.75	0.28	2.67857	0.47	1140.43	0.24	0.000210447	0	calcium-binding protein P-like (LOC106689955), transcript variant X3, mRNA
XM_014428253.1	0	0	0	0	undefined	0	0	undefined	0	2.98	0	0	98.36	alpha-tocopherol transfer protein-like (LOC106685522), transcript variant X10, mRNA
XM_014427256.1	90.04	0	0	0	undefined	0	25.41	0	0	0.83	0	0	53.8	myosin heavy chain, muscle (LOC106684916), transcript variant X5, mRNA
XM_014435053.1	4.6	1.27	0	2.53	undefined	0	2.85	0	1.41	1.87	0	0	48.63	uncharacterized LOC106689861 (LOC106689861), mRNA
XM_014436234.1	0	0.53	0	0.95	undefined	0.19	0.27	0.703704	0.25	0.65	0	0	32.15	17-beta-hydroxysteroid dehydrogenase 13-like (LOC106690711), transcript variant X3, mRNA
XM_014424759.1	0.12	0.16	0	0.08	undefined	0.07	0.14	0.5	0.11	0.13	0	0	20.69	uncharacterized LOC106683353 (LOC106683353), transcript variant X1, mRNA
XM_014428413.1	1.83	0.25	0	0	undefined	0	0.96	0	0.52	5.55	0	0	19.96	glutathione S-transferase-like (LOC106685622), transcript variant X1, mRNA
XM_014427277.1	40.97	42.2	0	0	undefined	0	62.14	0	202.55	0.14	0	0	19.18	myosin heavy chain, muscle (LOC106684916), transcript variant X25, mRNA
XM_014433188.1	0	0.42	0	0.09	undefined	0.04	0.22	0.181818	0.15	0.05	0	0	14.23	alpha-tocopherol transfer protein-like (LOC106688626), transcript variant X2, mRNA
XM_014438761.1	0.65	0.11	0	0.04	undefined	0	0.41	0	0.06	1.14	0	0	12.02	amyloid beta A4 precursor protein-binding family B member 2-like (LOC106692676), transcript variant X1, mRNA
XM_014435995.1	0.08	0.06	0	0.15	undefined	0.09	0.08	1.125	0.08	0.1	0	0	11.43	putative odorant receptor 71a (LOC106690544), partial mRNA
XM_014429537.1	0.29	0.36	0	0.42	undefined	0.19	0.32	0.59375	0.27	2.47	0	0	9.81	cytochrome P450 4C1-like (LOC106686317), transcript variant X3, mRNA
XR_001343501.1	8.99	4.8	0	3.29	undefined	1.43	6.71	0.213115	4.55	0.55	0	0	7.19	uncharacterized LOC106682949 (LOC106682949), transcript variant X3, ncRNA
XM_014425978.1	0.41	0.29	0	0.12	undefined	0.07	0.34	0.205882	0.22	0.12	0	0	6.22	adhesion G protein-coupled receptor E1-like (LOC106684097), transcript variant X6, mRNA
XM_014427282.1	73.3	93.07	0	0	undefined	0	86.49	0	0	0.02	0	0	6.06	myosin heavy chain, muscle (LOC106684916), transcript variant X29, mRNA
XM_014432212.1	0.15	0	0	0.11	undefined	0.03	0.05	0.6	0.05	0.1	0	0	5.68	sphingomyelin phosphodiesterase (LOC106687979), transcript variant X6, mRNA
XM_014429404.1	0	0.4	0	0.33	undefined	0.16	0.11	1.45455	0.13	0.44	0	0	5.26	uncharacterized LOC106686225 (LOC106686225), transcript variant X1, mRNA
XM_014417629.1	6.43	3.74	0	6.21	undefined	0	5.08	0	2.59	4.08	0	0	5.14	uncharacterized LOC106678846 (LOC106678846), transcript variant X2, mRNA
XM_014425868.1	0	0	0	0.13	undefined	0	0	undefined	0	0.11	0	0	4.91	uncharacterized LOC106684029 (LOC106684029), transcript variant X2, mRNA
XR_001343176.1	4.93	17.29	0	0	undefined	0	11.06	0	6.16	6.96	0	0	4.29	uncharacterized LOC106681003 (LOC106681003), transcript variant X2, ncRNA
XM_014421207.1	1	0	0	0.02	undefined	0.02	0.08	0.25	0.04	0.04	0	0	3.85	sialic acid synthase (LOC106681070), transcript variant X4, mRNA
XM_014417857.1	0	0.41	0	0.83	undefined	0.16	0.24	0.666667	0.23	0.07	0	0	3.21	muscle M-line assembly protein unc-89 (LOC106678972), transcript variant X3, mRNA
XM_014417008.1	0.68	0	0	0	undefined	0	0.56	0	0.36	48.03	0	0	3.19	pupal cuticle protein 27-like (LOC106678487), transcript variant X1, mRNA
XM_014439039.1	0.19	0.07	0	0.01	undefined	0	0.12	0	0.07	0.09	0	0	3.14	transcriptional repressor scratch 2-like (LOC106692831), transcript variant X2, mRNA
XM_014438192.1	0.03	0.07	0	0.02	undefined	0.01	0.05	0.2	0.04	0.04	0	0	3.05	uncharacterized LOC106692293 (LOC106692293), partial mRNA
XM_014435151.1	0.09	0.07	0	0.07	undefined	0.04	0.08	0.5	0.06	0.08	0	0	2.88	uncharacterized LOC106689927 (LOC106689927), transcript variant X1, mRNA
XM_014431556.1	0.04	0.03	0	0.02	undefined	0.01	0.04	0.25	0.02	0.04	0	0	2.69	odorant receptor 43b-like (LOC106687582), mRNA
XM_014433983.1	0	0	0	0	undefined	0	0	undefined	0	0.38	0	0	2.07	cytoplasmic dynein 1 intermediate chain (LOC106689153), transcript variant X4, mRNA
XM_014437841.1	0	0	0	0.33	undefined	0.11	0	undefined	0.06	0.36	0	0	2	homocysteine S-methyltransferase 1-like (LOC106691929), transcript variant X2, mRNA
XM_014438457.1	2.27	3.97	0	2.31	undefined	0	3.21	0	0.96	1.28	0	0	1.93	sterile alpha and TIR motif-containing protein 1 (LOC106692486), transcript variant X1, mRNA
XM_014434017.1	2.78	0.48	0	0.26	undefined	0.08	1.57	0.0509554	0.67	25.08	0	0	1.73	uncharacterized LOC106689161 (LOC106689161), transcript variant X2, mRNA
XM_014419626.1	0	0.5	0	0	undefined	0	0.37	0	0.23	0.91	0	0	1.62	uncharacterized LOC106680122 (LOC106680122), transcript variant X2, mRNA
XR_001343023.1	0.66	0.22	0	0.16	undefined	0.09	0.41	0.219512	0.27	0.19	0	0	1.55	uncharacterized LOC106679754 (LOC106679754), transcript variant X3, ncRNA
XM_014428877.1	0.27	0.58	0	0	undefined	0	0.43	0	0.17	0.3	0	0	1.49	WD repeat-containing protein 60 (LOC106685895), transcript variant X1, mRNA
XM_014433559.1	0.16	0.29	0	0.21	undefined	0	0.17	0	0.11	0.61	0	0	1.41	uncharacterized LOC106688873 (LOC106688873), transcript variant X7, mRNA
XM_014429559.1	0.1	0.03	0	0	undefined	0	0.06	0	0.04	0.15	0	0	1.36	gustatory receptor for bitter taste 66a-like (LOC106686328), transcript variant X4, mRNA
XR_001343252.1	0	0	0	0.21	undefined	0.11	0	undefined	0.04	0.65	0	0	1.32	uncharacterized LOC106681482 (LOC106681482), transcript variant X2, ncRNA
XM_014435904.1	0.28	0	0	0	undefined	0	0.12	0	0.07	0.15	0	0	1.11	dolichyl pyrophosphate Man9GlcNAc2 alpha-1,3-glucosyltransferase (LOC106690455), transcript variant X5, mRNA
XR_001343602.1	0	0	0	0	undefined	0	0	undefined	0	0.17	0	0	1.08	uncharacterized LOC106683841 (LOC106683841), ncRNA
XM_014438739.1	0	0.05	0	0	undefined	0	0.03	0	0.01	0.08	0	0	1.07	zinc finger autosomal protein-like (LOC106692661), transcript variant X10, mRNA
XM_014432534.1	0.21	0.08	0	0	undefined	0	0.14	0	0.09	0.13	0	0	1.01	uncharacterized LOC106688188 (LOC106688188), mRNA
XM_014420495.1	0.11	0.15	0	0	undefined	0	0.12	0	0.07	0.09	0	0	0.91	TBC1 domain family member 31-like (LOC106680634), transcript variant X2, mRNA
XR_001344761.1	0.28	0.15	0	0.05	undefined	0.03	0.22	0.136364	0.14	0.02	0	0	0.9	protein tipE (LOC106691302), transcript variant X2, misc_RNA
XR_001343356.1	2.27	0.3	0	0.4	undefined	0	1.33	0	0	0.08	0	0	0.88	uncharacterized LOC106682129 (LOC106682129), transcript variant X1, ncRNA
XM_014427471.1	4.69	7.11	0	0.5	undefined	0	6.05	0	2.77	0.59	0	0	0.87	acyl-CoA:lysophosphatidylglycerol acyltransferase 1-like (LOC106685019), transcript variant X1, mRNA
XM_014437404.1	0	0	0	0	undefined	0	0	undefined	0	0.52	0	0	0.74	omega-amidase NIT2-like (LOC106691584), transcript variant X2, mRNA
XM_014429369.1	0	0	0	0	undefined	0	0	undefined	0	0.01	0	0	0.72	FMRFamide receptor (LOC106686189), transcript variant X2, mRNA
XM_014434654.1	0.13	0.27	0	0	undefined	0	0.19	0	0.12	0.49	0	0	0.72	probable nuclear hormone receptor HR38 (LOC106689598), transcript variant X3, mRNA
XM_014433716.1	0	0	0	0	undefined	0	0	undefined	0	0.16	0	0	0.7	odorant receptor 82a-like (LOC106688986), transcript variant X3, mRNA
XM_014429809.1	4	2.57	0	6.22	undefined	0	3.26	0	0.49	2.7	0	0	0.7	putative uncharacterized protein DDB_G0271606 (LOC106686472), transcript variant X1, mRNA
XM_014416356.1	0	0	0	0.01	undefined	0	0	undefined	0	0.11	0	0	0.66	gustatory and odorant receptor 24-like (LOC106678058), transcript variant X2, mRNA
XM_014431141.1	2.35	0.45	0	2	undefined	0.62	0.78	0.794872	0.74	1.6	0	0	0.64	transmembrane protein 234 (LOC106687320), transcript variant X2, mRNA
XM_014430161.1	0	0	0	0	undefined	0	0	undefined	0	0.05	0	0	0.59	solute carrier family 25 member 44-like (LOC106686712), transcript variant X2, mRNA
XM_014426359.1	0.03	0	0	0	undefined	0	0	undefined	0	0.03	0	0	0.57	V-type proton ATPase 116 kDa subunit a isoform 1-like (LOC106684339), transcript variant X1, mRNA
XM_014417074.1	1.94	0.42	0	0.08	undefined	0.1	1.14	0.0877193	0.72	1.03	0	0	0.57	receptor-interacting serine/threonine-protein kinase 4-like (LOC106678523), transcript variant X3, mRNA
XM_014416550.1	6.76	6.15	0	5.58	undefined	0	6.42	0	0	5.48	0	0	0.57	rab5 GDP/GTP exchange factor (LOC106678175), transcript variant X1, mRNA
XM_014418709.1	0.48	1.35	0	1.08	undefined	0.54	0.95	0.568421	0.8	5.4	0	0	0.54	uncharacterized LOC106679506 (LOC106679506), transcript variant X3, mRNA
XM_014429558.1	0.17	0.07	0	0.03	undefined	0.01	0.12	0.0833333	0.08	0.05	0	0	0.53	gustatory receptor for bitter taste 66a-like (LOC106686328), transcript variant X3, mRNA
XM_014435386.1	0.16	0.04	0	0	undefined	0	0.09	0	0.06	0.22	0	0	0.52	zinc finger protein 423 homolog (LOC106690098), transcript variant X4, mRNA
XM_014418150.1	0.67	0	0	0.3	undefined	0	0.27	0	0	0.86	0	0	0.51	pre-mRNA 3'-end-processing factor FIP1 (LOC106679166), transcript variant X3, mRNA
XM_014419014.1	2.2	0.2	0	0.02	undefined	0	1.13	0	0.65	0.19	0	0	0.49	JNK-interacting protein 1 (LOC106679708), transcript variant X1, mRNA
XM_014419024.1	0.06	0	0	0	undefined	0	0.03	0	0.02	0.7	0	0	0.41	variant-surface-glycoprotein phospholipase C-like (LOC106679713), transcript variant X2, mRNA
XM_014434048.1	0.43	0.13	0	0	undefined	0	0.26	0	0.12	0.91	0	0	0.38	PR domain zinc finger protein 16-like (LOC106689181), transcript variant X3, mRNA
XM_014417855.1	6.85	1.48	0	0.5	undefined	0.25	4	0.0625	2.59	1.33	0	0	0.36	muscle M-line assembly protein unc-89 (LOC106678972), transcript variant X1, mRNA
XM_014427835.1	0.62	0	0	2.05	undefined	0	0	undefined	0	2.84	0	0	0.31	disheveled-associated activator of morphogenesis 1 (LOC106685267), transcript variant X1, mRNA
XM_014436360.1	0	0	0	0	undefined	0	0	undefined	0	0.25	0	0	0.31	telomerase reverse transcriptase-like (LOC106690792), transcript variant X12, mRNA
XM_014418867.1	0	0	0	0	undefined	0	0	undefined	0	0.23	0	0	0.29	UDP-glucuronosyltransferase 1-2-like (LOC106679611), transcript variant X3, mRNA
XM_014428329.1	0.05	0.04	0	0.09	undefined	0.05	0.04	1.25	0.04	0.07	0	0	0.26	putative inorganic phosphate cotransporter (LOC106685571), transcript variant X3, mRNA
XM_014435385.1	0.03	0	0	0	undefined	0	0.02	0	0.01	0.1	0	0	0.26	zinc finger protein 423 homolog (LOC106690098), transcript variant X3, mRNA
XM_014415356.1	0	0.01	0	0	undefined	0	0	undefined	0	2.66	0	0	0.24	tudor domain-containing protein 1 (LOC106677429), transcript variant X1, mRNA
XM_014427122.1	0.4	0.08	0	0.15	undefined	0.08	0.23	0.347826	0.17	0.31	0	0	0.24	coiled-coil domain-containing protein 81-like (LOC106684652), transcript variant X4, mRNA
XM_014434620.1	0	0.84	0	0	undefined	0	0.45	0	0.21	1.04	0	0	0.23	protein FAM193A-like (LOC106689570), transcript variant X1, mRNA
XM_014428818.1	5.16	4.41	0	3.98	undefined	0	4.76	0	2.2	3.51	0	0	0.22	acylamino-acid-releasing enzyme-like (LOC106685860), transcript variant X1, mRNA
XM_014421719.1	0.12	0.2	0	0.39	undefined	0.2	0.16	1.25	0.18	0.28	0	0	0.21	E3 ubiquitin-protein ligase SIAH1-like (LOC106681413), transcript variant X2, mRNA
XM_014418120.1	0.74	0.77	0	0.68	undefined	0.35	0.76	0.460526	0.6	0.15	0	0	0.2	beclin-1-like protein (LOC106679143), transcript variant X6, mRNA
XM_014425569.1	0.6	0	0	0.09	undefined	0.05	0.3	0.166667	0.18	0.02	0	0	0.2	BAI1-associated protein 3 (LOC106683854), transcript variant X1, mRNA
XM_014431869.1	1.47	4.96	0	0.38	undefined	0.16	3.39	0.0471976	2.05	1.86	0	0	0.2	myrosinase 1-like (LOC106687782), transcript variant X1, mRNA
XM_014415504.1	0.11	0.81	0	0.02	undefined	0	0.47	0	0.16	0.36	0	0	0.19	uncharacterized LOC106677519 (LOC106677519), transcript variant X1, mRNA
XM_014433612.1	0.12	0.17	0	0	undefined	0	0.14	0	0.08	26.1	0	0	0.19	protein takeout-like (LOC106688913), transcript variant X1, mRNA
XM_014433541.1	0	0	0	0	undefined	0	0	undefined	0	0.15	0	0	0.16	transmembrane protein FAM155A (LOC106688864), transcript variant X2, mRNA
XR_001344876.1	0.56	1.03	0	0.2	undefined	0.1	0.81	0.123457	0.5	1454.65	0	0	0.16	uncharacterized LOC106691908 (LOC106691908), ncRNA
XM_014439047.1	0	0	0	0	undefined	0	0	undefined	0	0.26	0	0	0.15	lysophospholipase-like protein 1 (LOC106692844), transcript variant X2, mRNA
XM_014430835.1	0.04	0.03	0	0.34	undefined	0.16	0.04	4	0.09	0.36	0	0	0.15	uncharacterized LOC106687125 (LOC106687125), mRNA
XM_014419569.1	0.42	0.17	0	0.07	undefined	0.04	0.3	0.133333	0.19	0.16	0	0	0.15	hepatocyte nuclear factor 6 (LOC106680086), transcript variant X1, mRNA
XR_001344819.1	0	0	0	0	undefined	0	0	undefined	0	0.52	0	0	0.14	uncharacterized LOC106691600 (LOC106691600), transcript variant X1, ncRNA
XR_001343624.1	0.08	0	0	0.33	undefined	0.14	0	undefined	0.04	0.14	0	0	0.13	uncharacterized LOC106683932 (LOC106683932), transcript variant X1, ncRNA
XM_014418019.1	0.2	0	0	0.73	undefined	0.42	0.08	5.25	0.23	0.12	0	0	0.13	uncharacterized LOC106679071 (LOC106679071), transcript variant X3, mRNA
XM_014425390.1	0.05	0	0	0	undefined	0	0.03	0	0.01	5.22	0	0	0.13	beta-glucuronidase-like (LOC106683731), transcript variant X2, mRNA
XM_014434570.1	0.04	0.04	0	0	undefined	0	0.04	0	0.03	0.04	0	0	0.13	uncharacterized LOC106689551 (LOC106689551), transcript variant X2, mRNA
XR_001345013.1	0.1	0.17	0	0.02	undefined	0.05	0.14	0.357143	0.11	0.07	0	0	0.12	uncharacterized LOC106692884 (LOC106692884), transcript variant X6, ncRNA
XR_001343978.1	0.11	1.75	0	0	undefined	0	0.97	0	0.58	0.07	0	0	0.12	uncharacterized LOC106686222 (LOC106686222), ncRNA
XM_014416246.1	0	0	0	0.01	undefined	0	0	undefined	0	0.03	0	0	0.11	protein MLP1-like (LOC106677990), transcript variant X2, mRNA
XR_001344364.1	0.42	0.21	0	0.18	undefined	0.06	0.31	0.193548	0.2	0.46	0	0	0.11	uncharacterized LOC106688786 (LOC106688786), transcript variant X3, misc_RNA
XM_014415902.1	0.08	0.1	0	0	undefined	0	0.09	0	0.05	0.39	0	0	0.11	uncharacterized LOC106677785 (LOC106677785), mRNA
XM_014434071.1	1.52	0	0	0	undefined	0	0.79	0	0.03	0.04	0	0	0.11	protein kinase C, brain isozyme (LOC106689197), transcript variant X1, mRNA
XM_014430992.1	0.4	0.09	0	0.03	undefined	0.02	0.23	0.0869565	0.14	0.29	0	0	0.1	cuticle protein 19-like (LOC106687230), transcript variant X2, mRNA
XM_014424018.1	0.08	0	0	0	undefined	0	0.04	0	0.02	0.19	0	0	0.1	retinoic acid receptor RXR (LOC106682866), transcript variant X8, mRNA
XM_014416957.1	0	0	0	0	undefined	0	0	undefined	0	0.27	0	0	0.09	whirlin (LOC106678451), transcript variant X6, mRNA
XM_014430342.1	0.21	0.06	0	0.06	undefined	0.03	0.13	0.230769	0.09	0.03	0	0	0.09	RIMS-binding protein 2-like (LOC106686808), transcript variant X2, mRNA
XM_014419222.1	0.21	0.1	0	0	undefined	0	0.16	0	0.09	2.24	0	0	0.09	trypsin-1 (LOC106679850), transcript variant X2, mRNA
XM_014429011.1	0	0.95	0	0.42	undefined	0	0.65	0	0.31	5.15	0	0	0.09	roundabout homolog 2-like (LOC106685969), transcript variant X1, mRNA
XR_001342854.1	0	0	0	0.17	undefined	0.08	0	undefined	0.03	2	0	0	0.08	uncharacterized LOC106678878 (LOC106678878), ncRNA
XR_001345035.1	0.34	0.28	0	0.09	undefined	0.04	0.31	0.129032	0.2	0.19	0	0	0.08	uncharacterized LOC106692990 (LOC106692990), ncRNA
XM_014421609.1	0	0	0	0.26	undefined	0.12	0	undefined	0.04	0.04	0	0	0.07	facilitated trehalose transporter Tret1-like (LOC106681339), transcript variant X3, mRNA
XM_014421611.1	0	0	0	0.26	undefined	0.12	0	undefined	0.04	0.04	0	0	0.07	facilitated trehalose transporter Tret1-like (LOC106681339), transcript variant X5, mRNA
XM_014417139.1	0.02	2.27	0	0.13	undefined	0.06	1.21	0.0495868	0.75	21.96	0	0	0.07	pupal cuticle protein Edg-84A-like (LOC106678562), mRNA
XM_014414885.1	0.15	0	0	0	undefined	0	0.08	0	0.04	1.99	0	0	0.07	trypsin-7-like (LOC106677151), transcript variant X1, mRNA
XM_014426363.1	0.75	0.23	0	0	undefined	0	0.49	0	0.3	0.23	0	0	0.07	uncharacterized LOC106684340 (LOC106684340), transcript variant X1, mRNA
XM_014436616.1	0.01	0	0	0	undefined	0	0	undefined	0	2.59	0	0	0.06	WAS/WASL-interacting protein family member 1-like (LOC106690985), mRNA
XM_014438082.1	0.27	0.57	0	1.73	undefined	1.02	0.43	2.37209	0.67	2.41	0	0	0.06	DNA topoisomerase 2-binding protein 1-like (LOC106692178), partial mRNA
XM_014427397.1	0	0.83	0	0.26	undefined	0.16	0.44	0.363636	0.36	0.32	0	0	0.06	E3 ubiquitin-protein ligase sina-like (LOC106684957), transcript variant X6, mRNA
XM_014426653.1	0	1.07	0	0.35	undefined	0	0.54	0	0.34	6.31	0	0	0.06	uncharacterized LOC106684524 (LOC106684524), transcript variant X1, mRNA
XM_014432500.1	0	0.03	0	0.15	undefined	0.09	0.02	4.5	0.04	0.38	0	0	0.05	calcitonin gene-related peptide type 1 receptor-like (LOC106688163), transcript variant X1, mRNA
XM_014431890.1	0.17	0.71	0	1.22	undefined	0.58	0.44	1.31818	0.5	0.16	0	0	0.05	protein Red-like (LOC106687797), mRNA
XM_014425605.1	0.05	0.11	0	0.13	undefined	0.08	0.08	1	0.08	0.17	0	0	0.05	uncharacterized LOC106683873 (LOC106683873), transcript variant X2, mRNA
XM_014435785.1	0.31	0.06	0	0.02	undefined	0.01	0.19	0.0526316	0.12	0.05	0	0	0.05	uncharacterized LOC106690369 (LOC106690369), transcript variant X3, mRNA
XM_014417152.1	0	2.57	0	0.1	undefined	0.05	1.36	0.0367647	0.83	14.46	0	0	0.05	pupal cuticle protein Edg-84A-like (LOC106678573), mRNA
XM_014416317.1	0	0.3	0	0	undefined	0	0.09	0	0	74.81	0	0	0.05	cuticle protein 7-like (LOC106678038), transcript variant X2, mRNA
XM_014416132.1	0	0	0	0	undefined	0	0	undefined	0	0.17	0	0	0.04	matrix metalloproteinase-19-like (LOC106677916), transcript variant X1, mRNA
XM_014418101.1	0.03	0	0	0	undefined	0	0	undefined	0	0.01	0	0	0.04	small conductance calcium-activated potassium channel protein-like (LOC106679133), transcript variant X1, mRNA
XM_014417108.1	0	0.15	0	0	undefined	0	0.09	0	0.05	0.74	0	0	0.04	uncharacterized LOC106678543 (LOC106678543), transcript variant X2, mRNA
XM_014421464.1	0	0	0	0	undefined	0	0.03	0	0	2.45	0	0	0.04	protein boule-like (LOC106681241), transcript variant X4, mRNA
XM_014424216.1	0.09	0.07	0	0	undefined	0	0.08	0	0.04	147.91	0	0	0.04	cuticle protein 7-like (LOC106683014), mRNA
XM_014422780.1	0	0.01	0	0	undefined	0	0	undefined	0	2.94	0	0	0.03	repetitive proline-rich cell wall protein 2-like (LOC106682104), mRNA
XR_001342711.1	0	0	0	0	undefined	0	0	undefined	0	0.11	0	0	0.03	uncharacterized LOC106678153 (LOC106678153), transcript variant X1, ncRNA
XM_014431616.1	0.12	0.06	0	0.06	undefined	0.03	0.09	0.333333	0.07	0.11	0	0	0.03	DNA-binding protein HEXBP-like (LOC106687630), mRNA
XM_014426327.1	0.33	0.08	0	0.02	undefined	0.03	0.18	0.166667	0.1	0.03	0	0	0.03	putative thiamine transporter SLC35F3 (LOC106684320), transcript variant X5, mRNA
XM_014422081.1	0.33	0.12	0	0	undefined	0	0.24	0	0.15	0.12	0	0	0.03	ELKS/Rab6-interacting/CAST family member 1 (LOC106681645), transcript variant X4, mRNA
XM_014424708.1	0.14	0	0	0.07	undefined	0.03	0	undefined	0	0.25	0	0	0.02	neuroendocrine convertase 1-like (LOC106683322), transcript variant X2, mRNA
XM_014426280.1	0.03	0.21	0	0.07	undefined	0.1	0.14	0.714286	0.12	0.13	0	0	0.02	MCM domain-containing protein 2 (LOC106684292), transcript variant X2, mRNA
XM_014435121.1	0.33	0.06	0	0.04	undefined	0.01	0.19	0.0526316	0.11	0.15	0	0	0.02	disintegrin and metalloproteinase domain-containing protein 11 (LOC106689903), transcript variant X7, mRNA
XM_014420815.1	0	0.67	0	0.37	undefined	0	0.07	0	0	11.8	0	0	0.02	serine proteinase stubble (LOC106680842), transcript variant X1, mRNA
XM_014429413.1	0.26	0	0	0	undefined	0	0.13	0	0.07	0.4	0	0	0.02	protein kinase C-binding protein NELL1-like (LOC106686231), transcript variant X4, mRNA
XM_014428048.1	0	0	0	0	undefined	0	0	undefined	0	3.9	0	0	0.01	alpha-latrocrustotoxin-Lt1a (LOC106685407), transcript variant X2, mRNA
XM_014439247.1	0.01	0.05	0	0.03	undefined	0.02	0.03	0.666667	0.03	0.14	0	0	0.01	dystonin (LOC106692958), transcript variant X2, mRNA
XR_001342857.1	0	0.28	0	0.14	undefined	0.08	0.16	0.5	0.12	0.09	0	0	0.01	uncharacterized LOC106678925 (LOC106678925), transcript variant X2, ncRNA
XM_014421579.1	0.25	0.06	0	0.02	undefined	0.01	0.14	0.0714286	0.09	0.07	0	0	0.01	uncharacterized LOC106681326 (LOC106681326), transcript variant X2, mRNA
XM_014425580.1	31.89	170.66	0	0.31	undefined	0.12	105.69	0.0011354	62.76	6.76	0	0	0.01	ice-structuring glycoprotein-like (LOC106683861), transcript variant X2, mRNA
XM_014421354.1	0	0.17	0	0	undefined	0	0.08	0	0.05	0.3	0	0	0.01	glycine receptor subunit alpha-4 (LOC106681173), transcript variant X2, mRNA
XM_014435179.1	0.11	0.03	0	0	undefined	0	0.07	0	0.04	41.04	0	0	0.01	larval cuticle protein F1 (LOC106689954), mRNA
XM_014438137.1	0.03	0.07	0	0	undefined	0	0.05	0	0	0.03	0	0	0.01	uncharacterized LOC106692233 (LOC106692233), mRNA
XR_001344013.1	0.19	0.19	0	0	undefined	0	0.19	0	0.11	1.14	0	0	0.01	uncharacterized LOC106686489 (LOC106686489), ncRNA
XM_014414852.1	0	0	0	0	undefined	0	0	undefined	0	0.15	0	0	0	uncharacterized LOC106677134 (LOC106677134), transcript variant X1, mRNA
XM_014415305.1	0	0	0	0	undefined	0	0	undefined	0	0.59	0	0	0	chloride channel protein 2 (LOC106677394), transcript variant X6, mRNA
XM_014416313.1	0	0	0	0	undefined	0	0	undefined	0	0.54	0	0	0	uncharacterized LOC106678033 (LOC106678033), transcript variant X1, mRNA
XM_014417140.1	0	0.01	0	0.01	undefined	0.01	0	undefined	0	1.38	0	0	0	histidine-rich glycoprotein-like (LOC106678563), mRNA
XM_014417150.1	0	0	0	0	undefined	0	0	undefined	0	0.01	0	0	0	Down syndrome cell adhesion molecule-like protein Dscam2 (LOC106678542), transcript variant X7, mRNA
XM_014417203.1	0	0	0	0	undefined	0	0	undefined	0	0.07	0	0	0	Down syndrome cell adhesion molecule-like protein Dscam2 (LOC106678542), transcript variant X14, mRNA
XM_014417588.1	0	0	0	0	undefined	0	0	undefined	0	0.11	0	0	0	zinc finger protein 729-like (LOC106678824), transcript variant X1, mRNA
XM_014417770.1	0	0	0	0	undefined	0	0	undefined	0	0.28	0	0	0	segmentation protein cap'n'collar (LOC106678916), transcript variant X1, mRNA
XM_014418442.1	0	0	0	0	undefined	0	0	undefined	0	7.46	0	0	0	uncharacterized LOC106679335 (LOC106679335), mRNA
XM_014418798.1	0	0	0	0	undefined	0	0	undefined	0	0.1	0	0	0	zinc finger protein 701-like (LOC106679567), transcript variant X2, mRNA
XM_014418999.1	0	0	0	0	undefined	0	0	undefined	0	0.37	0	0	0	vegetative cell wall protein gp1-like (LOC106679696), mRNA
XM_014419029.1	0	0	0	0	undefined	0	0	undefined	0	2.37	0	0	0	tensin-1 (LOC106679719), transcript variant X1, mRNA
XM_014419055.1	0	0	0	0	undefined	0	0	undefined	0	0.39	0	0	0	prolactin-releasing peptide receptor-like (LOC106679734), transcript variant X3, mRNA
XM_014419444.1	0	0	0	0	undefined	0	0	undefined	0	0.42	0	0	0	rho GTPase-activating protein 100F (LOC106679999), transcript variant X3, mRNA
XM_014419528.1	0	0	0	0	undefined	0	0	undefined	0	0.5	0	0	0	regulator of G-protein signaling loco (LOC106680061), transcript variant X10, mRNA
XM_014419908.1	0	0	0	0	undefined	0	0	undefined	0	0.08	0	0	0	zinc finger X-chromosomal protein-like (LOC106680317), mRNA
XM_014421625.1	0	0	0	0	undefined	0	0	undefined	0	0.11	0	0	0	larval cuticle protein A2B-like (LOC106681348), transcript variant X1, mRNA
XM_014422369.1	0	0	0	0.02	undefined	0	0	undefined	0	0.54	0	0	0	trithorax group protein osa-like (LOC106681800), transcript variant X8, mRNA
XM_014422373.1	0.32	0	0	1.99	undefined	0	0	undefined	0	13.87	0	0	0	uncharacterized LOC106681840 (LOC106681840), transcript variant X1, mRNA
XM_014422475.1	0	0	0	0	undefined	0	0	undefined	0	6.74	0	0	0	uncharacterized LOC106681907 (LOC106681907), transcript variant X1, mRNA
XM_014422476.1	0	0	0	0.06	undefined	0.03	0	undefined	0.02	0.53	0	0	0	uncharacterized LOC106681907 (LOC106681907), transcript variant X2, mRNA
XM_014423807.1	0	0	0	0	undefined	0	0	undefined	0	0.07	0	0	0	leucine-rich repeat-containing protein 16A (LOC106682768), transcript variant X1, mRNA
XM_014424962.1	0	0	0	0	undefined	0	0	undefined	0	4.22	0	0	0	mucin-5AC-like (LOC106683465), transcript variant X2, mRNA
XM_014424965.1	0	0	0	0	undefined	0	0	undefined	0	0.64	0	0	0	mucin-5AC-like (LOC106683465), transcript variant X4, mRNA
XM_014425980.1	0	0	0	0	undefined	0	0	undefined	0	0.04	0	0	0	adhesion G protein-coupled receptor L2-like (LOC106684099), transcript variant X1, mRNA
XM_014427231.1	0	0	0	0	undefined	0	0	undefined	0	0.39	0	0	0	voltage-gated potassium channel subunit beta-2 (LOC106684883), transcript variant X5, mRNA
XM_014427253.1	0	0	0	0	undefined	0	0	undefined	0	19.5	0	0	0	myosin heavy chain, muscle (LOC106684916), transcript variant X2, mRNA
XM_014427266.1	0	0	0	0	undefined	0	0	undefined	0	34.8	0	0	0	myosin heavy chain, muscle (LOC106684916), transcript variant X14, mRNA
XM_014427657.1	0	0	0	0	undefined	0	0	undefined	0	0.97	0	0	0	facilitated trehalose transporter Tret1-like (LOC106685129), transcript variant X4, mRNA
XM_014427768.1	0	0	0	0	undefined	0	0	undefined	0	2.03	0	0	0	inositol hexakisphosphate and diphosphoinositol-pentakisphosphate kinase (LOC106685211), transcript variant X1, mRNA
XM_014427771.1	0	0	0	0	undefined	0	0	undefined	0	0.91	0	0	0	inositol hexakisphosphate and diphosphoinositol-pentakisphosphate kinase (LOC106685211), transcript variant X4, mRNA
XM_014427937.1	0	0	0	0	undefined	0	0	undefined	0	0.08	0	0	0	uncharacterized LOC106685328 (LOC106685328), transcript variant X2, mRNA
XM_014428338.1	0	0	0	0	undefined	0	0	undefined	0	3.06	0	0	0	pupal cuticle protein-like (LOC106685577), mRNA
XM_014428450.1	0	0	0	0	undefined	0	0	undefined	0	0.22	0	0	0	carbohydrate sulfotransferase 11 (LOC106685648), transcript variant X4, mRNA
XM_014428627.1	0	0	0	0.14	undefined	0.06	0	undefined	0.03	0.67	0	0	0	uncharacterized LOC106685743 (LOC106685743), transcript variant X2, mRNA
XM_014428666.1	0	0	0	0	undefined	0	0	undefined	0	0.4	0	0	0	brain tumor protein-like (LOC106685763), transcript variant X7, mRNA
XM_014428670.1	0	0	0	0	undefined	0	0	undefined	0	0.19	0	0	0	brain tumor protein-like (LOC106685763), transcript variant X10, mRNA
XM_014429054.1	0	0	0	0	undefined	0	0	undefined	0	0.03	0	0	0	beta-1,4-glucuronyltransferase 1 (LOC106685994), transcript variant X1, mRNA
XM_014429544.1	0	0	0	0	undefined	0	0	undefined	0	0.23	0	0	0	uncharacterized LOC106686326 (LOC106686326), transcript variant X1, mRNA
XM_014429632.1	0	0	0	0	undefined	0	0	undefined	0	0.27	0	0	0	sorbitol dehydrogenase-like (LOC106686369), transcript variant X1, mRNA
XM_014429888.1	0	0	0	0	undefined	0	0	undefined	0	0.57	0	0	0	facilitated trehalose transporter Tret1-like (LOC106686528), transcript variant X2, mRNA
XM_014430007.1	0	0	0	0.38	undefined	0.31	0	undefined	0.08	2.6	0	0	0	kinesin-like protein KIF23 (LOC106686617), transcript variant X3, mRNA
XM_014430642.1	0	0.08	0	1.14	undefined	0	0	undefined	0	0.09	0	0	0	uncharacterized LOC106687005 (LOC106687005), mRNA
XM_014430851.1	0	0	0	0	undefined	0	0	undefined	0	0.25	0	0	0	kynurenine formamidase (LOC106687137), transcript variant X3, mRNA
XM_014431953.1	0	0	0	0	undefined	0	0	undefined	0	0.09	0	0	0	otoferlin-like (LOC106687824), transcript variant X7, mRNA
XM_014433552.1	0	0	0	0	undefined	0	0	undefined	0	0.04	0	0	0	P17/29C-like protein DDB_G0287399 (LOC106688871), partial mRNA
XM_014434014.1	0	0	0	0.12	undefined	0.02	0	undefined	0	0.72	0	0	0	uncharacterized LOC106689160 (LOC106689160), transcript variant X3, mRNA
XM_014434933.1	0.59	0	0	0	undefined	0	0	undefined	0	0.75	0	0	0	uncharacterized LOC106689770 (LOC106689770), transcript variant X1, mRNA
XM_014435004.1	0	0	0	0	undefined	0	0	undefined	0	0.36	0	0	0	acetylcholinesterase-like (LOC106689821), transcript variant X2, mRNA
XM_014435114.1	0.01	0	0	0.01	undefined	0.01	0	undefined	0.01	0.07	0	0	0	protein Wnt-8a-like (LOC106689902), partial mRNA
XM_014435407.1	0	0	0	0.08	undefined	0.04	0	undefined	0.02	0.36	0	0	0	cathepsin L1-like (LOC106690107), transcript variant X12, mRNA
XM_014435818.1	0	0	0	0	undefined	0	0	undefined	0	0.83	0	0	0	cGMP-specific 3',5'-cyclic phosphodiesterase (LOC106690387), transcript variant X2, mRNA
XM_014436045.1	0	0	0	0	undefined	0	0	undefined	0	1.57	0	0	0	protein PRRC2C (LOC106690572), transcript variant X1, mRNA
XM_014436672.1	0	0	0	0	undefined	0	0	undefined	0	10.11	0	0	0	tetra-peptide repeat homeobox protein 1-like (LOC106691028), transcript variant X2, mRNA
XM_014437455.1	0.01	0	0	0	undefined	0	0	undefined	0	7.47	0	0	0	glucose dehydrogenase [FAD, quinone]-like (LOC106691626), transcript variant X1, mRNA
XM_014438402.1	0	0	0	0	undefined	0	0	undefined	0	0.29	0	0	0	heparan sulfate glucosamine 3-O-sulfotransferase 5 (LOC106692447), transcript variant X3, mRNA
XM_014438502.1	0	0	0	0	undefined	0	0	undefined	0	0.23	0	0	0	protein zwilch (LOC106692523), transcript variant X2, mRNA
XM_014438547.1	0	0	0	0	undefined	0	0	undefined	0	0.58	0	0	0	Ca(2+)/calmodulin-responsive adenylate cyclase-like (LOC106692545), mRNA
XM_014438920.1	0	0	0	0	undefined	0	0	undefined	0	0.01	0	0	0	MAP kinase-activating death domain protein (LOC106692776), transcript variant X4, mRNA
XM_014438946.1	0	0.38	0	0	undefined	0	0	undefined	0	0.17	0	0	0	G protein-coupled receptor 161-like (LOC106692784), transcript variant X1, mRNA
XM_014439020.1	0.01	0	0	0.06	undefined	0.03	0	undefined	0.01	161.55	0	0	0	uncharacterized LOC106692826 (LOC106692826), mRNA
XR_001342855.1	0	0	0	0	undefined	0	0	undefined	0	1.65	0	0	0	uncharacterized LOC106678896 (LOC106678896), ncRNA
XR_001343243.1	0	0	0	0	undefined	0	0	undefined	0	19.42	0	0	0	uncharacterized LOC106681437 (LOC106681437), ncRNA
XR_001343406.1	0	0	0	1.4	undefined	0	0	undefined	0	13.66	0	0	0	uncharacterized LOC106682346 (LOC106682346), transcript variant X3, ncRNA
XR_001343551.1	0	0	0	0.19	undefined	0.09	0	undefined	0.04	17.72	0	0	0	uncharacterized LOC106683450 (LOC106683450), ncRNA
XR_001343737.1	0	0	0	0.25	undefined	0.12	0	undefined	0.05	0.76	0	0	0	uncharacterized LOC106684740 (LOC106684740), ncRNA
XR_001344087.1	0	0	0	0	undefined	0	0	undefined	0	1.31	0	0	0	uncharacterized LOC106686929 (LOC106686929), transcript variant X2, ncRNA
XM_014432316.1	0	0.02	0	3.48	undefined	1.68	0.01	168	0.68	0.49	0	0	0	ankyrin repeat domain-containing protein 1-like (LOC106688048), mRNA
XM_014431693.1	0	0.03	0	1.54	undefined	1.01	0.02	50.5	0.45	1	0	0	0	serpin B3-like (LOC106687677), transcript variant X1, mRNA
XR_001343683.1	0.03	0.03	0	2.48	undefined	1.19	0.03	39.6667	0.49	0.46	0	0	0	uncharacterized LOC106684276 (LOC106684276), transcript variant X2, ncRNA
XM_014414878.1	0	0.27	0	1.64	undefined	0.9	0.13	6.92308	0.32	108.12	0	0	0	acyl-CoA desaturase-like (LOC106677145), transcript variant X1, mRNA
XM_014415633.1	0.01	0	0	0.07	undefined	0.03	0.01	3	0.02	26.74	0	0	0	MAGE-like protein 2 (LOC106677604), mRNA
XM_014421386.1	0.04	0	0	0.12	undefined	0.06	0.02	3	0.04	0.48	0	0	0	homeotic protein spalt-major-like (LOC106681190), transcript variant X3, mRNA
XM_014415687.1	0.09	0.08	0	0.38	undefined	0.2	0.08	2.5	0.13	0.16	0	0	0	ganglioside-induced differentiation-associated protein 1-like (LOC106677642), transcript variant X9, mRNA
XM_014424868.1	0.45	0	0	1.58	undefined	0.8	0.33	2.42424	0.53	0.93	0	0	0	ethanolamine kinase 1 (LOC106683412), transcript variant X9, mRNA
XM_014418162.1	0.12	0	0	0.15	undefined	0.07	0.03	2.33333	0.05	0.86	0	0	0	uncharacterized LOC106679171 (LOC106679171), transcript variant X3, mRNA
XR_001342694.1	0.02	0	0	0.03	undefined	0.02	0.01	2	0.01	2.03	0	0	0	uncharacterized LOC106678065 (LOC106678065), ncRNA
XM_014428741.1	0.09	0	0	0.19	undefined	0.08	0.05	1.6	0.06	0.55	0	0	0	Hermansky-Pudlak syndrome 3 protein homolog (LOC106685814), transcript variant X3, mRNA
XR_001344429.1	0.06	0.06	0	0.17	undefined	0.09	0.06	1.5	0.07	0.39	0	0	0	uncharacterized LOC106689387 (LOC106689387), transcript variant X1, ncRNA
XM_014434569.1	0	0.08	0	0.21	undefined	0.05	0.04	1.25	0.05	0.24	0	0	0	uncharacterized LOC106689551 (LOC106689551), transcript variant X1, mRNA
XM_014423805.1	0.08	0	0	0.06	undefined	0.04	0.04	1	0.04	0.41	0	0	0	zinc finger C4H2 domain-containing protein (LOC106682758), transcript variant X2, mRNA
XM_014424195.1	0	0.05	0	0.04	undefined	0.02	0.02	1	0.02	103.52	0	0	0	adult-specific cuticular protein ACP-20-like (LOC106682998), mRNA
XM_014424545.1	0.16	0	0	0.21	undefined	0.08	0.08	1	0.08	0.03	0	0	0	sodium bicarbonate cotransporter 3 (LOC106683217), transcript variant X5, mRNA
XM_014428337.1	0	0.02	0	0.01	undefined	0.01	0.01	1	0.01	1.77	0	0	0	uncharacterized LOC106685576 (LOC106685576), mRNA
XM_014428339.1	0	0.01	0	0.02	undefined	0.01	0.01	1	0.01	8.68	0	0	0	major cell-surface adhesin PAc-like (LOC106685578), mRNA
XM_014431212.1	0	0.06	0	0.1	undefined	0.05	0.05	1	0.05	0.22	0	0	0	otopetrin-2 (LOC106687360), transcript variant X2, mRNA
XM_014433546.1	0.41	0.15	0	0.61	undefined	0.21	0.26	0.807692	0.23	4.39	0	0	0	uncharacterized LOC106688869 (LOC106688869), transcript variant X2, mRNA
XM_014423098.1	0.11	0.06	0	0.12	undefined	0.07	0.09	0.777778	0.08	0.2	0	0	0	protogenin-like (LOC106682312), transcript variant X3, mRNA
XR_001343268.1	0.29	0	0	0.21	undefined	0.1	0.14	0.714286	0.12	3.43	0	0	0	uncharacterized LOC106681557 (LOC106681557), ncRNA
XM_014423976.1	0	0.2	0	0.17	undefined	0.08	0.12	0.666667	0.1	0.16	0	0	0	retinoic acid receptor RXR (LOC106682866), transcript variant X3, mRNA
XM_014436679.1	0.03	0.02	0	0.04	undefined	0.02	0.03	0.666667	0.02	25.12	0	0	0	cyclin-dependent kinase inhibitor 1C-like (LOC106691035), mRNA
XM_014419433.1	0.17	0	0	0.13	undefined	0.05	0.08	0.625	0.07	5.69	0	0	0	polypyrimidine tract-binding protein 1 (LOC106679997), transcript variant X3, mRNA
XM_014416322.1	0.02	0.06	0	0.04	undefined	0.02	0.04	0.5	0.03	8.82	0	0	0	uncharacterized LOC106678043 (LOC106678043), mRNA
XM_014417826.1	0.04	0.01	0	0.02	undefined	0.01	0.02	0.5	0.02	11.79	0	0	0	histidine-rich glycoprotein-like (LOC106678954), mRNA
XM_014423140.1	0.05	0.02	0	0.04	undefined	0.02	0.04	0.5	0.03	0.11	0	0	0	cuticle protein CP14.6-like (LOC106682337), mRNA
XM_014433109.1	0.05	0.1	0	0.09	undefined	0.03	0.06	0.5	0.05	0.08	0	0	0	uncharacterized LOC106688584 (LOC106688584), transcript variant X1, mRNA
XR_001343762.1	0.23	0	0	0.25	undefined	0.08	0.16	0.5	0.13	0.11	0	0	0	slowpoke-binding protein (LOC106684927), transcript variant X6, misc_RNA
XM_014432411.1	0.43	0.2	0	0.2	undefined	0.13	0.28	0.464286	0.21	0.15	0	0	0	CUGBP Elav-like family member 3-A (LOC106688102), transcript variant X3, mRNA
XM_014415357.1	0.06	0	0	0.02	undefined	0.01	0.03	0.333333	0.02	2.96	0	0	0	tudor domain-containing protein 1 (LOC106677429), transcript variant X2, mRNA
XR_001343402.1	0.21	0.22	0	0.14	undefined	0.07	0.24	0.291667	0.22	1.72	0	0	0	cuticle protein CP14.6-like (LOC106682336), transcript variant X2, misc_RNA
XM_014428928.1	0.19	0	0	0.05	undefined	0.02	0.09	0.222222	0.06	0.34	0	0	0	uncharacterized LOC106685921 (LOC106685921), transcript variant X1, mRNA
XM_014433126.1	0.26	0.15	0	0.07	undefined	0.03	0.19	0.157895	0.14	0.88	0	0	0	loricrin-like (LOC106688592), transcript variant X1, mRNA
XR_001343240.1	3.61	1.49	0	0.81	undefined	0.39	2.5	0.156	1.64	2.72	0	0	0	uncharacterized LOC106681387 (LOC106681387), ncRNA
XM_014424241.1	0.28	0.87	0	0.18	undefined	0.08	0.6	0.133333	0.39	518.35	0	0	0	cuticle protein 19-like (LOC106683035), mRNA
XM_014436678.1	0	0.15	0	0.01	undefined	0.01	0.08	0.125	0.05	31.49	0	0	0	E3 ubiquitin-protein ligase RNF12-B-like (LOC106691034), mRNA
XM_014429334.1	0.27	0.24	0	0.05	undefined	0.03	0.25	0.12	0.15	0.21	0	0	0	uncharacterized LOC106686167 (LOC106686167), transcript variant X2, mRNA
XR_001344617.1	0.46	0.26	0	0.17	undefined	0.03	0.32	0.09375	0.21	4.49	0	0	0	uncharacterized LOC106690479 (LOC106690479), transcript variant X2, ncRNA
XM_014424223.1	0.2	0.6	0	0.07	undefined	0.03	0.41	0.0731707	0.26	108.46	0	0	0	cuticle protein 19-like (LOC106683020), mRNA
XM_014424485.1	2.11	0.24	0	0.16	undefined	0.04	1.15	0.0347826	0.72	0.03	0	0	0	sodium leak channel non-selective protein (LOC106683192), transcript variant X1, mRNA
XM_014431872.1	2.02	10.89	0	0.49	undefined	0.21	6.93	0.030303	4.12	2.47	0	0	0	myrosinase 1-like (LOC106687782), transcript variant X4, mRNA
XM_014434501.1	1.63	0.06	0	0.05	undefined	0.02	0.8	0.025	0.49	0.21	0	0	0	WAP, Kazal, immunoglobulin, Kunitz and NTR domain-containing protein 1-like (LOC106689513), partial mRNA
XM_014435511.1	0.05	0.74	0	0.03	undefined	0.01	0.41	0.0243902	0.25	0.09	0	0	0	glucose dehydrogenase [FAD, quinone]-like (LOC106690171), mRNA
XM_014436720.1	0.06	0.72	0	0.02	undefined	0.01	0.41	0.0243902	0.25	94.11	0	0	0	cuticle protein 12.5-like (LOC106691071), mRNA
XR_001344754.1	19.96	15.11	0	0.02	undefined	0.01	17.4	0.000574713	10.37	0.49	0	0	0	uncharacterized LOC106691258 (LOC106691258), ncRNA
XM_014436976.1	107.91	279.63	0	0.06	undefined	0.02	198.4	0.000100806	118.12	83.11	0	0	0	uncharacterized LOC106691263 (LOC106691263), mRNA
XM_014415230.1	1.24	0.25	0	0	undefined	0	0.5	0	0.31	1.68	0	0	0	uncharacterized LOC106677351 (LOC106677351), transcript variant X3, mRNA
XM_014415304.1	0.09	0	0	0	undefined	0	0.04	0	0.02	2.85	0	0	0	chloride channel protein 2 (LOC106677394), transcript variant X5, mRNA
XM_014415760.1	0.59	0.08	0	0	undefined	0	0.32	0	0.18	0.02	0	0	0	regulating synaptic membrane exocytosis protein 1 (LOC106677691), transcript variant X3, mRNA
XM_014415859.1	0.95	1.37	0	0	undefined	0	1.18	0	0.7	0.1	0	0	0	organic cation transporter protein-like (LOC106677756), transcript variant X1, mRNA
XM_014415864.1	0.98	0.5	0	0	undefined	0	0.67	0	0.4	0.07	0	0	0	organic cation transporter protein-like (LOC106677756), transcript variant X5, mRNA
XM_014416323.1	1.06	0	0	1.71	undefined	0	0.15	0	0	0.59	0	0	0	protein tramtrack, alpha isoform (LOC106678044), transcript variant X1, mRNA
XM_014417138.1	0	0.06	0	0	undefined	0	0.03	0	0.02	5.41	0	0	0	histidine-rich glycoprotein-like (LOC106678561), mRNA
XM_014417601.1	0.08	0.03	0	0	undefined	0	0.05	0	0.03	0.19	0	0	0	Down syndrome cell adhesion molecule-like protein Dscam2 (LOC106678827), transcript variant X6, mRNA
XM_014417804.1	0.28	0.24	0	0	undefined	0	0.27	0	0	0.19	0	0	0	G protein-activated inward rectifier potassium channel 3-like (LOC106678941), transcript variant X1, mRNA
XM_014417875.1	0.02	0.04	0	0	undefined	0	0.03	0	0.02	0.48	0	0	0	sericin-1-like (LOC106678985), mRNA
XM_014418037.1	0	0.13	0	0	undefined	0	0.06	0	0.04	0.38	0	0	0	major facilitator superfamily domain-containing protein 12-like (LOC106679083), transcript variant X4, mRNA
XM_014418038.1	0	0.21	0	0	undefined	0	0.14	0	0.09	29.41	0	0	0	fibroin heavy chain-like (LOC106679084), transcript variant X1, mRNA
XM_014418703.1	0	0.11	0	0	undefined	0	0.07	0	0.04	0.3	0	0	0	guanine nucleotide-releasing factor 2 (LOC106679504), transcript variant X4, mRNA
XM_014418900.1	0.1	0	0	0	undefined	0	0.05	0	0.03	0.08	0	0	0	retinal homeobox protein Rx1-like (LOC106679638), mRNA
XM_014419213.1	0.02	0.01	0	0	undefined	0	0.01	0	0	0.06	0	0	0	xanthine dehydrogenase-like (LOC106679843), transcript variant X2, mRNA
XM_014419339.1	0.05	0.11	0	0	undefined	0	0.09	0	0.05	0.11	0	0	0	homeotic protein antennapedia-like (LOC106679912), transcript variant X5, mRNA
XM_014420088.1	0.57	0	0	0	undefined	0	0.26	0	0.13	1.03	0	0	0	TWiK family of potassium channels protein 18-like (LOC106680394), transcript variant X2, mRNA
XM_014420363.1	0.1	0	0	0	undefined	0	0.06	0	0.03	0.08	0	0	0	UDP-glucuronosyltransferase 2B7-like (LOC106680570), transcript variant X4, mRNA
XM_014420540.1	0	0.04	0	0	undefined	0	0.02	0	0.01	8.02	0	0	0	elongation of very long chain fatty acids protein AAEL008004-like (LOC106680673), transcript variant X1, mRNA
XM_014421578.1	0.35	5.85	0	0	undefined	0	3.29	0	2.04	6.06	0	0	0	cuticle protein 21-like (LOC106681323), transcript variant X1, mRNA
XM_014421759.1	0.25	0	0	0	undefined	0	0.13	0	0.08	153.4	0	0	0	venom serine protease-like (LOC106681435), partial mRNA
XM_014422142.1	0.1	0	0	0	undefined	0	0.07	0	0.04	0.03	0	0	0	LIM/homeobox protein Awh (LOC106681690), transcript variant X2, mRNA
XM_014422173.1	0.88	2.54	0	0.13	undefined	0	1.75	0	0.66	0.49	0	0	0	beta-1,3-galactosyltransferase 1-like (LOC106681710), transcript variant X1, mRNA
XM_014422468.1	0	0.03	0	0	undefined	0	0.02	0	0	32.93	0	0	0	SH3 domain-containing protein C23A1.17-like (LOC106681903), transcript variant X1, mRNA
XM_014423071.1	0	0.07	0	0	undefined	0	0.04	0	0.02	8.17	0	0	0	repetitive proline-rich cell wall protein 2-like (LOC106682297), mRNA
XM_014423579.1	0.06	0.41	0	0.15	undefined	0	0.25	0	0	0.07	0	0	0	wolframin-like (LOC106682628), transcript variant X1, mRNA
XM_014423927.1	0.77	0.56	0	0	undefined	0	0.66	0	0	0.41	0	0	0	protein msta, isoform B-like (LOC106682850), transcript variant X1, mRNA
XM_014423942.1	0	0.16	0	0	undefined	0	0.11	0	0.07	0.22	0	0	0	uncharacterized LOC106682859 (LOC106682859), transcript variant X2, mRNA
XM_014424207.1	0.01	0.02	0	0	undefined	0	0.01	0	0.01	16.17	0	0	0	sarcoplasmic reticulum histidine-rich calcium-binding protein-like (LOC106683006), mRNA
XM_014424220.1	0.02	0.06	0	0	undefined	0	0.04	0	0.03	250.17	0	0	0	cuticle protein 19-like (LOC106683018), mRNA
XM_014424698.1	2.67	0	0	0	undefined	0	1.18	0	0.72	3.95	0	0	0	LIRP (LOC106683319), transcript variant X1, mRNA
XM_014424961.1	0.43	0	0	0	undefined	0	0.27	0	0.21	81.54	0	0	0	mucin-5AC-like (LOC106683465), transcript variant X1, mRNA
XM_014425609.1	2.37	2.42	0	2.03	undefined	0	2.38	0	0	2.77	0	0	0	cullin-4B (LOC106683880), transcript variant X1, mRNA
XM_014425622.1	3.13	1.62	0	2.72	undefined	0	2.87	0	0	12.68	0	0	0	dosage compensation regulator (LOC106683885), transcript variant X1, mRNA
XM_014426954.1	0.6	0.1	0	0	undefined	0	0.33	0	0.2	0.11	0	0	0	neuronal acetylcholine receptor subunit alpha-7-like (LOC106684715), transcript variant X3, mRNA
XM_014428248.1	0.14	0.37	0	0	undefined	0	0.27	0	0.14	9.01	0	0	0	alpha-tocopherol transfer protein-like (LOC106685522), transcript variant X5, mRNA
XM_014428251.1	0	0.1	0	0	undefined	0	0.05	0	0.02	6.27	0	0	0	alpha-tocopherol transfer protein-like (LOC106685522), transcript variant X8, mRNA
XM_014428252.1	0	0.76	0	0	undefined	0	0.44	0	0.27	2.76	0	0	0	alpha-tocopherol transfer protein-like (LOC106685522), transcript variant X9, mRNA
XM_014428320.1	0.58	0	0	0	undefined	0	0.26	0	0.16	1.5	0	0	0	putative inorganic phosphate cotransporter (LOC106685567), transcript variant X1, mRNA
XM_014428669.1	0	0.05	0	0	undefined	0	0.03	0	0.02	0.52	0	0	0	brain tumor protein-like (LOC106685763), transcript variant X9, mRNA
XM_014428783.1	0	0.08	0	0	undefined	0	0.06	0	0.04	1.72	0	0	0	calcium-dependent serine proteinase-like (LOC106685839), transcript variant X2, mRNA
XM_014429128.1	0.17	0.06	0	0	undefined	0	0.11	0	0.06	0.23	0	0	0	uncharacterized LOC106686039 (LOC106686039), transcript variant X2, mRNA
XM_014429136.1	0	0.02	0	0	undefined	0	0.01	0	0.01	0.04	0	0	0	C-terminal-binding protein (LOC106686043), transcript variant X2, mRNA
XM_014429859.1	0.14	1.23	0	0.1	undefined	0	0.72	0	0.11	0.23	0	0	0	lysine-specific demethylase 2B-like (LOC106686509), transcript variant X1, mRNA
XM_014429939.1	1.14	0.19	0	0.05	undefined	0	0.61	0	0.02	0.49	0	0	0	calcium/calmodulin-dependent protein kinase type II alpha chain (LOC106686506), transcript variant X13, mRNA
XM_014430714.1	3.15	4.1	0	2.4	undefined	0	3.67	0	0	1.89	0	0	0	YLP motif-containing protein 1-like (LOC106687050), transcript variant X1, mRNA
XM_014431607.1	1.34	0.02	0	0	undefined	0	0.64	0	0.38	4.66	0	0	0	uncharacterized LOC106687622 (LOC106687622), mRNA
XM_014431688.1	0.72	0.91	0	0	undefined	0	0.82	0	0.39	0.56	0	0	0	high affinity cAMP-specific 3',5'-cyclic phosphodiesterase 7A-like (LOC106687675), transcript variant X1, mRNA
XM_014432332.1	0.26	0	0	0	undefined	0	0.12	0	0.08	18.06	0	0	0	clavesin-1-like (LOC106688057), transcript variant X2, mRNA
XM_014432712.1	0.1	0	0	0	undefined	0	0.02	0	0	0.69	0	0	0	glucose dehydrogenase [FAD, quinone]-like (LOC106688315), transcript variant X2, mRNA
[truncated: 25,152 more rows]
