# Supplementary material for: Brown marmorated stink bug, Halyomorpha halys (Stål), genome: putative underpinnings of polyphagy, insecticide resistance potential and biology of a top worldwide pest
Source: BMC Genomics. 2020 Mar 14;21:227. doi: 10.1186/s12864-020-6510-7 (PMC7071726; doi:10.1186/s12864-020-6510-7)
Supplement: Supplementary file 3 — Additional file 3. H. halys transcription factor details. [file 12864_2020_6510_MOESM3_ESM.xlsx]

## Sheet: TFs with predicted motifs
Protein_ID	Isoform_ID	2ndInstar	4thInstar	AdultMale	AdultFemale	Adult	Nymphal	Overall	Juveniles-UMD	Adults-UMD	Antennae	DBDs1	Species_mapped_from2	Gene_mapped_from3	Num_MMs4	DBD %ID5	Study6	Study_ID7	Source_Type8	IUPAC_fwd9	IUPAC_rev10	Author	Year	PMID	Description
HHAL000023-PA	XM_014435215.1	5.44	5.69	7.25	5.55	6.48	5.58	5.94	26.93	18.83	5.53	MH1	Homo_sapiens	ENSG00000170365	9	0.911765	Transfac	V$SMAD1_Q6	Transfac	NVKCAGVHN	NDBCTGMBN	Matys	2006	16381825	protein mothers against dpp-like (LOC106689843), transcript variant X3, mRNA
HHAL000201-PA	XM_014438488.1	10.13	11.27	5.16	9.59	7.06	10.75	9.18	8.86	6.52	0.3	zf-C4	Caenorhabditis_elegans	WBGene00000908	19	0.728571	JASPAR	MA0538.1	ChIP-seq	GWGYGYGYKTGYDKB	VMHRCAMRCRCRCWC	Mathelier	2014	24194598	nuclear hormone receptor HR96 (LOC106692509), transcript variant X2, mRNA
HHAL000313-PA	XM_014415078.1	0.19	0	0.01	0.16	0.08	0.05	0.06	0.03	0.08	10.07	Pou,Homeobox	Homo_sapiens	ENSG00000152192	4	0.969697	Yin2017	POU4F1_eDBD_Methyl-HT-SELEX	SELEX	ATNAATWATKCAH	DTGMATWATTNAT	Yin	2017	28473536	inhibitory POU protein (LOC106677261), transcript variant X3, mRNA
HHAL000370-PA	XM_014415963.1	3.38	1.3	1.93	2.04	1.98	2.29	2.16	1.62	1.59	0.68	Homeobox	Homo_sapiens	ENSG00000004848	10	0.824561	Yin2017	ARX_eDBD_Methyl-HT-SELEX	SELEX	NTAATTRV	BYAATTAN	Yin	2017	28473536	paired mesoderm homeobox protein 2-like (LOC106677826), mRNA
HHAL000393-PA	XM_014415995.1	0.58	0.74	1.08	1.4	1.31	0.64	0.9	1.39	3.87	0.25	MH1	Drosophila_melanogaster	FBgn0011655	4	0.960784	Transfac	V$SMAD4_Q6	Transfac	SKSRKBSAGMCANMY	RKNTGKCTSVMYSMS	Matys	2006	16381825	mothers against decapentaplegic homolog 4-like (LOC106677843), transcript variant X5, mRNA
HHAL000394-PA	XM_014416000.1	1.38	0.69	1.09	0.75	0.92	1	0.96	0.18	0.43	0.92	MH1	Drosophila_melanogaster	FBgn0011655	3	0.970588	iDMMPMM	Med	Misc	RRCAGRBRVRR	YYBYVYCTGYY	Kulakovskiy	2009	20067172	mothers against decapentaplegic homolog 4-like (LOC106677844), transcript variant X4, mRNA
HHAL000409-PA	XM_014438657.1	0	0	0	1.02	0	0	0	0	0	0	Homeobox	Homo_sapiens	ENSG00000165588	0	1	Yin2017	OTX2_FL_Methyl-HT-SELEX	SELEX	NTAATCCN	NGGATTAN	Yin	2017	28473536	homeobox protein OTX2-A-like (LOC106692608), transcript variant X5, mRNA
HHAL000410-PA	XM_014438658.1	0.89	0.41	0.18	2.97	1.51	0.64	0.99	1.84	4.75	0	Homeobox	Homo_sapiens	ENSG00000165588	12	0.789474	Yin2017	OTX2_FL_Methyl-HT-SELEX	SELEX	NTAATCCN	NGGATTAN	Yin	2017	28473536	homeobox protein OTX2-like (LOC106692609), mRNA
HHAL000487-PA	XM_014415134.1	3.13	1.78	0.35	0.84	0.59	2.42	1.68	3.44	0.07	0.51	HLH	Drosophila_melanogaster	FBgn0263118	24	0.6	FlyFactorSurvey	dei_da_SANGER_5_FBgn0008649	B1H	AMCAYMTGKH	DMCAKRTGKT	Zhu	2011	21097781	helix-loop-helix protein delilah-like (LOC106677305), mRNA
HHAL000577-PA	XM_014420801.1	7.53	2.89	2.32	2.09	2.21	5.08	3.92	2.35	2.26	6.47	Homeobox	Drosophila_melanogaster	FBgn0011701	3	0.947368	Nitta2015	repo_3	SELEX	VBYAATTRVNNBYAATTRVB	VBYAATTRVNNBYAATTRVB	Nitta	2015	25779349	retinal homeobox protein Rx3-like (LOC106680833), mRNA
HHAL000607-PA	XM_014420307.1	0.15	0.04	0.03	0.23	0.13	0.09	0.11	4.32	3.57	0	Homeobox	Drosophila_melanogaster	FBgn0000606	5	0.912281	Zoo_01	pTH6436	PBM	NTAATNDNN	NNHNATTAN	Weirauch	2014	25215497	segmentation protein even-skipped (LOC106680534), mRNA
HHAL000695-PA	XM_014416487.1	6.53	2.77	1.69	1.77	1.73	4.54	3.4	4.35	2.03	0.03	HLH	Homo_sapiens	ENSG00000118526	3	0.943396	Zoo_01	pTH5087	PBM	RMCAKMTGK	MCAKMTGKY	Weirauch	2014	25215497	transcription factor 21-like (LOC106678141), mRNA
HHAL000892-PA	XM_014423562.1	1.77	2.76	2.38	3.01	2.86	2.22	2.47	11.96	11.2	0	GATA	Drosophila_melanogaster	FBgn0032223	8	0.771429	FlyFactorSurvey	GATAd_SANGER_5_FBgn0032223	B1H	TGATAASS	SSTTATCA	Zhu	2011	21097781	nitrogen regulatory protein GLN3-like (LOC106682604), transcript variant X3, mRNA
HHAL000963-PA	XM_014425054.1	2.39	1.75	1.08	4.55	2.74	2.05	2.33	8.36	8.02	0.4	ARID	Drosophila_melanogaster	FBgn0004795	25	0.712644	Zoo_01	pTH5119	PBM	NDATHRNN	NNYDATHN	Weirauch	2014	25215497	AT-rich interactive domain-containing protein 3A-like (LOC106683527), mRNA
HHAL000966-PA	XM_014424964.1	0.91	0.63	1.24	1.25	1.23	0.74	0.94	2.04	1.12	0.49	SRF-TF	Drosophila_melanogaster	FBgn0011656	0	1	modENCODE	Mf26	ChIP-seq	YTAWWWWTAR	YTAWWWWTAR	Contrino	2012	22080565	myocyte-specific enhancer factor 2 (LOC106683443), transcript variant X5, mRNA
HHAL001083-PA	XM_014438175.1	73.3	38.08	41.28	36.3	38.92	54.71	48.36	290.3	80.53	39.73	AT_hook,AT_hook,AT_hook	Neurospora_crassa	NCU05635	22	0.435897	Zoo_01	pTH8863	PBM	NNNWWWWNNN	NNNWWWWNNN	Weirauch	2014	25215497	high mobility group protein I-like (LOC106692275), mRNA
HHAL001092-PA	XM_014439153.1	35.14	6.55	2.19	2.09	2.14	20.06	12.81	5.95	2.67	34.59	zf-C2H2,zf-C2H2,zf-C2H2,zf-C2H2,zf-C2H2	Drosophila_melanogaster	FBgn0004880	5	0.95614	Nitta2015	scrt_1	SELEX	RHGCAACAGGTGK	MCACCTGTTGCDY	Nitta	2015	25779349	transcriptional repressor scratch 2 (LOC106692909), mRNA
HHAL001095-PA	XM_014439032.1	2.44	0.43	0.19	0.17	0.18	1.39	0.9	0.22	0.34	0.45	zf-C2H2,zf-C2H2,zf-C2H2,zf-C2H2,zf-C2H2	Drosophila_melanogaster	FBgn0004880	7	0.938596	Nitta2015	scrt_1	SELEX	RHGCAACAGGTGK	MCACCTGTTGCDY	Nitta	2015	25779349	transcriptional repressor scratch 2-like (LOC106692831), transcript variant X1, mRNA
HHAL001110-PA	XM_014418435.1	0.29	0.11	0.11	0.09	0.09	0.19	0.15	0.16	0.09	0.09	zf-C2HC,zf-C2HC	Caenorhabditis_elegans	WBGene00009939	17	0.706897	CEPD	pTH9925	PBM	VAAGTTTN	NAAACTTB	Narasimhan	2015	25905672	myelin transcription factor 1 (LOC106679334), transcript variant X3, mRNA
HHAL001220-PA	XM_014414833.1	0.86	0.42	0.28	0.01	0.18	0.63	0.45	0.51	0.11	0.02	Homeobox	Drosophila_melanogaster	FBgn0000061	16	0.719298	Yin2017	PHOX2B_FL_Methyl-HT-SELEX	SELEX	TAATYDAATTA	TAATTHRATTA	Yin	2017	28473536	protein gooseberry-like (LOC106677118), transcript variant X3, mRNA
HHAL001275-PA	XM_014416901.1	0.51	0.24	0.3	0.16	0.23	0.37	0.31	0.68	0.4	0.07	Homeobox	Homo_sapiens	ENSG00000119919	18	0.684211	Yin2017	NKX2-5_FL_Methyl-HT-SELEX_2	SELEX	VTCGTTRAV	BTYAACGAB	Yin	2017	28473536	homeobox protein ceh-9-like (LOC106678389), mRNA
HHAL001315-PA	XM_014417256.1	3.53	3.06	2.8	3.23	3.01	3.28	3.17	13.08	6.91	1.92	zf-C4	Anopheles_gambiae	AGAP010438	4	0.943662	Zoo_01	pTH6429	PBM	NNYGMHCYN	NRGDKCRNN	Weirauch	2014	25215497	probable nuclear hormone receptor HR3 (LOC106678630), mRNA
HHAL001327-PA	XM_014417385.1	0.15	0	0.14	0	0.07	0.05	0.07	0.42	0.54	0.25	MADF_DNA_bdg	Drosophila_melanogaster	FBgn0043457	44	0.494253	FlyFactorSurvey	CG5180_SANGER_5_FBgn0043457	B1H	ATCRAACMTV	BAKGTTYGAT	Zhu	2011	21097781	uncharacterized LOC106678686 (LOC106678686), mRNA
HHAL001437-PA	XM_014426849.1	0	0.13	0.6	0	0.32	0.07	0.23	0.1	0.16	0	HLH,HLH	Drosophila_melanogaster	FBgn0038402	10	0.830508	FlyFactorSurvey	Fer2_da_SANGER_5_FBgn0038402	B1H	MCABSTGACR	YGTCASVTGK	Zhu	2011	21097781	helix-loop-helix protein 13 (LOC106684636), transcript variant X2, mRNA
HHAL001479-PA	XM_014417867.1	10.81	10.59	13.33	12.14	12.76	10.69	11.53	18.1	32.83	2.44	bZIP_1,bZIP_1	Drosophila_melanogaster	FBgn0016076	34	0.617978	Nitta2015	vri_1	SELEX	RTTACRYMAY	RTKRYGTAAY	Nitta	2015	25779349	nuclear factor interleukin-3-regulated protein (LOC106678978), mRNA
HHAL001513-PA	XM_014438275.1	5.37	4.06	2.79	2.26	2.54	4.68	3.81	6.56	2.59	2.14	zf-C2H2,zf-C2H2	Caenorhabditis_elegans	WBGene00044791	14	0.708333	CEPD	pTH10026	PBM	NNNDBGACR	YGTCVHNNN	Narasimhan	2015	25905672	zinc finger protein basonuclin-2-like (LOC106692365), mRNA
HHAL001644-PA	XM_014428220.1	1.3	1.42	9.97	1.37	6.07	1.36	3.32	2.22	3.63	0.6	LAG1-DNAbind	Drosophila_melanogaster	FBgn0004837	18	0.863636	Transfac	I$SUH_01	Transfac	VGKTTCYCACRVY	RBYGTGRGAAMCB	Matys	2006	16381825	suppressor of hairless protein (LOC106685506), transcript variant X1, mRNA
HHAL001739-PA	XM_014427817.1	2.72	1.99	3.63	4.27	3.91	2.32	2.96	0.79	2.96	0.09	bZIP_1	Homo_sapiens	ENSG00000162772	15	0.583333	Yin2017	ATF3_FL_Methyl-HT-SELEX	SELEX	NRTGACRTCAYH	DRTGAYGTCAYN	Yin	2017	28473536	proto-oncogene c-Fos (LOC106685244), transcript variant X2, mRNA
HHAL001761-PA	XM_014420373.1	0.8	0.13	0.04	0	0.02	0.45	0.27	0.16	0.08	0.02	HLH	Drosophila_melanogaster	FBgn0011277	2	0.962264	Nitta2015	HLH4C_3	SELEX	NRBMYCAGCTGYGNHH	DDNCRCAGCTGRKVYN	Nitta	2015	25779349	helix-loop-helix protein 1-like (LOC106680578), mRNA
HHAL001850-PA	XM_014415828.1	0.77	0.28	4.26	0.08	2.26	0.51	1.21	0.31	0.84	0.01	Homeobox	Drosophila_melanogaster	FBgn0052532	11	0.807018	Nitta2015	CG32532_1	SELEX	NTAAYBNVRTTAN	NTAAYBNVRTTAN	Nitta	2015	25779349	homeobox protein prophet of Pit-1 (LOC106677738), transcript variant X2, mRNA
HHAL001955-PA	XM_014438338.1	5.23	2.92	2.12	1.6	1.82	4.02	3.16	3.54	2.57	1.05	CUT,CUT,CUT,Homeobox	Drosophila_melanogaster	FBgn0004198	29	0.901361	JASPAR	MA0218.1	B1H	YTRAAC	GTTYAR	Mathelier	2014	24194598	homeobox protein cut (LOC106692404), transcript variant X2, mRNA
HHAL002064-PA	XM_014419681.1	0.88	0.3	0.11	0.13	0.12	0.57	0.39	1.74	0.23	0	Forkhead	Homo_sapiens	ENSG00000176692	7	0.922222	Yin2017	FOXC2_eDBD_Methyl-HT-SELEX_2	SELEX	VHMMAYAAACAN	NTGTTTRTKKDB	Yin	2017	28473536	forkhead box protein C2 (LOC106680168), mRNA
HHAL002141-PA	XM_014418619.1	7.79	3.33	1.96	1.97	1.97	5.44	4.03	6.57	2.42	7.19	Forkhead	Homo_sapiens	ENSG00000176165	6	0.933333	Zoo_01	pTH5501	PBM	RTAAACAH	DTGTTTAY	Weirauch	2014	25215497	fork head domain transcription factor slp2-like (LOC106679440), mRNA
HHAL002153-PA	XM_014419006.1	0.26	0	0.24	0	0.16	0.11	0.13	0.17	0.18	0	zf-C2H2,zf-C2H2,zf-C2H2,zf-C2H2	Homo_sapiens	ENSG00000174332	14	0.820513	Yin2017	GLIS1_eDBD_Methyl-HT-SELEX	SELEX	BACCCCCCACNDWGH	DCWHNGTGGGGGGTV	Yin	2017	28473536	zinc finger protein GLI2-like (LOC106679702), transcript variant X2, mRNA
HHAL002166-PA	XM_014418998.1	0.33	0.3	0.41	0.25	0.33	0.31	0.32	1.51	0.4	0.01	Homeobox	Mus_musculus	ENSMUSG00000039377	6	0.894737	Berger08	Hlx1_2350	PBM	NNNAWND	HNWTNNN	Berger	2008	18585359	H2.0-like homeobox protein (LOC106679695), mRNA
HHAL002221-PA	XM_014418286.1	0	0	1.66	11.49	6.43	0	1.3	0.37	1.02	4.03	zf-C2H2,zf-C2H2,zf-C2H2,zf-C2H2,zf-C2H2	Drosophila_melanogaster	FBgn0035625	6	0.947368	Nitta2015	Blimp-1_1	SELEX	NRRBGAAAGTRNN	NNYACTTTCVYYN	Nitta	2015	25779349	PR domain zinc finger protein 1-like (LOC106679250), transcript variant X9, mRNA
HHAL002226-PA	XM_014419163.1	6.06	2.84	0.68	0.91	0.79	4.36	2.92	2.42	0.38	12.37	Homeobox	Drosophila_melanogaster	FBgn0008651	2	0.964912	Nitta2015	lbl_2	SELEX	NCTYRTTAN	NTAAYRAGN	Nitta	2015	25779349	homeobox protein B-H1-like (LOC106679812), mRNA
HHAL002459-PA	XM_014423440.1	15.06	13.37	6.97	13.53	10.11	14.17	12.53	29.41	4.97	5.89	HLH	Drosophila_melanogaster	FBgn0263118	21	0.65	FlyFactorSurvey	dei_da_SANGER_5_FBgn0008649	B1H	AMCAYMTGKH	DMCAKRTGKT	Zhu	2011	21097781	helix-loop-helix protein delilah-like (LOC106682529), mRNA
HHAL002503-PA	XM_014418756.1	3.84	2.5	5	3.53	4.29	3.14	3.59	0.52	0.52	1.17	Homeobox	Homo_sapiens	ENSG00000106006	18	0.684211	Yin2017	HOXB6_eDBD_Methyl-HT-SELEX_2	SELEX	NTWATKRB	VYMATWAN	Yin	2017	28473536	homeobox protein Hox-A7-like (LOC106679544), transcript variant X1, mRNA
HHAL002506-PA	XM_014418783.1	802.44	733.73	680.51	807.36	741.17	766.23	756.26	808.82	1018.44	1066.14	bZIP_1	Drosophila_melanogaster	FBgn0000370	27	0.578125	Nitta2015	crc_1	SELEX	WWGGATGACGTCATCCWW	WWGGATGACGTCATCCWW	Nitta	2015	25779349	activating transcription factor of chaperone (LOC106679557), transcript variant X1, mRNA
HHAL002529-PA	XM_014423762.1	17.63	17.98	14.94	17.15	16	17.82	17.08	30.51	29.75	9.37	zf-C2H2,zf-C2H2,zf-C2H2,zf-C2H2	Homo_sapiens	ENSG00000100811	1	0.986486	Yin2017	YY1_FL_Methyl-HT-SELEX_2	SELEX	HCAARATGGCSGMY	RKCSGCCATYTTGD	Yin	2017	28473536	transcriptional repressor protein YY1-like (LOC106682738), mRNA
HHAL002628-PA	XM_014418918.1	0.65	0.09	0	0	0	0.35	0.21	0	0	0	Forkhead	Homo_sapiens	ENSG00000114861	11	0.869048	Zoo_01	pTH5656	PBM	RTAAACAA	TTGTTTAY	Weirauch	2014	25215497	forkhead box protein P1 (LOC106679647), transcript variant X3, mRNA
HHAL002778-PA	XM_014438779.1	0.27	0.19	0.35	0.13	0.24	0.23	0.24	1.03	0.71	0	Homeobox	Homo_sapiens	ENSG00000170577	1	0.981818	Yin2017	SIX2_FL_Methyl-HT-SELEX	SELEX	VBRTAWCRNN	NNYGWTAYVB	Yin	2017	28473536	homeobox protein SIX2-like (LOC106692684), mRNA
HHAL002779-PA	XM_014438795.1	1.22	1.18	0.46	0.36	0.41	1.2	0.88	0.71	0.23	2.12	Homeobox	Homo_sapiens	ENSG00000156150	16	0.719298	Yin2017	ALX3_FL_Methyl-HT-SELEX_2	SELEX	NTAAYGHN	NDCRTTAN	Yin	2017	28473536	paired box protein Pax-6 (LOC106692699), mRNA
HHAL002788-PA	XM_014423957.1	1.32	1.32	0.45	0.96	0.69	1.32	1.09	1	1.84	1.72	zf-C4	Drosophila_melanogaster	FBgn0003964	8	0.885714	Transfac	I$CF1_02	Transfac	GGGGTCAYS	SRTGACCCC	Matys	2006	16381825	retinoic acid receptor RXR (LOC106682866), transcript variant X1, mRNA
HHAL002881-PA	XM_014438544.1	0.91	0.2	0.56	0.05	0.32	0.54	0.45	0.36	0	0	Homeobox	Drosophila_melanogaster	FBgn0002023	1	0.982456	Zoo_01	pTH6478	PBM	NNNNNATBRN	NYVATNNNNN	Weirauch	2014	25215497	LIM/homeobox protein Lhx3 (LOC106692542), transcript variant X3, mRNA
HHAL002910-PA	XM_014438574.1	0.81	0.78	0.54	0.45	0.5	0.79	0.67	0.09	0.42	0.2	Pou,Homeobox	Homo_sapiens	ENSG00000184271	33	0.753731	Yin2017	POU6F1_FL_Methyl-HT-SELEX_4	SELEX	TMATTANNNMTMATTA	TAATKAKNNNTAATKA	Yin	2017	28473536	alpha-protein kinase 1-like (LOC106692561), transcript variant X4, mRNA
HHAL002928-PA	XM_014426236.1	1.16	1.96	0.45	0.35	0.4	1.58	1.09	2.72	0.67	0.15	HLH	Homo_sapiens	ENSG00000134323	25	0.528302	Yin2017	MYCN_eDBD_HT-SELEX	SELEX	NVCACGTGNN	NNCACGTGBN	Yin	2017	28473536	protein L-Myc-1a-like (LOC106684261), transcript variant X1, mRNA
HHAL002936-PA	XM_014418611.1	0.66	1.53	3.98	5.09	4.46	1.09	2.45	2.27	5.67	0.37	MH1	Drosophila_melanogaster	FBgn0042696	11	0.895238	Nitta2015	NfI_1	SELEX	YTGGCDNNNHGCCAR	YTGGCDNNNHGCCAR	Nitta	2015	25779349	nuclear factor 1 X-type (LOC106679438), transcript variant X9, mRNA
HHAL002953-PA	XM_014422705.1	0.26	0.41	0.61	0.22	0.37	0.32	0.34	1.86	1.51	0.39	zf-C2H2,zf-C2H2,zf-C2H2	Drosophila_melanogaster	FBgn0039169	11	0.849315	FlyFactorSurvey	CG5669_SOLEXA_5_FBgn0039169	B1H	BDDGCCMCGCCCMYN	NRKGGGCGKGGCHHV	Zhu	2011	21097781	transcription factor Sp3-like (LOC106682061), transcript variant X2, mRNA
HHAL003001-PA	XM_014433289.1	10.99	12.47	17.72	15.49	16.66	11.77	13.75	16.42	19.85	7.05	E2F_TDP	Homo_sapiens	ENSG00000205250	15	0.772727	Yin2017	E2F4_eDBD_HT-SELEX	SELEX	WTTTGGCGCCMWWN	NWWKGGCGCCAAAW	Yin	2017	28473536	transcription factor E2F4 (LOC106688708), mRNA
HHAL003045-PA	XM_014421124.1	0.29	0.05	0.02	0.01	0.01	0.16	0.1	0.09	0.08	0	zf-C4	Drosophila_melanogaster	FBgn0015381	5	0.932432	FlyFactorSurvey	dsf_SANGER_5_FBgn0015381	B1H	AAAAGTCANH	DNTGACTTTT	Zhu	2011	21097781	nuclear receptor subfamily 2 group E member 1 (LOC106681022), mRNA
HHAL003145-PA	XM_014418550.1	0	1.77	4.16	1.35	2.79	0.37	1.07	2.7	6.78	0	zf-C2H2,zf-C2H2,zf-C2H2,zf-C2H2,zf-C2H2	Drosophila_melanogaster	FBgn0035144	20	0.823009	Nitta2015	CG17181_1	SELEX	NVCCACCTGTTN	NAACAGGTGGBN	Nitta	2015	25779349	transcriptional repressor scratch 1-like (LOC106679409), transcript variant X1, mRNA
HHAL003166-PA	XM_014417198.1	0	0.24	0	0	0	0.11	0.08	0	0	0	HTH_psq	Drosophila_melanogaster	FBgn0004870	1	0.978261	iDMMPMM	bab1	Misc	AHWAYWATAWAHAT	ATDTWTATWRTWDT	Kulakovskiy	2009	20067172	protein bric-a-brac 1-like (LOC106678601), transcript variant X3, mRNA
HHAL003217-PA	XM_014420691.1	16.47	11.43	3.92	4.09	4.01	13.81	9.85	27	4.68	5.2	HLH	Drosophila_melanogaster	FBgn0002735	15	0.741379	Nitta2015	HLHmgamma_1	SELEX	DTGGCACGTGCCAH	DTGGCACGTGCCAH	Nitta	2015	25779349	enhancer of split mbeta protein-like (LOC106680764), mRNA
HHAL003290-PA	XM_014439134.1	6.68	8.22	0.21	0.77	0.48	7.49	4.66	11.72	1.3	0.26	HLH	Drosophila_melanogaster	FBgn0000137	15	0.765625	FlyFactorSurvey	ase_da_SANGER_10_FBgn0000137	B1H	CACCTGY	RCAGGTG	Zhu	2011	21097781	achaete-scute homolog 1a-like (LOC106692897), mRNA
HHAL003319-PA	XM_014420720.1	13.83	21.01	12.94	25.63	19.01	17.62	18.18	13.29	26.2	6.04	Homeobox	Drosophila_melanogaster	FBgn0033748	15	0.741379	Nitta2015	vis_1	SELEX	TGACAS	STGTCA	Nitta	2015	25779349	BEL1-like homeodomain protein 2 (LOC106680790), mRNA
HHAL003331-PA	XM_014420101.1	25.97	27.84	29.41	33.94	31.58	26.95	28.82	34.59	49.68	33.35	HLH	Homo_sapiens	ENSG00000072310	16	0.686275	Zoo_01	pTH4327	PBM	TCACGYSA	TSRCGTGA	Weirauch	2014	25215497	sterol regulatory element-binding protein 2 (LOC106680405), mRNA
HHAL003570-PA	XM_014421574.1	0.92	0.29	0.26	0.36	0.31	0.59	0.47	1.09	0.22	0.01	HLH	Homo_sapiens	ENSG00000178403	8	0.849057	Yin2017	NEUROG2_FL_Methyl-HT-SELEX	SELEX	RRCAYAYGKY	RMCRTRTGYY	Yin	2017	28473536	neurogenin-1 (LOC106681322), mRNA
HHAL003615-PA	XM_014426611.1	1.17	0.49	0.08	0.26	0.16	0.81	0.55	0.67	0.04	0	Homeobox	Homo_sapiens	ENSG00000138083	1	0.982456	Yin2017	SIX3_eDBD_Methyl-HT-SELEX	SELEX	VBVTATCRNN	NNYGATABVB	Yin	2017	28473536	homeobox protein SIX6 (LOC106684493), mRNA
HHAL003628-PA	XM_014426634.1	5.6	5.8	7.55	6.5	7.04	5.71	6.25	6.53	7	0.66	HLH	Drosophila_melanogaster	FBgn0023076	10	0.8	FlyFactorSurvey	tai_Clk_SANGER_5_FBgn0023076	B1H	SACACGTGY	RCACGTGTS	Zhu	2011	21097781	circadian locomoter output cycles protein kaput-like (LOC106684509), transcript variant X1, mRNA
HHAL003732-PA	XM_014421278.1	15.45	11.93	10.58	11.86	11.19	13.59	12.62	16.3	8.75	3.37	Pou,Homeobox	Bombyx_mori	SGF3_BOMMO	2	0.984496	Transfac	I$SGF3_Q6	Transfac	TGMAYAM	KTRTKCA	Matys	2006	16381825	POU domain protein CF1A (LOC106681120), mRNA
HHAL003831-PA	XM_014420208.1	4.62	6.41	2.61	5.13	3.82	5.56	4.86	7.18	2.71	0.52	Pou,Homeobox	Apis_mellifera	GB53100	17	0.868217	Zoo_01	pTH9381	PBM	NNWATBHNNN	NNNDVATWNN	Weirauch	2014	25215497	POU domain, class 2, transcription factor 3-like (LOC106680472), mRNA
HHAL003881-PA	XM_014422915.1	21.34	13.96	7.48	8.97	8.19	17.45	13.71	10.95	6.43	11.54	zf-C2H2,zf-C2H2,zf-C2H2	Drosophila_melanogaster	FBgn0003499	0	1	FlyFactorSurvey	sr_SOLEXA_5_FBgn0003499	B1H	NNMCRCCCMCVHNN	NNDBGKGGGYGKNN	Zhu	2011	21097781	early growth response protein 1 (LOC106682188), mRNA
HHAL004009-PA	XM_014416706.1	4.92	3.94	3.37	4.81	4.11	4.39	4.27	3.75	5.81	0.57	HLH	Drosophila_melanogaster	FBgn0000413	12	0.777778	Nitta2015	da_1	SELEX	VCACSTGCN	NGCASGTGB	Nitta	2015	25779349	protein daughterless (LOC106678283), transcript variant X3, mRNA
HHAL004025-PA	XM_014417218.1	0.36	0.14	0.13	0.03	0.08	0.24	0.18	0.11	0.1	0.02	Homeobox	Drosophila_melanogaster	FBgn0010323	15	0.75	Zoo_01	pTH5511	PBM	NTAATCYN	NRGATTAN	Weirauch	2014	25215497	homeobox protein goosecoid-like (LOC106678615), mRNA
HHAL004028-PA	XM_014417254.1	8.35	10	13.21	9.86	11.61	9.22	10.19	15.42	20.04	8.8	TBP,TBP	Homo_sapiens	ENSG00000112592	13	0.922156	Transfac	V$TBP_Q6	Transfac	TTTATHB	VDATAAA	Matys	2006	16381825	TATA-box-binding protein (LOC106678628), mRNA
HHAL004071-PA	XM_014423469.1	0	0.05	0.48	0.17	0.33	0.03	0.14	0.15	0.14	0.05	Homeobox	Anopheles_gambiae	AGAP009986	20	0.710145	Zoo_01	pTH5919	PBM	NNNNTGTHNN	NNDACANNNN	Weirauch	2014	25215497	homeobox protein Mohawk (LOC106682552), transcript variant X3, mRNA
HHAL004132-PA	XM_014423563.1	0.95	0.3	0.17	0	0.09	0.61	0.4	0.33	0.01	0	HLH	Homo_sapiens	ENSG00000172238	11	0.792453	Zoo_01	pTH5074	PBM	NMCATATGKN	NMCATATGKN	Weirauch	2014	25215497	protein atonal homolog 1-like (LOC106682620), mRNA
HHAL004160-PA	XM_014438876.1	27.15	21.76	38.71	39.51	39.1	24.31	30.29	33.16	58.55	7.12	bZIP_1	Homo_sapiens	ENSG00000172216	22	0.65625	Zoo_01	pTH5460	PBM	VTTRCRHMAB	VTKDYGYAAB	Weirauch	2014	25215497	CCAAT/enhancer-binding protein epsilon-like (LOC106692752), mRNA
HHAL004186-PA	XM_014428015.1	1.55	1.35	1.34	1.33	1.34	1.46	1.42	5.47	2.32	0.09	zf-C2H2,zf-C2H2,zf-C2H2,zf-C2H2,zf-C2H2	Drosophila_melanogaster	FBgn0004859	15	0.885496	Transfac	I$CI_01	Transfac	GACCACCCAMG	CKTGGGTGGTC	Matys	2006	16381825	transcriptional activator cubitus interruptus (LOC106685377), transcript variant X2, mRNA
HHAL004187-PA	XM_014427907.1	0.74	0.9	0.94	0.48	0.72	0.82	0.78	2.42	2.97	0.01	GATA,GATA	Drosophila_melanogaster	FBgn0003117	3	0.957143	Nitta2015	pnr_2	SELEX	NHGATAASV	BSTTATCDN	Nitta	2015	25779349	GATA-binding factor A-like (LOC106685311), mRNA
HHAL004188-PA	XM_014427881.1	24.49	23.86	14.43	19.2	16.72	24.16	21.15	23.98	20.01	0.01	GATA,GATA	Drosophila_melanogaster	FBgn0003117	15	0.785714	Yin2017	GATA5_FL_Methyl-HT-SELEX_2	SELEX	WGATAANRATCW	WGATYNTTATCW	Yin	2017	28473536	transcription factor GATA-4-like (LOC106685295), mRNA
HHAL004319-PA	XM_014423591.1	0.28	0.19	0.08	0.03	0.06	0.23	0.16	0.08	0.06	0.16	Homeobox	Drosophila_melanogaster	FBgn0003267	4	0.929825	JASPAR	MA0241.1	B1H	YTAATTA	TAATTAR	Mathelier	2014	24194598	homeobox protein rough-like (LOC106682637), mRNA
HHAL004336-PA	XM_014420172.1	13.27	17.55	17.98	16.25	17.16	15.53	16.19	23.83	20.25	9.61	Ets	Gallus_gallus	ETS1B_CHICK	2	0.975	Wei10	Ets1	PBM	NNVMGGAWRH	DYWTCCKBNN	Wei	2010	20517297	ETS-like protein pointed, isoform P1 (LOC106680453), mRNA
HHAL004464-PA	XM_014425653.1	1.47	0.47	0.34	0.11	0.23	0.94	0.65	2.8	0.21	0.13	HMG_box	Drosophila_melanogaster	FBgn0042630	3	0.956522	Nitta2015	Sox21b_1	SELEX	VAACAMTGNWAKTGTTN	NAACAMTWNCAKTGTTB	Nitta	2015	25779349	SOX domain-containing protein dichaete-like (LOC106683902), mRNA
HHAL004522-PA	XM_014415082.1	1.15	0.43	2	0.12	1.1	0.77	0.9	0.44	0.42	0.25	zf-C2H2,zf-C2H2,zf-C2H2,zf-C2H2	Drosophila_melanogaster	FBgn0036179	12	0.826087	FlyFactorSurvey	CG7368_SOLEXA_2.5_FBgn0036179	B1H	HHCCCCCHCCCMCHM	KDGKGGGDGGGGGDD	Zhu	2011	21097781	RB-associated KRAB zinc finger protein-like (LOC106677265), mRNA
HHAL004613-PA	XM_014424303.1	0.28	0.61	0.41	0.11	0.29	0.49	0.4	0.52	0.51	0	Homeobox	Drosophila_melanogaster	FBgn0000099	12	0.789474	Transfac	I$AP_Q6	Transfac	MHAATNNH	DNNATTDK	Matys	2006	16381825	protein apterous-like (LOC106683076), transcript variant X3, mRNA
HHAL004700-PA	XM_014418464.1	10.11	2.93	1.15	1.06	1.1	6.32	4.21	6.42	2	3.11	HMG_box	Homo_sapiens	ENSG00000181449	1	0.985507	Transfac	V$SOX2_Q6	Transfac	NMAWNACAAWRRNDHH	DDHNYYWTTGTNWTKN	Matys	2006	16381825	transcription factor Sox-2-like (LOC106679354), mRNA
HHAL004742-PA	XM_014417490.1	11.59	8.16	5.79	9.04	7.34	9.78	8.79	5.42	13.46	0	Homeobox	Artemia_franciscana	Q70LF3_ARTSF	18	0.684211	Zoo_01	pTH5553	PBM	BTAATTAB	VTAATTAV	Weirauch	2014	25215497	homeobox protein CDX-1-like (LOC106678751), mRNA
HHAL004914-PA	XM_014421571.1	15.01	13.51	8.28	11.55	9.84	14.22	12.45	17.06	17.93	0.43	Forkhead	Drosophila_melanogaster	FBgn0000659	5	0.944444	Nitta2015	fkh_2	SELEX	HWASAATAAYAWT	AATRTTATTSTWD	Nitta	2015	25779349	silk gland factor 1 (LOC106681319), mRNA
HHAL004926-PA	XM_014426258.1	0.98	0.97	0.83	1.2	1.02	0.98	1	2.87	9.18	0.26	zf-C4	Drosophila_melanogaster	FBgn0000546	20	0.714286	FlyFactorSurvey	EcR_SANGER_5_FBgn0000546	B1H	RAGGTCAW	WTGACCTY	Zhu	2011	21097781	ecdysone receptor (LOC106684282), transcript variant X2, mRNA
HHAL004981-PA	XM_014428488.1	2.83	2.43	1.2	0.73	0.96	2.62	1.95	1.61	0.55	0	Homeobox	Drosophila_melanogaster	FBgn0000439	2	0.964912	Transfac	I$DFD_01	Transfac	NNNNRKTAATNNNNNN	NNNNNNATTAMYNNNN	Matys	2006	16381825	homeobox protein Hox-A4 (LOC106685675), transcript variant X2, mRNA
HHAL005025-PA	XM_014421384.1	0.22	0	0	0	0	0.04	0	0	0	0	zf-C2H2,zf-C2H2,zf-C2H2,zf-C2H2,zf-C2H2,zf-C2H2,zf-C2H2,zf-C2H2	Mus_musculus	ENSMUSG00000031665	36	0.804348	Transfac	V$SALL1_06	Transfac	GCTGATAWVAGR	YCTBWTATCAGC	Matys	2006	16381825	homeotic protein spalt-major-like (LOC106681190), transcript variant X1, mRNA
HHAL005035-PA	XM_014420077.1	0.69	0.16	0.05	0.04	0.04	0.41	0.26	0.12	0.04	0	DM	Drosophila_melanogaster	FBgn0039683	1	0.978723	Zoo_01	pTH9261	PBM	NNHNGHWAYW	WRTWDCNDNN	Weirauch	2014	25215497	doublesex- and mab-3-related transcription factor A2-like (LOC106680387), mRNA
HHAL005200-PA	XM_014424054.1	2.13	2.85	3.68	2.94	3.33	2.51	2.84	4.39	4.71	0.26	MH1	Drosophila_melanogaster	FBgn0011648	6	0.941176	Transfac	I$MAD_Q6	Transfac	KMGRCRVN	NBYGYCKM	Matys	2006	16381825	protein mothers against dpp-like (LOC106682917), mRNA
HHAL005211-PA	XM_014424802.1	1.32	1	1.05	1.22	1.13	1.15	1.14	2.47	2.57	0.04	HLH	Drosophila_melanogaster	FBgn0002931	7	0.867925	FlyFactorSurvey	net_da_SANGER_10_FBgn0002931	B1H	VMCAYCTGB	VCAGRTGKB	Zhu	2011	21097781	protein atonal homolog 8 (LOC106683377), mRNA
HHAL005315-PA	XM_014417878.1	6.39	4.73	2.8	3.97	3.36	5.51	4.64	2.2	1.66	4.22	Homeobox	Homo_sapiens	ENSG00000130675	3	0.947368	Yin2017	MNX1_eDBD_Methyl-HT-SELEX_2	SELEX	NTAATTRN	NYAATTAN	Yin	2017	28473536	motor neuron and pancreas homeobox protein 1-like (LOC106678988), mRNA
HHAL005482-PA	XM_014416324.1	2.05	1.85	3.2	1.78	2.77	2.18	2.56	2.72	5.08	0.45	zf-C2H2,zf-C2H2	Drosophila_melanogaster	FBgn0003870	9	0.830189	Transfac	I$TTK69_01	Transfac	SCAGGASC	GSTCCTGS	Matys	2006	16381825	protein tramtrack, alpha isoform (LOC106678044), transcript variant X2, mRNA
HHAL005583-PA	XM_014422892.1	12.47	12.34	14.03	13.82	13.93	12.4	13.02	21.68	21.54	7.57	Myb_DNA-binding,Myb_DNA-binding	Homo_sapiens	ENSG00000096401	4	0.956522	Transfac	V$CDC5_01	Transfac	GWKTTAAYRTAD	HTAYRTTAAMWC	Matys	2006	16381825	cell division cycle 5-like protein (LOC106682174), mRNA
HHAL005667-PA	XM_014432203.1	1.64	1.42	1.48	1.31	1.4	1.52	1.47	2.37	0.83	0.03	zf-C2H2,zf-C2H2,zf-C2H2,zf-C2H2,zf-C2H2,zf-C2H2,zf-C2H2	Drosophila_melanogaster	FBgn0003396	37	0.779762	iDMMPMM	shn	Misc	AMSCARKMWAAWCA	TGWTTWKMYTGSKT	Kulakovskiy	2009	20067172	uncharacterized LOC106687976 (LOC106687976), transcript variant X9, mRNA
HHAL005727-PA	XM_014430869.1	5.7	5.72	6.17	5.82	6	5.68	5.78	5.04	5.33	2.63	Homeobox	Drosophila_melanogaster	FBgn0000611	1	0.983333	JASPAR	MA0222.1	B1H	NTTTGAYR	YRTCAAAN	Mathelier	2014	24194598	homeobox protein extradenticle (LOC106687148), transcript variant X4, mRNA
HHAL005759-PA	XM_014428888.1	0.11	0.38	7.5	0.03	3.93	0.25	1.74	0	0.32	6.94	bZIP_1	Drosophila_melanogaster	FBgn0034096	22	0.661538	Nitta2015	CG7786_1	SELEX	NRTTAYRTAAYN	NRTTAYRTAAYN	Nitta	2015	25779349	D site-binding protein (LOC106685901), mRNA
HHAL005807-PA	XM_014428330.1	0.11	0.49	1.09	1.42	1.27	0.3	0.66	0.72	2.95	0.5	Ets	Drosophila_melanogaster	FBgn0005658	26	0.682927	Yin2017	ERG_FL_Methyl-HT-SELEX_2	SELEX	NRCMGGAWRYV	BRYWTCCKGYN	Yin	2017	28473536	DNA-binding protein D-ETS-6-like (LOC106685573), transcript variant X1, mRNA
HHAL005838-PA	XM_014422548.1	0.98	0.98	0.94	1.31	1.11	0.98	1.03	3.2	1.24	0.38	PAX	Danio_rerio	ENSDARG00000053829	17	0.864	Yin2017	PAX9_eDBD_Methyl-HT-SELEX	SELEX	BCRNTSAWSCGYGACNN	NNGTCRCGSWTSANYGV	Yin	2017	28473536	paired box protein Pax-1 (LOC106681945), mRNA
HHAL005843-PA	XM_014422530.1	0.38	0.15	0.1	0.13	0.12	0.26	0.2	0.29	0.07	0	Forkhead	Homo_sapiens	ENSG00000187140	6	0.933333	Yin2017	FOXD3_eDBD_Methyl-HT-SELEX	SELEX	VYWRHRTAAACW	WGTTTAYDYWRB	Yin	2017	28473536	forkhead box protein D3 (LOC106681934), mRNA
HHAL005871-PA	XM_014420504.1	84.59	140.67	78.94	152.17	113.97	114.18	114.09	92.14	116.73	13.16	Ets	Homo_sapiens	ENSG00000135373	28	0.658537	Transfac	V$EHF_Q6	Transfac	BVAGGAAV	BTTCCTBB	Matys	2006	16381825	ETS homologous factor-like (LOC106680640), mRNA
HHAL005991-PA	XM_014425473.1	8.91	6.47	5.36	13.02	9.03	7.62	8.19	10.37	32.2	2.94	zf-C2H2,zf-C2H2,zf-C2H2	Drosophila_melanogaster	FBgn0003028	5	0.928571	Transfac	I$OVO_Q6	Transfac	TAACDGWD	HWCHGTTA	Matys	2006	16381825	protein ovo-like (LOC106683784), mRNA
HHAL006119-PA	XM_014427567.1	2.61	1.78	1.29	1.21	1.25	2.18	1.8	0.73	0.59	0	HLH	Drosophila_melanogaster	FBgn0023091	4	0.924528	Nitta2015	dimm_2	SELEX	BACCATATGGTV	BACCATATGGTV	Nitta	2015	25779349	protein dimmed-like (LOC106685079), transcript variant X1, mRNA
HHAL006178-PA	XM_014419316.1	0.42	0.3	0.3	0.26	0.28	0.36	0.33	0.08	0.04	0.06	HLH	Homo_sapiens	ENSG00000162367	13	0.754717	Transfac	V$TAL1_Q6	Transfac	RNCAGVTGGH	DCCABCTGNY	Matys	2006	16381825	uncharacterized LOC106679918 (LOC106679918), mRNA
HHAL006245-PA	XM_014433128.1	7.34	11.3	4.8	6.79	4.93	9.4	7.06	9.12	7.6	0.22	HLH	Drosophila_melanogaster	FBgn0023091	26	0.509434	Nitta2015	dimm_2	SELEX	BACCATATGGTV	BACCATATGGTV	Nitta	2015	25779349	protein dimmed-like (LOC106688593), transcript variant X1, mRNA
HHAL006354-PA	XM_014425645.1	18.98	18.83	14.17	22.89	18.33	18.91	18.68	20.55	25.15	32.41	bZIP_1	Drosophila_melanogaster	FBgn0032202	21	0.666667	Nitta2015	CG18619_1	SELEX	ATKACGTMAY	RTKACGTMAT	Nitta	2015	25779349	cAMP-responsive element-binding protein-like 2 (LOC106683895), transcript variant X2, mRNA
HHAL006368-PA	XM_014430660.1	42.55	38.45	22.24	31.86	26.85	40.34	34.78	3.79	6.69	11.04	HLH	Drosophila_melanogaster	FBgn0039509	13	0.77193	Nitta2015	bigmax_1	SELEX	DRTCACGTGNHH	DDNCACGTGAYH	Nitta	2015	25779349	max-like protein X (LOC106687018), transcript variant X1, mRNA
HHAL006382-PA	XM_014431066.1	20.47	21.59	14.5	24.02	19.05	21.06	20.25	15.37	13.04	3.81	Ets	Drosophila_melanogaster	FBgn0000567	3	0.963415	Transfac	I$E74A_01	Transfac	NNAAYCMGGAARTNNDV	BHNNAYTTCCKGRWTNN	Matys	2006	16381825	ecdysone-induced protein 74EF isoform A (LOC106687285), mRNA
HHAL006554-PA	XM_014431400.1	16.41	17.08	24.88	22.42	25.14	16.78	21.72	10.81	23.15	6.12	zf-C4	Drosophila_melanogaster	FBgn0001078	2	0.971429	Zoo_01	pTH5709	PBM	RRGGTCAH	DTGACCYY	Weirauch	2014	25215497	nuclear hormone receptor FTZ-F1 (LOC106687483), transcript variant X2, mRNA
HHAL006656-PA	XM_014427622.1	0.12	0.3	0.45	0.52	0.48	0.22	0.32	0.07	0.59	0	Homeobox	Drosophila_melanogaster	FBgn0027364	9	0.833333	JASPAR	MA0204.1	B1H	TGABAC	GTVTCA	Mathelier	2014	24194598	homeobox protein six1b-like (LOC106685109), mRNA
HHAL006659-PA	XM_014427636.1	5.02	2.6	2.52	2.33	2.43	3.75	3.24	15.75	1.9	1.35	zf-C2H2,zf-C2H2	Drosophila_melanogaster	FBgn0264442	0	1	FlyFactorSurvey	CG32830_SOLEXA_5_FBgn0052830	B1H	NNNNBNNDTTAATSDNNNNBNNNN	NNNNVNNNNHSATTAAHNNVNNNN	Zhu	2011	21097781	protein abrupt-like (LOC106685115), mRNA
HHAL006666-PA	XM_014423231.1	0.03	0.05	14.89	0.13	7.83	0.04	3.2	0.63	7.43	0	zf-C2H2,zf-C2H2,zf-C2H2	Drosophila_melanogaster	FBgn0261434	16	0.774648	Nitta2015	hkb_1	SELEX	VTCACGCCYHHN	NDDRGGCGTGAB	Nitta	2015	25779349	Krueppel-like factor 16 (LOC106682410), mRNA
HHAL006775-PA	XM_014434117.1	3.33	2.16	1.11	1.54	1.32	2.71	2.15	6.2	1.08	0.49	zf-C2H2,zf-C2H2,zf-C2H2,zf-C2H2,zf-C2H2	Drosophila_melanogaster	FBgn0001981	14	0.876106	FlyFactorSurvey	esg_SANGER_2.5_FBgn0001981	B1H	CACCTGH	DCAGGTG	Zhu	2011	21097781	protein snail homolog Sna-like (LOC106689226), mRNA
HHAL006813-PA	XM_014431345.1	1.19	0.59	0.06	0.4	0.22	0.87	0.61	1.51	0.06	0	HLH	Drosophila_melanogaster	FBgn0010433	7	0.867925	FlyFactorSurvey	ato_da_SANGER_5_3_FBgn0010433	B1H	MCAYMTGNC	GNCAKRTGK	Zhu	2011	21097781	protein atonal-like (LOC106687451), mRNA
HHAL007158-PA	XM_014429927.1	0.42	0.42	0.58	0.48	0.53	0.38	0.44	1.64	1.03	0.15	HMG_box	Homo_sapiens	ENSG00000148737	3	0.956522	Transfac	V$TCF7L2_06	Transfac	SWTCAAAGV	BCTTTGAWS	Matys	2006	16381825	protein pangolin, isoforms A/H/I/S (LOC106686555), transcript variant X3, mRNA
HHAL007247-PA	XM_014418596.1	2.1	5.69	9.35	7.5	8.46	4	5.8	8.19	12.48	0.38	GATA	Drosophila_melanogaster	FBgn0032223	7	0.8	FlyFactorSurvey	GATAd_SANGER_5_FBgn0032223	B1H	TGATAASS	SSTTATCA	Zhu	2011	21097781	transcription factor GATA-4-like (LOC106679431), transcript variant X3, mRNA
HHAL007257-PA	XM_014433700.1	28.1	30.41	28.5	34.42	31.33	29.32	30.13	38.08	34.05	8.19	HLH	Homo_sapiens	ENSG00000158773	15	0.745763	Zoo_01	pTH4376	PBM	NRYCACGTGNN	NNCACGTGRYN	Weirauch	2014	25215497	upstream stimulatory factor 1 (LOC106688978), mRNA
HHAL007294-PA	XM_014429913.1	0.29	0.1	0.07	0	0.03	0.19	0.13	0.39	0.06	0	zf-C4	Drosophila_melanogaster	FBgn0003720	13	0.819444	Zoo_01	pTH5714	PBM	NRASGTCAANNN	NNNTTGACSTYN	Weirauch	2014	25215497	nuclear receptor subfamily 2 group E member 1 (LOC106686548), mRNA
HHAL007380-PA	XM_014432661.1	7.05	5.05	3.51	4.81	4.14	6	5.25	4.38	3.07	0.42	Homeobox	Drosophila_melanogaster	FBgn0014343	0	1	JASPAR	MA0233.1	B1H	TGTWW	WWACA	Mathelier	2014	24194598	iroquois-class homeodomain protein IRX-6 (LOC106688271), transcript variant X2, mRNA
HHAL007381-PA	XM_014432664.1	0	0	0	0.12	0	0	0	0	0.04	0	Homeobox	Drosophila_melanogaster	FBgn0015904	0	1	JASPAR	MA0210.1	B1H	WWACA	TGTWW	Mathelier	2014	24194598	homeobox protein caupolican (LOC106688273), transcript variant X1, mRNA
HHAL007396-PA	XM_014430841.1	0.45	0.08	0.07	0.11	0.09	0.25	0.19	0.07	0.15	0.05	Homeobox	Drosophila_melanogaster	FBgn0030408	7	0.877193	Nitta2015	CG11085_2	SELEX	NTAAWCGN	NCGWTTAN	Nitta	2015	25779349	barH-like 1 homeobox protein (LOC106687130), mRNA
HHAL007461-PA	XM_014431677.1	59.6	43.85	35.54	55.32	45	51.3	48.75	26.58	49.71	0.08	Homeobox	Drosophila_melanogaster	FBgn0261930	4	0.929825	Transfac	V$NKX2B_Q3	Transfac	DNAAGTG	CACTTNH	Matys	2006	16381825	homeobox protein Nkx-2.2a-like (LOC106687665), mRNA
HHAL007594-PA	XM_014424850.1	1.16	0.51	1.41	0.09	0.78	0.82	0.8	0.37	1.04	0.01	Homeobox	Drosophila_melanogaster	FBgn0008636	14	0.754386	Nitta2015	hbn_1	SELEX	HTAATYTAATTAD	HTAATTARATTAD	Nitta	2015	25779349	retina and anterior neural fold homeobox protein 2-like (LOC106683405), mRNA
HHAL007703-PA	XM_014430146.1	1.44	0.3	0.26	0.31	0.29	0.84	0.61	1.32	0.48	0.08	Homeobox	Drosophila_melanogaster	FBgn0040318	13	0.77193	Nitta2015	HGTX_2	SELEX	DTAATKRN	NYMATTAH	Nitta	2015	25779349	homeobox protein Nkx-6.2-like (LOC106686707), mRNA
HHAL008065-PA	XM_014434634.1	3.87	3.5	2.38	2.36	2.37	3.68	3.15	4.59	4.95	0.17	zf-C2H2,zf-C2H2,zf-C2H2,zf-C2H2,zf-C2H2	Homo_sapiens	ENSG00000127152	20	0.827586	Yin2017	BCL11B_eDBD_Methyl-HT-SELEX	SELEX	GTGAACGBNDNHVCTACAC	GTGTAGBDNHNVCGTTCAC	Yin	2017	28473536	B-cell lymphoma/leukemia 11A-like (LOC106689576), mRNA
HHAL008069-PA	XM_014427994.1	0.28	0.07	0	8.68	4.15	0.17	1.78	9.8	28.66	0.01	zf-C2H2,zf-C2H2,zf-C2H2,zf-C2H2,zf-C2H2	Drosophila_melanogaster	FBgn0001325	33	0.710526	Transfac	I$KR_Q6	Transfac	NVAAAGGGTDDN	NHHACCCTTTBN	Matys	2006	16381825	protein krueppel-like (LOC106685368), mRNA
HHAL008432-PA	XM_014434678.1	0.12	0.04	0	0	0	0.08	0.05	0.25	0	0	zf-C2H2,zf-C2H2,zf-C2H2,zf-C2H2	Drosophila_melanogaster	FBgn0013469	2	0.971429	Nitta2015	klu_2	SELEX	YMCGCCCMCGCAH	DTGCGKGGGCGKR	Nitta	2015	25779349	zinc finger and SCAN domain-containing protein 22 (LOC106689609), transcript variant X2, mRNA
HHAL008564-PA	XM_014426692.1	18.98	20.68	23.42	22.53	23	19.88	21.14	44.49	34.97	4.44	HLH	Drosophila_melanogaster	FBgn0264075	0	1	FlyFactorSurvey	tgo_trh_SANGER_5_FBgn0015014	B1H	VGTCACGTAB	VTACGTGACB	Zhu	2011	21097781	aryl hydrocarbon receptor nuclear translocator homolog (LOC106684548), mRNA
HHAL008603-PA	XM_014429429.1	107.35	61.85	52.96	66.96	59.66	83.35	73.76	47.88	114.61	60.66	zf-C2H2,zf-C2H2,zf-C2H2	Drosophila_melanogaster	FBgn0043364	20	0.726027	Nitta2015	cbt_2	SELEX	RMCRCGCCCMCHH	DDGKGGGCGYGKY	Nitta	2015	25779349	Wilms tumor protein homolog (LOC106686241), mRNA
HHAL008731-PA	XM_014432630.1	0.38	0.38	0	0.02	0	0.51	0.32	0.15	0.05	0.02	Homeobox	Homo_sapiens	ENSG00000109132	14	0.754386	Yin2017	PHOX2B_FL_Methyl-HT-SELEX	SELEX	TAATYDAATTA	TAATTHRATTA	Yin	2017	28473536	paired mesoderm homeobox protein 2A-like (LOC106688252), transcript variant X2, mRNA
HHAL008774-PA	XM_014434654.1	0.13	0.27	0	0	0	0.19	0.12	0.49	0	0.72	zf-C4	Drosophila_melanogaster	FBgn0014859	3	0.957143	Nitta2015	Hr38_1	SELEX	NAAAGGTCA	TGACCTTTN	Nitta	2015	25779349	probable nuclear hormone receptor HR38 (LOC106689598), transcript variant X3, mRNA
HHAL008800-PA	XM_014430782.1	6.08	5.46	9.67	6.9	8.35	5.75	6.8	6.07	10.03	3.12	Ets	Homo_sapiens	ENSG00000154727	15	0.8125	Yin2017	GABPA_eDBD_Methyl-HT-SELEX	SELEX	NRCCGGAARYN	NRYTTCCGGYN	Yin	2017	28473536	DNA-binding protein Ets97D (LOC106687095), mRNA
HHAL008808-PA	XM_014434541.1	176.08	95.08	144.99	101.26	125.89	134.28	131.91	118.99	171.89	70.56	AT_hook,AT_hook,AT_hook,AT_hook	Pisum_sativum	Q43877_PEA	31	0.415094	JASPAR	MA0045.1	SELEX	RTKWYKBYNTTTBWHN	NDWVAAANRVMRWMAY	Mathelier	2014	24194598	nucleoplasmin (LOC106689533), transcript variant X2, mRNA
HHAL008872-PA	XM_014426200.1	17.6	13.21	14.04	14.4	14.21	15.29	14.85	34.2	25.2	4.09	Forkhead	Homo_sapiens	ENSG00000109101	21	0.771739	Transfac	V$WHN_B	Transfac	WVBSACGCBNN	NNVGCGTSVBW	Matys	2006	16381825	uncharacterized LOC106684243 (LOC106684243), mRNA
HHAL008908-PA	XM_014423118.1	2.48	2.35	3.85	4.21	4.02	2.41	3.06	4.76	9.59	0.54	Homeobox,Homeobox	Drosophila_melanogaster	FBgn0020307	18	0.867647	Nitta2015	dve_3	SELEX	YHATTATGYTAATKA	TMATTARCATAATDR	Nitta	2015	25779349	uncharacterized LOC106682326 (LOC106682326), mRNA
HHAL009028-PA	XM_014427378.1	0.14	0.08	0.1	0.17	0.14	0.11	0.12	0	0.37	0	Ets	Homo_sapiens	ENSG00000006468	6	0.925	Yin2017	ETV1_FL_Methyl-HT-SELEX	SELEX	NRCCGGAAGTN	NACTTCCGGYN	Yin	2017	28473536	ETS translocation variant 5-like (LOC106684976), mRNA
HHAL009348-PA	XM_014430507.1	1.42	2.51	10.48	2.09	6.47	1.99	3.81	3.35	10.3	0.47	HLH	Drosophila_melanogaster	FBgn0264075	0	1	FlyFactorSurvey	tgo_trh_SANGER_5_FBgn0015014	B1H	VGTCACGTAB	VTACGTGACB	Zhu	2011	21097781	aryl hydrocarbon receptor nuclear translocator homolog (LOC106686907), mRNA
HHAL009401-PA	XM_014437837.1	0.41	0.3	0	0.29	0.15	0.35	0.27	0.14	0.19	0.17	Homeobox	Drosophila_melanogaster	FBgn0000529	12	0.8125	Zoo_01	pTH6569	PBM	NNTAAYBDNN	NNHVRTTANN	Weirauch	2014	25215497	homeobox protein slou-like (LOC106691933), partial mRNA
HHAL009403-PA	XM_014438112.1	1.67	1.18	1.91	1.19	1.56	1.41	1.47	1.11	1.35	3.65	CENP-B_N	Bombyx_mori	BGIBMGA004818	14	0.735849	Zoo_01	pTH8143	PBM	NNNNCGYKDN	NHMRCGNNNN	Weirauch	2014	25215497	jerky protein homolog-like (LOC106692207), mRNA
HHAL009455-PA	XM_014435101.1	11.26	11.69	13.06	14.5	13.75	11.49	12.4	19.72	23.82	9.43	CBFB_NFYA	Homo_sapiens	ENSG00000001167	7	0.875	Transfac	V$NFY_C	Transfac	NYTGATTGGYTAVH	DBTARCCAATCARN	Matys	2006	16381825	nuclear transcription factor Y subunit alpha (LOC106689894), mRNA
HHAL009706-PA	XM_014437597.1	0.52	0.11	0.01	0.05	0.03	0.3	0.19	0.01	0	0.01	Homeobox	Homo_sapiens	ENSG00000188620	0	1	Transfac	V$HMX1_01	Transfac	CACGCACTTG	CAAGTGCGTG	Matys	2006	16381825	homeobox protein HMX3-like (LOC106691737), partial mRNA
HHAL009730-PA	XM_014430114.1	0	0.12	0.05	0.05	0.06	0.07	0.06	0.44	0.23	0.01	Homeobox	Drosophila_melanogaster	FBgn0052105	5	0.912281	Nitta2015	CG32105_1	SELEX	YTAATTAM	KTAATTAR	Nitta	2015	25779349	LIM homeobox transcription factor 1-beta-like (LOC106686683), transcript variant X2, mRNA
HHAL009852-PA	XM_014431325.1	0.9	0.23	0.18	0.21	0.19	0.55	0.41	0.1	0.24	0.72	HLH	Drosophila_melanogaster	FBgn0037475	11	0.792453	Nitta2015	Fer1_1	SELEX	VDCASCTGHY	RDCAGSTGHB	Nitta	2015	25779349	pancreas transcription factor 1 subunit alpha (LOC106687438), mRNA
HHAL009866-PA	XM_014437837.1	0.41	0.3	0	0.29	0.15	0.35	0.27	0.14	0.19	0.17	Homeobox	Drosophila_melanogaster	FBgn0002941	1	0.982456	Nitta2015	slou_1	SELEX	VBTAATTRSB	VSYAATTAVB	Nitta	2015	25779349	homeobox protein slou-like (LOC106691933), partial mRNA
HHAL010124-PA	XM_014429361.1	0.89	0.57	0.34	0.42	0.38	0.72	0.58	0.32	0.22	0.2	zf-C2H2,zf-C2H2,zf-C2H2	Drosophila_melanogaster	FBgn0011236	8	0.887324	FlyFactorSurvey	ken_SOLEXA_5_FBgn0011236	B1H	NNRCTTTCWCYNNNN	NNNNRGWGAAAGYNN	Zhu	2011	21097781	transcription factor Ken (LOC106686181), transcript variant X3, mRNA
HHAL010202-PA	XM_014436540.1	2.84	5.87	8.77	6.79	7.82	4.44	5.81	4.77	17.2	1.72	zf-C2H2,zf-C2H2,zf-C2H2,zf-C2H2,zf-C2H2,zf-C2H2	Drosophila_melanogaster	FBgn0267033	14	0.9	FlyFactorSurvey	CG11071_SANGER_5_FBgn0030532	B1H	YVVGCCTAYHBM	KVDRTAGGCBBR	Zhu	2011	21097781	zinc finger and BTB domain-containing protein 49-like (LOC106690938), mRNA
HHAL010266-PA	XM_014435752.1	1.41	0.56	0.48	0.53	0.51	0.96	0.78	0.99	1.01	0	Homeobox	Drosophila_melanogaster	FBgn0015524	12	0.789474	Nitta2015	otp_2	SELEX	YTAATTRV	BYAATTAR	Nitta	2015	25779349	homeobox protein orthopedia-like (LOC106690343), mRNA
HHAL010291-PA	XM_014434449.1	1.53	1.64	1.68	1.85	1.76	1.59	1.66	3.89	5.15	0.03	HLH	Homo_sapiens	ENSG00000164107	6	0.886792	Yin2017	HAND2_eDBD_Methyl-HT-SELEX	SELEX	MACACCTGYD	HRCAGGTGTK	Yin	2017	28473536	heart- and neural crest derivatives-expressed protein 2-like (LOC106689478), mRNA
HHAL010341-PA	XM_014435801.1	2.13	1.3	0.21	0.85	0.51	1.69	1.21	3.46	0.64	0.6	Forkhead	Drosophila_melanogaster	FBgn0004897	21	0.766667	Nitta2015	fd96Ca_1	SELEX	WRWGYMAATATTKRCWYW	WRWGYMAATATTKRCWYW	Nitta	2015	25779349	fork head domain-containing protein FD4-like (LOC106690376), mRNA
HHAL010436-PA	XM_014434673.1	38.03	43.71	38.65	46.58	42.44	41.03	41.6	39.89	42.46	10.45	bZIP_1	Drosophila_melanogaster	FBgn0001291	17	0.734375	Nitta2015	Jra_1	SELEX	NRTGACGTCAYN	NRTGACGTCAYN	Nitta	2015	25779349	transcription factor AP-1 (LOC106689606), mRNA
HHAL010561-PA	XM_014437014.1	4.2	0.56	0.15	1.74	0.91	2.28	1.73	12.05	2.17	0.15	CSD	Drosophila_melanogaster	FBgn0035626	18	0.727273	Nitta2015	lin-28_1	SELEX	VCCACCGACCTACACGM	KCGTGTAGGTCGGTGGB	Nitta	2015	25779349	protein lin-28 homolog (LOC106691289), partial mRNA
HHAL010647-PA	XM_014434633.1	5.85	8.6	9.27	8.23	8.78	7.3	7.9	13.65	12.39	1.39	Ets	Drosophila_melanogaster	FBgn0000097	12	0.855422	Nitta2015	aop_1	SELEX	DNACCGGAAGTR	YACTTCCGGTNH	Nitta	2015	25779349	ets DNA-binding protein pokkuri (LOC106689575), mRNA
HHAL010738-PA	XM_014435487.1	0.22	0.06	0.09	0.54	0.31	0.14	0.2	0.13	0.66	0.14	zf-C2H2,zf-C2H2,zf-C2H2	Homo_sapiens	ENSG00000127528	12	0.835616	Yin2017	KLF2_eDBD_Methyl-HT-SELEX	SELEX	NVCCMCRCCCN	NGGGYGKGGBN	Yin	2017	28473536	Krueppel-like factor 2 (LOC106690155), mRNA
HHAL010843-PA	XM_014433838.1	2.96	1.93	1.07	0.96	1.02	2.42	1.85	3.62	0.32	91.05	zf-C2H2,zf-C2H2,zf-C2H2	Drosophila_melanogaster	FBgn0020378	0	1	Nitta2015	Sp1_1	SELEX	HNGCCACGCCCARK	MYTGGGCGTGGCND	Nitta	2015	25779349	transcription factor Sp9-like (LOC106689067), mRNA
HHAL011049-PA	XM_014437026.1	0.29	0.08	0.09	0.03	0.06	0.18	0.13	0.45	0.18	0	Homeobox	Drosophila_melanogaster	FBgn0038592	17	0.701754	JASPAR	MA0177.1	B1H	HTAATKA	TMATTAD	Mathelier	2014	24194598	homeobox protein not2-like (LOC106691295), mRNA
HHAL011263-PA	XM_014437597.1	0.52	0.11	0.01	0.05	0.03	0.3	0.19	0.01	0	0.01	Homeobox	Homo_sapiens	ENSG00000188620	0	1	Transfac	V$HMX1_01	Transfac	CACGCACTTG	CAAGTGCGTG	Matys	2006	16381825	homeobox protein HMX3-like (LOC106691737), partial mRNA
HHAL011305-PA	XM_014437837.1	0.41	0.3	0	0.29	0.15	0.35	0.27	0.14	0.19	0.17	Homeobox	Drosophila_melanogaster	FBgn0002941	1	0.982456	Nitta2015	slou_1	SELEX	VBTAATTRSB	VSYAATTAVB	Nitta	2015	25779349	homeobox protein slou-like (LOC106691933), partial mRNA
HHAL011349-PA	XM_014426864.1	1.39	0.21	1.01	0.04	0.57	0.77	0.69	0.1	0.86	0	HLH	Homo_sapiens	ENSG00000168267	25	0.528302	Yin2017	PTF1A_eDBD_Methyl-HT-SELEX	SELEX	AMCAGCTGACRB	VYGTCAGCTGKT	Yin	2017	28473536	helix-loop-helix protein 13 (LOC106684636), transcript variant X4, mRNA
Predicted TFs, and their predicted DNA binding motifs
1 DNA binding domains contained within the TF (N to C terminus order). PFAM IDs are provided.
2 Species from which the DNA binding motif was mapped.
3 Gene from which the DNA binding motif was mapped.
4 Number of mismatches in the amino acid alignment between the two DBDs.
5 Percent identity between the two DBDs (i.e., the fraction of identical amino acids in the DBD alignment).
6 Study from which the DNA binding motif was obtained.
7 ID of the DNA binding motif from the indicated study.
8 Type of experiment used to derive the motif. B1H = Bacteria one-hypbrid; Compiled = compiled from various sources; PBM = protein binding microarray.
9 IUPAC sequence of the DNA binding motif (forward direction).
10 IUPAC sequence of the DNA binding motif (reverse direction).
Columns C-I values are RSEM expression estimates conveyed using the Transcripts Per Million measure

## Sheet: TFs without predicted motifs
Protein_ID	Isoform_ID	2ndInstar	4thInstar	AdultMale	AdultFemale	Adult	Nymphal	Overall	Juveniles-UMD	Adults-UMD	Antennae	DBDs	Description
HHAL000005-PA	XM_014434897.1	4.59	6.34	5.18	7.88	6.42	5.5	5.87	2.85	12.02	1.04	Forkhead	forkhead box protein O (LOC106689717), transcript variant X1, mRNA
HHAL000029-PA	XM_014430064.1	1.27	0.27	0.18	10.54	5.13	0.74	2.52	16.02	35.58	0.42	Runt,Runt	segmentation protein Runt-like (LOC106686632), mRNA
HHAL000064-PA	XM_014415298.1	4.65	5.42	3.58	4.49	4.01	5.05	4.63	4.18	4.79	0.52	CENP-B_N	tigger transposable element-derived protein 6-like (LOC106677392), mRNA
HHAL000065-PA	XM_014436334.1	1.57	1.24	1.68	1.21	1.46	1.39	1.42	1.28	1.99	0.59	HMG_box	putative transcription factor capicua (LOC106690775), transcript variant X2, mRNA
HHAL000091-PA	XM_014436858.1	5.09	3.67	3.07	2.17	2.68	4.35	3.66	8.5	17.94	0.39	zf-C2H2,zf-C2H2,zf-C2H2,zf-C2H2	zinc finger protein GLIS2-like (LOC106691173), transcript variant X1, mRNA
HHAL000111-PA	XM_014436034.1	0.9	0.16	0.12	0.09	0.1	0.51	0.35	0.45	0	0	Forkhead	forkhead box protein E3 (LOC106690563), mRNA
HHAL000145-PA	XM_014438971.1	2.04	1.83	1.76	2.16	1.95	1.93	1.94	5.67	0.34	1.82	zf-C2H2,zf-C2H2	zinc finger protein ZFP69 (LOC106692795), mRNA
HHAL000161-PA	XM_014438414.1	0.6	0.37	0.1	5.17	2.53	0.48	1.31	3.2	11.31	0.97	T-box	T-box transcription factor TBX6-like (LOC106692457), mRNA
HHAL000181-PA	XM_014438474.1	11.89	13.69	15.43	14.37	14.92	12.84	13.68	24.45	19.06	7.79	zf-C2H2,zf-C2H2,zf-C2H2,zf-C2H2	zinc finger protein 271 (LOC106692497), mRNA
HHAL000210-PA	XM_014415738.1	2.76	0.82	0.76	0.24	0.51	1.74	1.24	1.45	0.65	0.97	Homeobox	dorsal root ganglia homeobox protein (LOC106677678), mRNA
HHAL000218-PA	XM_014415754.1	0.98	1.89	1.43	0.71	1.1	1.45	1.31	0.64	0.67	0.57	HMG_box	transcription factor Sox-9-B-like (LOC106677687), transcript variant X2, mRNA
HHAL000319-PA	XM_014414953.1	19.83	12.91	9.87	13.07	11.4	16.18	14.25	14.08	9.03	13.05	HMG_box	high mobility group protein B3-like (LOC106677190), mRNA
HHAL000384-PA	XR_001342655.1	0.2	0.15	0.86	0.09	0.5	0.17	0.31	0.02	0.82	0.09	HSF_DNA-bind	heat shock factor protein (LOC106677829), transcript variant X2, misc_RNA
HHAL000429-PA	XM_014415908.1	0.09	0.12	0	0.09	0.04	0.1	0.07	0.12	0.15	0.12	CENP-B_N	THAP domain-containing protein 1-like (LOC106677777), transcript variant X3, mRNA
HHAL000580-PA	XM_014420714.1	4.7	3.2	5.8	5.7	5.75	3.91	4.66	5.26	6.41	6.59	CENP-B_N	jerky protein homolog-like (LOC106680780), mRNA
HHAL000649-PA	XM_014415471.1	11.04	11.93	12.02	12.79	12.39	11.51	11.86	21.72	21.69	6.41	zf-CXXC	jmjC domain-containing histone demethylation protein 1-like (LOC106677496), mRNA
HHAL000662-PA	XM_014415479.1	3.77	2.47	3.52	2.47	3.02	3.09	3.06	2.78	2.91	1.09	zf-C2H2,zf-C2H2,zf-C2H2,zf-C2H2,zf-C2H2,zf-C2H2	gastrula zinc finger protein xFG20-1-like (LOC106677503), mRNA
HHAL000670-PA	XR_001342600.1	0.18	0.21	2.22	0.38	1.35	0.21	0.66	0	0	0.12	zf-C2H2,zf-C2H2	zinc finger with UFM1-specific peptidase domain protein-like (LOC106677456), transcript variant X6, misc_RNA
HHAL000706-PA	XM_014416510.1	5.72	4.78	8.66	5.14	6.98	5.22	5.93	5.09	9.34	1.66	zf-C2H2,zf-C2H2	zinc finger protein 845 (LOC106678151), mRNA
HHAL000815-PA	XM_014416751.1	2.44	2.25	2.39	2.16	2.27	2.34	2.33	5.06	4.8	0.71	HMG_box	histone-lysine N-methyltransferase NSD2 (LOC106678310), transcript variant X5, mRNA
HHAL000823-PA	XM_014416799.1	8.47	7.38	5.11	4.34	4.74	7.9	6.59	19.1	5.34	8.46	HMG_box	TOX high mobility group box family member 4-like (LOC106678342), transcript variant X4, mRNA
HHAL000847-PA	XM_014416109.1	0.37	0.39	4.71	0.16	2.53	0.38	1.24	0.1	2.35	0.01	zf-C2H2,zf-C2H2,zf-C2H2,zf-C2H2,zf-C2H2,zf-C2H2,zf-C2H2	zinc finger protein ZFP69-like (LOC106677904), transcript variant X2, mRNA
HHAL000942-PA	XM_014435081.1	10.38	10.27	8.03	9.52	8.74	10.32	9.68	8.95	11.21	2.4	zf-C2H2	Krueppel-like factor 6 (LOC106689880), mRNA
HHAL000944-PA	XM_014434962.1	2.64	2.16	1.89	2.46	2.18	2.38	2.3	1.65	1.35	2.17	zf-C2H2,zf-C2H2,zf-C2H2,zf-C2H2,zf-C2H2,zf-C2H2,zf-C2H2,zf-C2H2	transcriptional repressor CTCFL-like (LOC106689778), transcript variant X2, mRNA
HHAL000970-PA	XM_014424798.1	3.78	2.04	2.12	1.22	1.69	2.86	2.39	2.59	1.2	2.16	Homeobox	LIM/homeobox protein Lhx1 (LOC106683372), mRNA
HHAL001012-PA	XM_014415569.1	0	0.66	1.89	0	0.99	0.36	0.62	0.26	1.55	0	zf-C2H2,zf-C2H2,zf-C2H2,zf-C2H2	zinc finger autosomal protein-like (LOC106677557), transcript variant X1, mRNA
HHAL001050-PA	XM_014437329.1	5.56	5.28	7.77	4.46	6.19	5.41	5.72	6.38	7.01	4.87	zf-C2H2,zf-C2H2,zf-C2H2,zf-C2H2,zf-C2H2,zf-C2H2,zf-C2H2	zinc finger protein 25-like (LOC106691507), mRNA
HHAL001077-PA	XM_014438932.1	2.23	1.75	2.45	2.05	2.28	1.98	2.11	0.76	1.47	0.14	zf-C2H2,zf-C2H2,zf-C2H2,zf-C2H2,zf-C2H2	zinc finger protein 567-like (LOC106692778), transcript variant X1, mRNA
HHAL001079-PA	XM_014438973.1	4.08	5.79	8.19	4.56	6.47	4.99	5.59	3.59	6.35	4.66	zf-C2H2,zf-C2H2,zf-C2H2,zf-C2H2	zinc finger protein 729-like (LOC106692785), transcript variant X3, mRNA
HHAL001080-PA	XM_014438964.1	0.41	0.69	0.99	0.69	0.85	0.56	0.68	0.69	1.75	0.23	zf-C2H2,zf-C2H2,zf-C2H2,zf-C2H2,zf-C2H2,zf-C2H2,zf-C2H2,zf-C2H2,zf-C2H2,zf-C2H2,zf-C2H2,zf-C2H2,zf-C2H2,zf-C2H2,zf-C2H2	zinc finger protein 729-like (LOC106692785), transcript variant X2, mRNA
HHAL001111-PA	XM_014418423.1	15.29	16.48	6.29	5.19	5.76	15.88	11.79	8.02	6.16	0.95	zf-C2H2,zf-C2H2,zf-C2H2,zf-C2H2,zf-C2H2,zf-C2H2,zf-C2H2,zf-C2H2	zinc finger protein 629-like (LOC106679324), transcript variant X3, mRNA
HHAL001113-PA	XM_014418426.1	5.48	4.73	5.59	5.41	5.5	5.08	5.25	5.07	5.31	2.85	zf-C2H2,zf-C2H2,zf-C2H2,zf-C2H2,zf-C2H2,zf-C2H2,zf-C2H2	zinc finger protein 391-like (LOC106679327), transcript variant X1, mRNA
HHAL001128-PA	XM_014416062.1	7.19	5.44	4.15	5.16	4.64	6.27	5.61	7.39	10.26	4.12	MADF_DNA_bdg	uncharacterized LOC106677874 (LOC106677874), mRNA
HHAL001129-PA	XR_001342650.1	0.16	0	0.05	0.14	0.09	0.08	0.08	0.23	0.04	0.03	MADF_DNA_bdg	THAP domain-containing protein 1-like (LOC106677777), transcript variant X7, misc_RNA
HHAL001130-PA	XM_014415918.1	0.78	0.59	0.35	0.41	0.38	0.68	0.56	0.81	0.58	0.31	MADF_DNA_bdg	THAP domain-containing protein 1-like (LOC106677777), transcript variant X4, mRNA
HHAL001132-PA	XM_014415319.1	1.35	1.46	0.34	0.42	0.38	1.41	0.99	0.66	0.16	0.46	MADF_DNA_bdg,zf-BED,THAP,THAP	transcription factor Adf-1-like (LOC106677400), mRNA
HHAL001133-PA	XM_014416207.1	0.85	0.99	0.5	1.1	0.8	0.92	0.87	0.61	0.86	0.06	MADF_DNA_bdg	uncharacterized LOC106677967 (LOC106677967), transcript variant X2, mRNA
HHAL001134-PA	XM_014415559.1	3.71	2.58	1.45	2.02	1.72	3.12	2.55	3.48	3.29	1.18	MADF_DNA_bdg	uncharacterized LOC106677543 (LOC106677543), mRNA
HHAL001135-PA	XM_014415645.1	2.22	1.98	1.32	2.63	1.95	2.09	2.03	2.82	3.08	1.24	MADF_DNA_bdg	transcription factor Adf-1-like (LOC106677611), mRNA
HHAL001136-PA	XM_014415606.1	1.42	0.42	0.47	0.75	0.61	0.88	0.77	0.64	0.33	0.32	THAP	THAP domain-containing protein 2-like (LOC106677551), transcript variant X6, mRNA
HHAL001137-PA	XM_014415747.1	0.78	0.68	0.84	0.59	0.71	0.73	0.72	0.84	0.77	0.65	THAP	uncharacterized LOC106677676 (LOC106677676), transcript variant X2, mRNA
HHAL001171-PA	XM_014435468.1	2.03	1.51	2.59	3.42	2.99	1.76	2.25	1.95	3.94	1.3	THAP	uncharacterized LOC106690141 (LOC106690141), mRNA
HHAL001215-PA	XM_014417462.1	7.09	7.92	2.75	4.93	3.79	7.53	6.02	5.66	5.15	7.23	MADF_DNA_bdg	uncharacterized LOC106678734 (LOC106678734), mRNA
HHAL001219-PA	XM_014414833.1	0.86	0.42	0.28	0.01	0.18	0.63	0.45	0.51	0.11	0.02	PAX	protein gooseberry-like (LOC106677118), transcript variant X3, mRNA
HHAL001222-PA	XM_014414830.1	8.11	6.88	7.9	9.15	8.5	7.46	7.88	13.69	11.85	6.76	zf-C2H2,zf-C2H2,zf-C2H2,zf-C2H2,zf-C2H2,zf-C2H2,zf-C2H2,zf-C2H2,zf-C2H2,zf-C2H2,zf-C2H2,zf-C2H2	zinc finger protein 260 (LOC106677117), mRNA
HHAL001252-PA	XM_014424126.1	3.87	3.04	5.83	2.76	4.36	3.43	3.81	3.91	5.23	2.11	zf-C2H2,zf-C2H2,zf-C2H2,zf-C2H2	gastrula zinc finger protein XlCGF57.1-like (LOC106682937), mRNA
HHAL001293-PA	XM_014438850.1	5.81	3.32	2.41	1.8	2.12	4.5	3.54	5.27	2.64	5.97	HMG_box	transcription factor Sox-7-like (LOC106692733), mRNA
HHAL001339-PA	XM_014438376.1	2.25	2.9	5.99	5.88	5.93	2.59	3.94	2.54	7.09	0.1	zf-C2H2,zf-C2H2,Homeobox,zf-C2H2,zf-C2H2,zf-C2H2	zinc finger protein 1 (LOC106692428), transcript variant X1, mRNA
HHAL001429-PA	XM_014426827.1	2.8	0.77	0.1	1.5	0.77	1.73	1.34	13.37	7.35	0.13	zf-C2H2,zf-C2H2,zf-C2H2,zf-C2H2	zinc finger protein 729-like (LOC106684630), mRNA
HHAL001434-PA	XM_014427008.1	111.5	81.43	105.23	110.19	107.59	95.84	100.76	172.96	253.59	73.9	CSD	Y-box factor homolog (LOC106684752), transcript variant X1, mRNA
HHAL001484-PA	XM_014417854.1	0.64	0.77	1.63	1.33	1.49	0.71	1.02	3.27	1.76	0.72	SRF-TF	serum response factor homolog (LOC106678970), transcript variant X3, mRNA
HHAL001485-PA	XM_014417854.1	0.64	0.77	1.63	1.33	1.49	0.71	1.02	3.27	1.76	0.72	SRF-TF	serum response factor homolog (LOC106678970), transcript variant X3, mRNA
HHAL001552-PA	XM_014422113.1	3.63	4.37	5.2	4.21	4.73	4.02	4.31	5.4	5.01	0.8	zf-C2H2,zf-C2H2,zf-C2H2,zf-C2H2	zinc finger protein 91-like (LOC106681667), mRNA
HHAL001553-PA	XM_014422113.1	3.63	4.37	5.2	4.21	4.73	4.02	4.31	5.4	5.01	0.8	zf-C2H2,zf-C2H2	zinc finger protein 91-like (LOC106681667), mRNA
HHAL001583-PA	XM_014438775.1	0.05	0	0.09	0	0.05	0.03	0.04	0.23	0	0	HMG_box	transcription factor SOX-13 (LOC106692679), transcript variant X4, mRNA
HHAL001589-PA	XM_014438770.1	1.68	0.98	3.59	2.52	3.26	1.41	2.22	6.49	2.55	0	TEA	transcriptional enhancer factor TEF-1 (LOC106692678), transcript variant X5, mRNA
HHAL001669-PA	XM_014428695.1	2.88	1.43	0.23	0.23	0.23	2.12	1.35	1.8	0.26	1.09	zf-C2H2,zf-C2H2	zinc finger protein 22-like (LOC106685781), mRNA
HHAL001722-PA	XM_014439298.1	1.42	3.34	11.29	2.08	6.89	2.43	4.24	4.29	9.45	0.74	MADF_DNA_bdg	uncharacterized LOC106693000 (LOC106693000), mRNA
HHAL001749-PA	XM_014421672.1	6.67	3.9	3.83	6.21	4.97	5.21	5.11	9.38	9.7	1.09	zf-C2H2,zf-C2H2,zf-C2H2,zf-C2H2,zf-C2H2,zf-C2H2,zf-C2H2,zf-C2H2,zf-C2H2,zf-C2H2,zf-C2H2,Homeobox,Homeobox,zf-C2H2,zf-C2H2,Homeobox,zf-C2H2,Homeobox	zinc finger homeobox protein 3 (LOC106681388), mRNA
HHAL001788-PA	XM_014432678.1	7.03	5.45	1.48	5.1	2.7	6.2	4.63	5.76	3.01	0.62	Forkhead	forkhead box protein J2-like (LOC106688286), transcript variant X1, mRNA
HHAL001843-PA	XM_014415814.1	12.79	12.17	8.07	8.51	8.28	12.46	10.77	6.23	8.38	6.8	HSF_DNA-bind	UPF0692 protein CG33108 (LOC106677726), mRNA
HHAL001851-PA	XM_014415828.1	0.77	0.28	4.26	0.08	2.26	0.51	1.21	0.31	0.84	0.01	Homeobox	homeobox protein prophet of Pit-1 (LOC106677738), transcript variant X2, mRNA
HHAL001899-PA	XM_014430671.1	70.59	44.74	52.2	54.24	53.18	56.96	55.43	43.21	70.67	52.28	CP2	transcription factor CP2 (LOC106687021), mRNA
HHAL001905-PA	XM_014430635.1	2.86	1.24	0.72	0.82	0.77	2	1.5	2.1	0.62	0.65	Homeobox	homeobox protein unc-4-like (LOC106686997), mRNA
HHAL001933-PA	XM_014421865.1	4.11	3.36	1.09	1.65	1.36	3.71	2.76	2.59	2.32	0.86	MADF_DNA_bdg	uncharacterized LOC106681518 (LOC106681518), mRNA
HHAL001953-PA	XM_014438343.1	1.45	0.93	1.26	1.48	1.36	1.18	1.25	0.94	0.46	2.16	zf-BED	zinc finger BED domain-containing protein 4-like (LOC106692406), mRNA
HHAL001977-PA	XM_014419186.1	2.33	2.46	1.75	1.52	1.64	2.4	2.09	3.23	1.99	2.09	MADF_DNA_bdg	uncharacterized LOC106679827 (LOC106679827), mRNA
HHAL001980-PA	XM_014419164.1	7.83	9.86	6.9	6.59	6.75	8.9	8.03	11.01	11.12	8.44	BrkDBD,BrkDBD	uncharacterized LOC106679813 (LOC106679813), mRNA
HHAL002069-PA	XM_014419691.1	2.01	2.22	6.03	1.88	4.05	2.12	2.9	1.52	4.02	1.65	MADF_DNA_bdg	uncharacterized LOC106680173 (LOC106680173), mRNA
HHAL002088-PA	XM_014427086.1	3.67	2.15	3.48	3.92	3.69	2.84	3.2	5.68	5.18	0.59	HMG_box	SWI/SNF-related matrix-associated actin-dependent regulator of chromatin subfamily E member 1-like (LOC106684805), transcript variant X2, mRNA
HHAL002104-PA	XM_014420257.1	1.03	1.13	1.62	1.39	1.51	1.08	1.26	1.23	2.09	2.87	bZIP_1	cyclic AMP-dependent transcription factor ATF-7 (LOC106680501), transcript variant X3, mRNA
HHAL002139-PA	XM_014418882.1	12.28	14.52	24.7	9.27	17.32	13.46	15.02	15.98	23.82	11.56	TBP,TBP	TATA-box-binding protein 2 (LOC106679618), mRNA
HHAL002150-PA	XM_014418822.1	21.89	22.09	28.21	23.81	26.11	21.99	23.66	38.9	36.79	5.77	CENP-B_N	leucine-rich PPR motif-containing protein, mitochondrial (LOC106679582), mRNA
HHAL002196-PA	XM_014439331.1	0.09	0.85	1.24	0.08	0.69	0.49	0.57	0.07	0.18	0	zf-C2H2,zf-C2H2,zf-C2H2,zf-C2H2,zf-C2H2,zf-C2H2,zf-C2H2,zf-C2H2,zf-C2H2,zf-C2H2	histone-lysine N-methyltransferase PRDM9-like (LOC106693032), mRNA
HHAL002219-PA	XM_014418269.1	32.29	25.8	33.09	28.03	30.67	28.87	29.6	44.44	30.32	57.47	bZIP_1	short coiled-coil protein B (LOC106679248), mRNA
HHAL002240-PA	XM_014420907.1	10.18	10.82	11.18	11.08	11.14	10.5	10.76	11.66	8.86	16.9	zf-C2H2,zf-C2H2,zf-C2H2,zf-C2H2,zf-C2H2,zf-C2H2,zf-C2H2,zf-C2H2,zf-C2H2,zf-C2H2,zf-C2H2,zf-C2H2	zinc finger protein 2-like (LOC106680892), transcript variant X2, mRNA
HHAL002265-PA	XM_014420848.1	4.48	3.94	8.37	5.18	6.84	4.19	5.27	4.35	6.69	5.31	zf-C2H2,zf-C2H2,zf-C2H2,zf-C2H2,zf-C2H2,zf-C2H2,zf-C2H2,zf-C2H2	zinc finger protein 26-like (LOC106680861), mRNA
HHAL002271-PA	XM_014415370.1	0.34	0.15	0.2	0.2	0.22	0.21	0.22	1.34	0.59	0.39	T-box	optomotor-blind protein-like (LOC106677438), transcript variant X4, mRNA
HHAL002272-PA	XM_014415370.1	0.34	0.15	0.2	0.2	0.22	0.21	0.22	1.34	0.59	0.39	T-box	optomotor-blind protein-like (LOC106677438), transcript variant X4, mRNA
HHAL002384-PA	XM_014417665.1	2.57	1.85	3.06	2.18	2.64	2.19	2.37	2.06	2.51	2.03	zf-C2H2,zf-C2H2,zf-C2H2,zf-C2H2,zf-C2H2,zf-C2H2,zf-C2H2	zinc finger protein 37-like (LOC106678865), mRNA
HHAL002437-PA	XM_014425327.1	7.63	7.06	9.1	7.03	8.11	7.33	7.64	7.16	9.62	2.43	zf-C2H2,zf-C2H2,zf-C2H2,zf-C2H2,zf-C2H2,zf-C2H2	zinc finger protein 143-like (LOC106683695), mRNA
HHAL002484-PA	XM_014418740.1	23.39	22.43	25.51	20.72	23.22	22.89	23.02	30.05	30.86	21.2	zf-C2H2,zf-C2H2,zf-C2H2,zf-C2H2,zf-C2H2,zf-C2H2,zf-C2H2	zinc finger protein 561 (LOC106679525), mRNA
HHAL002486-PA	XM_014418741.1	12.38	9.47	10.43	11.39	10.87	10.85	10.79	7	5.75	1.06	zf-C2H2,zf-C2H2,zf-C2H2,zf-C2H2	zinc finger and BTB domain-containing protein 14-like (LOC106679526), transcript variant X1, mRNA
HHAL002488-PA	XM_014418736.1	1.12	0.7	1.16	1.1	1.13	0.89	0.99	0	0	0.35	zf-C2H2,zf-C2H2	zinc finger protein 626-like (LOC106679521), mRNA
HHAL002489-PA	XM_014418748.1	1.96	1.46	2.09	1.64	1.87	1.69	1.77	0.46	0.83	1.7	zf-C2H2,zf-C2H2,zf-C2H2,zf-C2H2	zinc finger protein 425-like (LOC106679532), mRNA
HHAL002492-PA	XM_014418797.1	1.27	0.98	0.61	0.82	0.71	1.12	0.96	0.52	0.76	0.82	zf-C2H2,zf-C2H2,zf-C2H2,zf-C2H2	zinc finger protein 701-like (LOC106679567), transcript variant X1, mRNA
HHAL002493-PA	XR_001342976.1	2.31	1.74	2.07	1.97	2.02	2.01	2.01	1.11	0.73	2.52	zf-C2H2,zf-C2H2,zf-C2H2,zf-C2H2	uncharacterized LOC106679535 (LOC106679535), ncRNA
HHAL002494-PA	XM_014418737.1	1.02	0.62	0.83	0.8	0.82	0.81	0.81	0	0.43	0.6	zf-C2H2,zf-C2H2,zf-C2H2,zf-C2H2,zf-C2H2,zf-C2H2	zinc finger protein 425-like (LOC106679522), mRNA
HHAL002496-PA	XM_014418737.1	1.02	0.62	0.83	0.8	0.82	0.81	0.81	0	0.43	0.6	zf-C2H2,zf-C2H2,zf-C2H2,zf-C2H2	zinc finger protein 425-like (LOC106679522), mRNA
HHAL002498-PA	XR_001342990.1	0	0	0.29	0	0.12	0	0.04	0	0.94	0	zf-C2H2,zf-C2H2	longitudinals lacking protein, isoforms A/B/D/L-like (LOC106679553), transcript variant X1, misc_RNA
HHAL002502-PA	XM_014418754.1	0.14	0.1	0.08	0.08	0.08	0.12	0.11	0.34	0.09	0.07	zf-C2H2,zf-C2H2	longitudinals lacking protein, isoforms A/B/D/L-like (LOC106679543), transcript variant X1, mRNA
HHAL002505-PA	XM_014418773.1	0.58	1.01	6.61	1.21	4.41	0.79	2.88	1.48	4.73	0	HTH_psq,HTH_psq	protein abrupt-like (LOC106679555), transcript variant X2, mRNA
HHAL002535-PA	XM_014423744.1	6.51	5.89	7.08	6.04	6.58	6.18	6.35	5.11	6.67	0.77	zf-C2H2,zf-C2H2,zf-C2H2,zf-C2H2,zf-C2H2,zf-C2H2,zf-C2H2,zf-C2H2,zf-C2H2,zf-C2H2,zf-C2H2	gastrula zinc finger protein XlCGF57.1-like (LOC106682728), mRNA
HHAL002553-PA	XM_014423946.1	3.72	2.61	3.82	2.82	3.64	3.13	3.42	2.04	1.91	1.53	zf-C2H2,zf-C2H2,zf-C2H2,zf-C2H2,zf-C2H2,zf-C2H2,zf-C2H2,zf-C2H2,zf-C2H2,zf-C2H2	zinc finger protein 480-like (LOC106682861), transcript variant X2, mRNA
HHAL002570-PA	XM_014423994.1	0.15	2.64	9.12	0.08	4.8	1.46	2.81	0.68	5.57	0.01	THAP,zf-C2H2,zf-C2H2,zf-C2H2,zf-C2H2,zf-C2H2,zf-C2H2,zf-C2H2,zf-C2H2,zf-C2H2,zf-C2H2,zf-C2H2,zf-C2H2,zf-C2H2,zf-C2H2,zf-C2H2	zinc finger protein 420-like (LOC106682884), mRNA
HHAL002610-PA	XM_014418900.1	0.1	0	0	0	0	0.05	0.03	0.08	0	0	Homeobox	retinal homeobox protein Rx1-like (LOC106679638), mRNA
HHAL002626-PA	XM_014418944.1	3.21	2.9	3.67	4.83	4.22	3.05	3.52	2.5	4.43	1.34	zf-C4	steroid hormone receptor ERR1 (LOC106679663), mRNA
HHAL002627-PA	XM_014418944.1	3.21	2.9	3.67	4.83	4.22	3.05	3.52	2.5	4.43	1.34	zf-C4	steroid hormone receptor ERR1 (LOC106679663), mRNA
HHAL002635-PA	XM_014418934.1	1.69	3.15	2.02	1.7	1.84	2.44	2.2	11.15	3.19	0.82	CP2	protein grainyhead (LOC106679656), transcript variant X4, mRNA
HHAL002667-PA	XM_014417076.1	2.48	3.04	3.71	2.73	3.24	2.77	2.96	5.47	4.96	4.5	zf-C2H2,zf-C2H2,zf-C2H2,zf-C2H2,zf-C2H2,zf-C2H2,zf-C2H2,zf-C2H2,zf-C2H2	oocyte zinc finger protein XlCOF6-like (LOC106678525), mRNA
HHAL002696-PA	XM_014419721.1	0.82	0.46	0.52	0.4	0.46	0.63	0.56	1.34	0.5	0.11	Homeobox	homeobox protein HMX3-A-like (LOC106680189), mRNA
HHAL002751-PA	XM_014437962.1	1.39	0.97	1.44	1.33	1.39	1.17	1.26	0	0	0	CENP-B_N	uncharacterized LOC106692054 (LOC106692054), mRNA
HHAL002752-PA	XM_014437962.1	1.39	0.97	1.44	1.33	1.39	1.17	1.26	0	0	0	CENP-B_N	uncharacterized LOC106692054 (LOC106692054), mRNA
HHAL002771-PA	XM_014422603.1	4.73	5.11	5.3	5.08	5.19	4.93	5.04	6.02	7.82	2.58	zf-BED	zinc finger BED domain-containing protein 1-like (LOC106681987), mRNA
HHAL002803-PA	XM_014423045.1	8.21	4.39	6.02	4.73	5.38	6.2	5.87	5.86	6.91	9.9	HMG_box	PMS1 protein homolog 1-like (LOC106682288), transcript variant X1, mRNA
HHAL002824-PA	XM_014417127.1	7.88	6.77	8.83	8.59	8.71	7.29	7.85	13.07	7.47	3.05	THAP	uncharacterized LOC106678552 (LOC106678552), mRNA
HHAL002943-PA	XM_014418600.1	2.67	1.49	2.05	4.82	3.38	2.05	2.59	2.04	3.18	2	zf-C2H2	uncharacterized LOC106679435 (LOC106679435), mRNA
HHAL002970-PA	XM_014423316.1	6.61	6.47	6.56	7.52	7.02	6.54	6.73	11.37	11.59	2.54	GATA	metastasis-associated protein MTA3 (LOC106682456), transcript variant X1, mRNA
HHAL003048-PA	XM_014421162.1	0	0.12	1.18	0	0.61	0.06	0.29	0	0.35	0	zf-C2H2,zf-C2H2,zf-C2H2,zf-C2H2,zf-C2H2,zf-C2H2	uncharacterized LOC106681043 (LOC106681043), transcript variant X3, mRNA
HHAL003078-PA	XM_014414931.1	1.05	0.4	0.45	0.6	0.53	0.71	0.64	0.13	0.13	0.08	THAP,zf-C2H2,zf-C2H2,zf-C2H2,zf-C2H2,zf-C2H2,zf-C2H2,zf-C2H2,zf-C2H2,zf-C2H2,zf-C2H2,zf-C2H2,zf-C2H2,zf-C2H2,zf-C2H2	zinc finger protein 271-like (LOC106677180), transcript variant X3, mRNA
HHAL003103-PA	XM_014418974.1	3.3	2.69	3.6	3.76	3.68	2.99	3.28	2.62	3.41	1.36	zf-C2H2,zf-C2H2,zf-C2H2,zf-C2H2,zf-C2H2,zf-C2H2	zinc finger protein 62 homolog (LOC106679680), transcript variant X1, mRNA
HHAL003169-PA	XM_014417740.1	2.13	1.98	9.02	2.77	6.11	2.05	3.69	3.3	6.6	0.61	zf-C2H2,zf-C2H2,zf-C2H2,zf-C2H2,zf-C2H2,zf-C2H2,zf-C2H2,zf-C2H2	zinc finger protein OZF-like (LOC106678901), transcript variant X11, mRNA
HHAL003170-PA	XM_014417742.1	1.65	1.53	1.9	2.97	2.36	1.59	1.89	2.61	3.57	1.12	zf-C2H2,zf-C2H2,zf-C2H2,zf-C2H2,zf-C2H2,zf-C2H2,zf-C2H2,zf-C2H2,zf-C2H2,zf-C2H2	zinc finger protein OZF-like (LOC106678901), transcript variant X12, mRNA
HHAL003300-PA	XM_014423657.1	0.95	0.46	1.09	0.38	0.75	0.69	0.72	2.46	0.66	0.35	GCM	transcription factor glial cells missing-like (LOC106682667), mRNA
HHAL003310-PA	XM_014423671.1	0.47	0.09	0.01	0.03	0.02	0.27	0.17	0.56	0.07	0.02	zf-C2H2,zf-C2H2	uncharacterized LOC106682675 (LOC106682675), mRNA
HHAL003348-PA	XM_014424612.1	0.7	0.41	0.33	0.8	0.56	0.55	0.55	1.86	1.42	0.31	bZIP_1	cell death specification protein 2 (LOC106683255), mRNA
HHAL003396-PA	XM_014421324.1	30.48	26.64	23.96	25.38	24.64	28.46	26.91	24.21	27.24	22.38	CSD	cold shock domain-containing protein CG9705 (LOC106681153), mRNA
HHAL003515-PA	XM_014422972.1	0	0	0	0.07	0	0	0	0	1.34	0.86	HTH_psq,HTH_psq	mushroom body large-type Kenyon cell-specific protein 1 (LOC106682230), transcript variant X6, mRNA
HHAL003706-PA	XM_014420093.1	3.03	1.86	2	2.23	2.11	2.41	2.29	0.45	0.29	1.1	CENP-B_N	jerky protein-like (LOC106680396), mRNA
HHAL003716-PA	XM_014419563.1	6.28	4.38	4.39	5.5	4.92	5.28	5.14	6.44	6.2	7.88	ARID	lysine-specific demethylase lid-like (LOC106680082), mRNA
HHAL003722-PA	XM_014419571.1	1.06	0.13	0.13	0	0.09	0.57	0.37	0.04	0.13	0.1	Homeobox	hepatocyte nuclear factor 6 (LOC106680086), transcript variant X3, mRNA
HHAL003723-PA	XM_014419571.1	1.06	0.13	0.13	0	0.09	0.57	0.37	0.04	0.13	0.1	CUT	hepatocyte nuclear factor 6 (LOC106680086), transcript variant X3, mRNA
HHAL003733-PA	XR_001343385.1	0.75	1.09	3.73	1.1	2.45	0.93	1.53	2.17	3.12	0.25	zf-C2H2,zf-C2H2	uncharacterized LOC106682207 (LOC106682207), transcript variant X4, misc_RNA
HHAL003778-PA	XM_014424780.1	5.44	6.09	7.69	6.68	7.21	5.78	6.36	8.47	10.17	2.22	zf-C2H2,zf-C2H2	uncharacterized LOC106683364 (LOC106683364), mRNA
HHAL003794-PA	XM_014418513.1	22.36	21.09	23.25	25.07	24.12	21.69	22.67	29.95	29.32	25.57	zf-C2H2,zf-C2H2,zf-C2H2,zf-C2H2,zf-C2H2	gastrula zinc finger protein XlCGF7.1-like (LOC106679385), mRNA
HHAL003822-PA	XM_014415298.1	4.65	5.42	3.58	4.49	4.01	5.05	4.63	4.18	4.79	0.52	CENP-B_N	tigger transposable element-derived protein 6-like (LOC106677392), mRNA
HHAL003867-PA	XM_014422327.1	2.32	2.27	4.38	3.24	4.17	2.31	3.13	5.32	4.03	0.22	ARID	uncharacterized LOC106681809 (LOC106681809), transcript variant X2, mRNA
HHAL003878-PA	XM_014422907.1	0.96	1.7	0.63	1	0.76	1.33	0.99	1.4	1.44	0.8	bZIP_1	protein CREBRF homolog (LOC106682182), transcript variant X4, mRNA
HHAL003887-PA	XM_014422913.1	1.19	1.59	1.55	1.3	1.43	1.4	1.41	1.31	0.92	1.5	MADF_DNA_bdg	uncharacterized LOC106682187 (LOC106682187), mRNA
HHAL003956-PA	XM_014427680.1	1.83	1.73	14.6	0.93	7.69	1.78	4.04	0	6.95	2.8	zf-C2H2,zf-C2H2,zf-C2H2,zf-C2H2,zf-C2H2,zf-C2H2,zf-C2H2	gastrula zinc finger protein XlCGF26.1 (LOC106685147), transcript variant X2, mRNA
HHAL003965-PA	XM_014419394.1	0.93	0.49	0.64	0.47	0.6	0.72	0.67	0.97	0.49	0	Myb_DNA-binding,Myb_DNA-binding,Myb_DNA-binding	myb protein (LOC106679974), transcript variant X2, mRNA
HHAL003971-PA	XM_014419412.1	19.03	16.13	21.25	19.33	20.33	17.5	18.64	20.26	14.64	8.84	zf-C4	transcription elongation factor SPT4 (LOC106679981), mRNA
HHAL004032-PA	XM_014417241.1	5.22	5.28	4.82	5.31	5.15	5.26	5.22	7.42	8.29	3.92	zf-C2H2,zf-C2H2,zf-C2H2,zf-C2H2,zf-C2H2,zf-C2H2,zf-C2H2,zf-C2H2,zf-C2H2,zf-C2H2,zf-C2H2	zinc finger protein 37-like (LOC106678621), transcript variant X3, mRNA
HHAL004081-PA	XM_014423466.1	1.08	0.74	2.53	0.62	1.62	0.9	1.19	1.61	0.71	1.8	T-box	T-box transcription factor TBX20-like (LOC106682551), mRNA
HHAL004124-PA	XM_014423585.1	16.57	9.95	8.53	23.12	15.51	13.08	14.06	27.69	39.5	10.85	zf-C2H2	zinc finger protein Elbow-like (LOC106682631), mRNA
HHAL004263-PA	XM_014425816.1	3.02	3.54	2.18	2.91	2.49	3.29	2.98	3.46	5.61	10.01	zf-C2H2,zf-C2H2,zf-C2H2,zf-C2H2,zf-C2H2	zinc finger protein 2 (LOC106684003), transcript variant X2, mRNA
HHAL004271-PA	XM_014425819.1	26.06	27.16	35.57	28.13	32.02	26.64	28.81	40.06	42.5	23.91	zf-C2H2,zf-C2H2,zf-C2H2,zf-C2H2,zf-C2H2,zf-C2H2	oocyte zinc finger protein XlCOF2-like (LOC106684005), mRNA
HHAL004538-PA	XM_014415908.1	0.09	0.12	0	0.09	0.04	0.1	0.07	0.12	0.15	0.12	CENP-B_N	THAP domain-containing protein 1-like (LOC106677777), transcript variant X3, mRNA
HHAL004586-PA	XM_014424902.1	20.78	19.43	19.57	21.42	20.46	20.07	20.22	24.07	29.71	6.37	HLH	max-interacting protein 1-like (LOC106683431), mRNA
HHAL004588-PA	XM_014424897.1	3.71	6.77	3.91	3.59	3.8	5.25	4.71	8.38	4.69	0.44	STAT_bind	signal transducer and activator of transcription 5B (LOC106683428), transcript variant X4, mRNA
HHAL004671-PA	XM_014425917.1	6.2	5.83	7.58	6.18	6.91	6.01	6.37	5.91	4.58	4.57	zf-C2H2,zf-C2H2,zf-C2H2,zf-C2H2,zf-C2H2,zf-C2H2,zf-C2H2,zf-C2H2	PR domain zinc finger protein 15-like (LOC106684068), mRNA
HHAL004749-PA	XM_014417507.1	3.58	4.84	2.68	6.91	4.7	4.24	4.43	9.98	7.57	0.55	HMG_box	putative transcription factor SOX-14 (LOC106678764), mRNA
HHAL004851-PA	XM_014424883.1	2.06	1.71	67.26	1.31	35.73	1.87	15.57	3.54	44.7	0.71	MADF_DNA_bdg	uncharacterized LOC106683421 (LOC106683421), mRNA
HHAL004853-PA	XM_014424875.1	1.35	0.84	0.79	0.99	0.89	1.08	1	3.55	2.62	0.13	HLH	protein deadpan-like (LOC106683417), mRNA
HHAL004859-PA	XM_014423516.1	2.99	2.3	2.7	1.41	2.09	2.63	2.41	3.43	4.31	0.74	zf-C2H2,zf-C2H2,zf-C2H2,zf-C2H2	zinc finger protein Xfin (LOC106682580), mRNA
HHAL004878-PA	XM_014425490.1	2.25	6.91	8.84	2.23	6.32	4.92	5.52	1.78	4.77	8.34	Myb_DNA-binding	helicase domino (LOC106683798), transcript variant X4, mRNA
HHAL004918-PA	XM_014419942.1	0.05	0.31	1.51	0.31	0.92	0.2	0.5	0.31	1	0	THAP	THAP domain-containing protein 4-like (LOC106680326), transcript variant X5, mRNA
HHAL004985-PA	XM_014428468.1	0.23	0.21	0.18	0	0.1	0.21	0.17	0.3	0.17	0	Homeobox	homeotic protein proboscipedia (LOC106685661), transcript variant X2, mRNA
HHAL005051-PA	XM_014416837.1	11.22	12.04	4.83	4.61	4.73	11.69	8.88	6.96	11.15	0.01	zf-C2H2,zf-C2H2	broad-complex core protein isoforms 1/2/3/4/5 (LOC106678364), transcript variant X6, mRNA
HHAL005159-PA	XM_014435289.1	4.84	5.03	8.1	5.43	6.82	4.94	5.69	6.98	9.24	2.27	Myb_DNA-binding,Myb_DNA-binding	DNA methyltransferase 1-associated protein 1-like (LOC106690029), mRNA
HHAL005185-PA	XM_014426809.1	6.82	6.05	6.54	7.02	6.77	6.41	6.56	10.04	7.91	5.46	zf-C2H2,zf-C2H2,zf-C2H2,zf-C2H2,zf-C2H2	zinc finger protein Xfin-like (LOC106684622), transcript variant X1, mRNA
HHAL005186-PA	XM_014426809.1	6.82	6.05	6.54	7.02	6.77	6.41	6.56	10.04	7.91	5.46	zf-C2H2,zf-C2H2,zf-C2H2	zinc finger protein Xfin-like (LOC106684622), transcript variant X1, mRNA
HHAL005214-PA	XR_001343544.1	4.02	7.27	20.34	4.58	13.09	5.73	8.66	4.41	10.18	4.33	Homeobox	ceramide synthase 6 (LOC106683384), transcript variant X4, misc_RNA
HHAL005220-PA	XM_014426029.1	0.19	0.11	0.03	0	0	0.15	0.1	0.23	0	0	Homeobox	homeobox protein Nkx-3.2-like (LOC106684133), transcript variant X1, mRNA
HHAL005233-PA	XM_014419076.1	1.7	1.19	0.1	0.53	0.18	1.34	0.89	1.15	0.16	1.84	zf-C2H2,zf-C2H2,zf-C2H2,zf-C2H2,zf-C2H2	zinc finger protein 711-like (LOC106679751), transcript variant X3, mRNA
HHAL005242-PA	XM_014419061.1	23.51	21.29	21.93	25.43	23.61	22.34	22.85	28.46	31.01	26.85	HMG_box	coiled-coil domain-containing protein 124 (LOC106679742), mRNA
HHAL005370-PA	XM_014427201.1	0.74	0.71	0.6	0.74	0.66	0.72	0.7	0.61	1.01	0.24	zf-C2H2,zf-C2H2	gastrula zinc finger protein xFG20-1-like (LOC106684888), mRNA
HHAL005372-PA	XM_014425627.1	6.5	6.37	10.62	6.6	8.69	6.43	7.34	4.94	9.04	1.17	zf-C2H2,zf-C2H2,zf-C2H2,zf-C2H2	zinc finger protein 628-like (LOC106683886), transcript variant X1, mRNA
HHAL005483-PA	XM_014416327.1	4.6	6.82	7.89	4.42	6.28	5.77	5.98	3.47	10.08	2.26	zf-C2H2,zf-C2H2	protein tramtrack, alpha isoform (LOC106678044), transcript variant X5, mRNA
HHAL005611-PA	XM_014418883.1	1.96	2.08	2.86	2.73	2.8	2.03	2.34	4.88	6.74	1.22	NDT80_PhoG	myelin regulatory factor (LOC106679622), mRNA
HHAL005705-PA	XM_014427902.1	125.46	94.77	87.04	99.69	93.1	109.27	102.73	183.18	121.24	104.24	HLH	protein extra-macrochaetae (LOC106685310), mRNA
HHAL005786-PA	XM_014428637.1	8.95	9.62	16.12	10.12	13.25	9.3	10.9	11.52	14.59	3	zf-C2H2,zf-C2H2,zf-C2H2,zf-C2H2,zf-C2H2,zf-C2H2	PR domain zinc finger protein 10-like (LOC106685746), mRNA
HHAL005849-PA	XM_014421347.1	0.01	0.11	0.12	0.09	0.11	0.06	0.08	0.07	0.5	0	Forkhead	fork-head transcriptional regulator 2-like (LOC106681168), mRNA
HHAL005939-PA	XM_014439276.1	0.19	0.33	0.67	0.06	0.38	0.26	0.31	0.13	0.19	0.02	zf-BED	zinc finger BED domain-containing protein 1-like (LOC106692981), partial mRNA
HHAL005940-PA	XM_014439276.1	0.19	0.33	0.67	0.06	0.38	0.26	0.31	0.13	0.19	0.02	zf-BED	zinc finger BED domain-containing protein 1-like (LOC106692981), partial mRNA
HHAL005942-PA	XM_014415110.1	4.43	6.3	5.39	4.27	4.85	5.42	5.19	6.54	7.89	2.29	zf-BED	zinc finger BED domain-containing protein 1-like (LOC106677285), transcript variant X1, mRNA
HHAL005953-PA	XM_014419731.1	1.19	1.39	1.87	1.4	1.65	1.29	1.44	2.94	6.82	7.45	MADF_DNA_bdg	uncharacterized LOC106680200 (LOC106680200), mRNA
HHAL005964-PA	XM_014431131.1	20.4	17.82	17.27	21.58	19.33	19.04	19.16	28.93	26.59	11.94	ARID	trithorax group protein osa (LOC106687315), mRNA
HHAL005978-PA	XM_014431126.1	0	0.58	1.84	0	1.1	0.3	0.58	0.55	4.02	0	zf-C2H2,zf-C2H2,zf-C2H2,zf-C2H2,zf-C2H2	zinc finger protein 626-like (LOC106687312), transcript variant X1, mRNA
HHAL005985-PA	XM_014420714.1	4.7	3.2	5.8	5.7	5.75	3.91	4.66	5.26	6.41	6.59	CENP-B_N	jerky protein homolog-like (LOC106680780), mRNA
HHAL006059-PA	XM_014431117.1	19.03	16.26	19.82	22.53	21.45	17.57	19.13	24.44	35.9	32.53	bZIP_1	transcription factor MafG (LOC106687307), transcript variant X1, mRNA
HHAL006082-PA	XM_014424671.1	80.52	73.81	57.78	61.8	59.71	76.98	69.99	120.74	73.42	60.04	zf-C2H2	zinc finger protein Noc (LOC106683298), mRNA
HHAL006140-PA	XM_014430004.1	0.94	0.66	0.77	0.82	0.8	0.79	0.79	4.22	0.11	0.17	zf-C2H2	oocyte zinc finger protein XlCOF6.1-like (LOC106686616), mRNA
HHAL006175-PA	XM_014419320.1	0.27	0.12	1.08	0.05	0.58	0.19	0.35	0.02	0.18	0	zf-BED	uncharacterized LOC106679921 (LOC106679921), mRNA
HHAL006188-PA	XM_014431048.1	0	0	0	0	0	0	0	0	0	0	zf-C2H2,zf-C2H2,zf-C2H2,zf-C2H2	MOG interacting and ectopic P-granules protein 1 (LOC106687274), transcript variant X1, mRNA
HHAL006241-PA	XM_014418452.1	6.3	7.48	8.67	10.22	9.47	7	8.01	15.26	18.14	4	MBD	histone-lysine N-methyltransferase eggless (LOC106679343), transcript variant X1, mRNA
HHAL006288-PA	XR_001343864.1	0.06	0.48	0.34	0.25	0.33	0.25	0.29	0.72	0.33	0.33	zf-C2H2,zf-C2H2,zf-C2H2	zinc finger protein Xfin-like (LOC106685534), transcript variant X3, misc_RNA
HHAL006315-PA	XM_014426288.1	1.28	1.32	1.59	1.54	1.56	1.3	1.41	1.91	1.26	0.73	MADF_DNA_bdg	uncharacterized LOC106684298 (LOC106684298), mRNA
HHAL006340-PA	XM_014429663.1	1.73	1.17	1.02	1.38	1.17	1.41	1.32	1.42	1.63	0.19	HTH_psq	protein bric-a-brac 2-like (LOC106686384), transcript variant X2, mRNA
HHAL006405-PA	XM_014429705.1	1.2	0.91	0.48	0.45	0.46	1	0.73	0.77	0.98	3.54	zf-C2H2,zf-C2H2,zf-C2H2,zf-C2H2,zf-C2H2,zf-C2H2,zf-C2H2,zf-C2H2,zf-C2H2,zf-C2H2,zf-C2H2,zf-C2H2,zf-C2H2	zinc finger protein 135-like (LOC106686407), transcript variant X5, mRNA
HHAL006470-PA	XM_014428225.1	3.07	2.24	1.18	1.27	1.22	2.63	2.05	2.3	0.74	0	zf-CXXC	DNA N6-methyl adenine demethylase-like (LOC106685511), transcript variant X3, mRNA
HHAL006474-PA	XM_014417584.1	7.38	4.14	3.29	5.32	4.26	5.67	5.1	1.58	1.2	1.13	MADF_DNA_bdg	uncharacterized LOC106678820 (LOC106678820), mRNA
HHAL006506-PA	XM_014425869.1	11.42	12.71	123.53	11.62	70.03	12.1	35.54	19.3	78.59	11.48	zf-C2H2,zf-C2H2,zf-C2H2,zf-C2H2,zf-C2H2,zf-C2H2,zf-C2H2,zf-C2H2,zf-C2H2,zf-C2H2,zf-C2H2,zf-C2H2,zf-C2H2,zf-C2H2,zf-C2H2	zinc finger protein 271-like (LOC106684037), mRNA
HHAL006519-PA	XM_014424350.1	17.57	18.25	37.67	15.17	26.91	17.93	21.56	31.17	39	6.75	E2F_TDP	transcription factor E2F2-like (LOC106683105), mRNA
HHAL006559-PA	XM_014431392.1	0.33	0.22	0.11	0	0.07	0.27	0.19	0.13	0.93	0	zf-C2H2,zf-C2H2,zf-C2H2,zf-C2H2,zf-C2H2,zf-C2H2,zf-C2H2,zf-C2H2	zinc finger protein 98-like (LOC106687479), transcript variant X1, mRNA
HHAL006621-PA	XM_014429176.1	2.3	2.75	2.51	3.37	2.92	2.53	2.69	3	4.1	0	GATA	arginine-glutamic acid dipeptide repeats protein (LOC106686059), transcript variant X8, mRNA
HHAL006636-PA	XM_014431736.1	8.23	7.27	6.14	9.79	7.79	7.72	7.71	7.95	9.45	2.49	TBP,TBP	TATA box-binding protein-like protein 1 (LOC106687707), transcript variant X1, mRNA
HHAL006652-PA	XM_014431744.1	0.34	0.77	0.71	0.65	0.68	0.57	0.62	0.8	1.15	0.06	MADF_DNA_bdg	uncharacterized LOC106687713 (LOC106687713), transcript variant X1, mRNA
HHAL006707-PA	XM_014420532.1	6	3.61	3.61	3.9	3.75	4.74	4.34	6.82	4.57	2.89	MADF_DNA_bdg	uncharacterized LOC106680663 (LOC106680663), mRNA
HHAL006720-PA	XR_001343960.1	2.3	2.07	4.44	2.16	3.35	2.18	2.66	0.73	2.06	1.63	zf-C2H2,zf-C2H2,zf-C2H2,zf-C2H2,zf-C2H2,zf-C2H2,zf-C2H2,zf-C2H2,zf-C2H2,zf-C2H2	uncharacterized LOC106686148 (LOC106686148), ncRNA
HHAL006721-PA	XR_001343961.1	1.55	1.65	22.55	1.11	12.08	1.6	5.79	1.83	15.06	0.99	zf-C2H2,zf-C2H2,zf-C2H2,zf-C2H2,zf-C2H2	zinc finger protein 22-like (LOC106686150), transcript variant X2, misc_RNA
HHAL006749-PA	XM_014423554.1	1.37	0.8	0.12	0.44	0.27	1.07	0.75	1.72	0.51	0.74	TF_AP-2,TF_AP-2	transcription factor AP-2-beta (LOC106682608), mRNA
HHAL006777-PA	XM_014429784.1	0	0.06	0	0.07	0.03	0.03	0.03	0.3	0.39	0	zf-C2H2,zf-C2H2	zinc finger protein 585B-like (LOC106686452), transcript variant X7, mRNA
HHAL006801-PA	XM_014421502.1	3.23	3.61	4.96	3.15	4.1	3.43	3.7	6.77	5.32	0.18	zf-C2H2,zf-C2H2,zf-C2H2,zf-C2H2,zf-C2H2,zf-C2H2,zf-C2H2	zinc finger protein 142-like (LOC106681267), mRNA
HHAL006831-PA	XM_014422747.1	60.73	62.93	211.93	97.21	157.09	61.89	100.4	110.14	260.61	17.51	CSD,CSD,CSD	cold shock domain-containing protein E1 (LOC106682086), mRNA
HHAL006832-PA	XM_014422747.1	60.73	62.93	211.93	97.21	157.09	61.89	100.4	110.14	260.61	17.51	CSD,CSD	cold shock domain-containing protein E1 (LOC106682086), mRNA
HHAL006838-PA	XM_014430112.1	2.33	1.79	2.07	2.28	2.17	2.05	2.1	0.48	0.4	1.31	CENP-B_N	jerky protein homolog-like (LOC106686682), mRNA
HHAL006904-PA	XM_014430767.1	6.84	4.38	4.61	6.51	5.54	5.6	5.57	7.39	8.47	4.44	SAND	deformed epidermal autoregulatory factor 1-like (LOC106687085), transcript variant X1, mRNA
HHAL006987-PA	XM_014421121.1	0.41	0.19	1.39	0.14	0.79	0.3	0.46	0.57	0.81	1.37	PAX	paired box protein Pax-5 (LOC106681019), transcript variant X5, mRNA
HHAL007033-PA	XM_014418161.1	1.04	0.69	1.31	1.59	1.46	0.87	1.1	0.84	0.52	0.2	HTH_psq	uncharacterized LOC106679171 (LOC106679171), transcript variant X2, mRNA
HHAL007095-PA	XM_014432917.1	1.52	1.28	1.05	0.44	0.76	1.4	1.14	1.48	0.62	1.77	T-box	T-box transcription factor TBX20-like (LOC106688449), mRNA
HHAL007098-PA	XM_014422630.1	4.35	3.43	5.2	4.29	4.76	3.86	4.23	2.6	3.07	0.19	zf-C2H2,zf-C2H2,zf-C2H2,zf-C2H2,zf-C2H2,zf-C2H2,zf-C2H2,zf-C2H2	zinc finger protein 711-like (LOC106682005), mRNA
HHAL007163-PA	XM_014422994.1	7.72	5.08	4.72	4.46	4.59	6.33	5.63	10.71	6.61	23.16	zf-C2H2,zf-C2H2,zf-C2H2,zf-C2H2,zf-C2H2,zf-C2H2,zf-C2H2	zinc finger protein 613-like (LOC106682248), mRNA
HHAL007197-PA	XM_014425998.1	2.37	2.35	11.34	5.54	8.57	2.36	4.87	10.38	15.42	0.21	zf-CXXC	DNA (cytosine-5)-methyltransferase 1-like (LOC106684110), mRNA
HHAL007261-PA	XM_014419639.1	49.9	61.9	51.07	50.54	50.83	56.23	54.04	70.4	71.87	6.37	bZIP_1	uncharacterized LOC106680130 (LOC106680130), mRNA
HHAL007363-PA	XM_014429087.1	10.69	9.83	10.88	8.85	9.91	10.24	10.1	10.25	13.97	0.92	Homeobox	homeobox protein PKNOX2-like (LOC106686014), mRNA
HHAL007378-PA	XM_014427085.1	0	0	0	0	0	0	0	0	0	0	HMG_box	SWI/SNF-related matrix-associated actin-dependent regulator of chromatin subfamily E member 1-like (LOC106684805), transcript variant X1, mRNA
HHAL007395-PA	XM_014430882.1	3.97	3.86	3.01	3.6	3.29	3.91	3.66	1.35	0.71	0.58	zf-C2H2,zf-C2H2	uncharacterized LOC106687159 (LOC106687159), mRNA
HHAL007447-PA	XM_014432021.1	32.26	29.66	45.59	36.52	41.26	30.89	35.08	32.63	33.52	16.96	HMG_box,HMG_box	transcription factor A, mitochondrial (LOC106687869), mRNA
HHAL007454-PA	XM_014431662.1	0.87	1.08	7.12	1.03	3.54	0.98	1.81	0.96	6.49	0.14	MBD	uncharacterized LOC106687657 (LOC106687657), transcript variant X4, mRNA
HHAL007478-PA	XM_014434048.1	0.43	0.13	0	0	0	0.26	0.12	0.91	0	0.38	zf-C2H2,zf-C2H2,zf-C2H2,zf-C2H2,zf-C2H2,zf-C2H2	PR domain zinc finger protein 16-like (LOC106689181), transcript variant X3, mRNA
HHAL007606-PA	XM_014432401.1	1.42	1.34	0.99	0.47	0.8	1.41	1.12	0	2.02	0	zf-C2H2,zf-C2H2,zf-C2H2	zinc finger protein 43-like (LOC106688095), transcript variant X2, mRNA
HHAL007664-PA	XM_014433625.1	0	0	0	1.28	0.63	0	0.24	0.08	4.58	0.01	zf-C2H2,zf-C2H2,zf-C2H2,zf-C2H2,zf-C2H2,zf-C2H2,zf-C2H2,zf-C2H2	protein hunchback (LOC106688926), transcript variant X1, mRNA
HHAL007733-PA	XM_014431565.1	0.29	0.52	0.3	0.4	0.43	0.39	0.42	0.22	0.33	0.16	MADF_DNA_bdg	uncharacterized LOC106687590 (LOC106687590), transcript variant X1, mRNA
HHAL007831-PA	XM_014424377.1	5.07	4.84	5.29	6.15	5.7	4.95	5.25	7.47	7	1.94	zf-C2H2,zf-C2H2	zinc finger protein PLAG1-like (LOC106683120), mRNA
HHAL007873-PA	XM_014430451.1	0.33	1.11	8.98	0.2	4.78	0.74	2.38	0.66	4.99	0.15	Myb_DNA-binding,Myb_DNA-binding	chromatin-remodeling complex ATPase chain Iswi-like (LOC106686872), mRNA
HHAL007875-PA	XM_014430437.1	1.44	2.57	1.68	2.81	2.18	2.05	2.11	2.21	2.17	0.61	zf-C2H2,zf-C2H2	gastrula zinc finger protein XlCGF8.2DB-like (LOC106686862), transcript variant X2, mRNA
HHAL007948-PA	XM_014426374.1	17.78	13.79	31.13	23.42	27.44	15.68	20.43	25.34	31.13	7.68	zf-C2H2,zf-C2H2	uncharacterized LOC106684347 (LOC106684347), mRNA
HHAL007950-PA	XM_014426374.1	17.78	13.79	31.13	23.42	27.44	15.68	20.43	25.34	31.13	7.68	zf-C2H2,zf-C2H2	uncharacterized LOC106684347 (LOC106684347), mRNA
HHAL007953-PA	XM_014434928.1	0.77	0.59	1.42	0.59	1.02	0.68	0.83	1.33	1.19	0.24	HTH_psq	protein downstream neighbor of son homolog (LOC106689766), transcript variant X2, mRNA
HHAL008062-PA	XM_014435283.1	1.18	0.4	1.53	0.47	1.06	0.78	0.9	0.58	0.67	0.06	HTH_psq	protein jim lovell (LOC106690027), transcript variant X4, mRNA
HHAL008100-PA	XM_014431979.1	3.4	2.67	0.41	1.84	0.62	2.96	1.34	2.49	1.35	0.45	ARID	lysine-specific demethylase lid-like (LOC106687840), transcript variant X3, mRNA
HHAL008173-PA	XM_014426296.1	8.09	10.62	8.71	9.79	9.23	9.42	9.34	5.09	9.95	0.42	zf-C2H2	Krueppel-like factor 9 (LOC106684304), mRNA
HHAL008215-PA	XM_014433738.1	4.44	0.77	0.54	0.66	0.6	2.51	1.73	2.78	0.72	0.07	HLH,HLH	class E basic helix-loop-helix protein 22 (LOC106689004), mRNA
HHAL008304-PA	XM_014434334.1	22.03	19.91	17.17	22.52	19.73	20.92	20.44	17.99	31.61	15.52	HLH	protein hairy-like (LOC106689391), mRNA
HHAL008414-PA	XM_014433277.1	0.32	0.14	0.05	0.24	0.14	0.22	0.19	0.33	0.03	0.04	MADF_DNA_bdg	uncharacterized LOC106688700 (LOC106688700), transcript variant X1, mRNA
HHAL008415-PA	XM_014433277.1	0.32	0.14	0.05	0.24	0.14	0.22	0.19	0.33	0.03	0.04	MADF_DNA_bdg	uncharacterized LOC106688700 (LOC106688700), transcript variant X1, mRNA
HHAL008430-PA	XM_014431258.1	0.77	0.31	0.28	0.36	0.31	0.51	0.43	0.37	0.34	0.36	CENP-B_N	protein bric-a-brac 1-like (LOC106687391), transcript variant X3, mRNA
HHAL008471-PA	XM_014426716.1	8.61	8.82	7.43	11.06	9.16	8.73	8.84	12.19	21.18	0	zf-C4	transcription factor HNF-4 homolog (LOC106684564), transcript variant X3, mRNA
HHAL008503-PA	XM_014422111.1	8.94	11.83	14.41	12.85	13.66	10.49	11.76	11.64	15.7	3.23	MH1	mothers against decapentaplegic homolog 3 (LOC106681666), transcript variant X2, mRNA
HHAL008517-PA	XM_014423733.1	19.17	15.75	21.04	21.78	21.4	17.37	19	24.29	28.71	21.88	zf-C2H2,zf-C2H2,zf-C2H2,zf-C2H2,zf-C2H2	zinc finger protein 567-like (LOC106682720), mRNA
HHAL008520-PA	XM_014423477.1	4.42	4.72	2.98	3.94	3.44	4.58	4.12	6.66	3.95	2.65	zf-C2H2,zf-C2H2,zf-C2H2,zf-C2H2,zf-C2H2,zf-C2H2,zf-C2H2	ras-responsive element-binding protein 1-like (LOC106682561), mRNA
HHAL008575-PA	XM_014429895.1	5.79	6.02	6.45	5.73	6.11	5.91	5.99	8.69	8.31	2.65	THAP	uncharacterized LOC106686536 (LOC106686536), mRNA
HHAL008610-PA	XM_014433422.1	0.14	0.17	0.11	0.03	0.08	0.16	0.13	0.26	0.08	0.05	MADF_DNA_bdg	uncharacterized LOC106688786 (LOC106688786), transcript variant X2, mRNA
HHAL008611-PA	XM_014433421.1	0.37	0.35	0.17	0	0.1	0.36	0.26	0.23	0.32	0.05	MADF_DNA_bdg	uncharacterized LOC106688786 (LOC106688786), transcript variant X1, mRNA
HHAL008705-PA	XM_014430422.1	1.78	1.11	1.41	1.19	1.31	1.43	1.38	0.92	0.47	0.54	HTH_psq	uncharacterized LOC106686852 (LOC106686852), mRNA
HHAL008744-PA	XM_014427071.1	0.11	0.09	0.04	0.02	0.03	0.1	0.07	0.25	0.13	0.05	MADF_DNA_bdg	uncharacterized LOC106684797 (LOC106684797), mRNA
HHAL008749-PA	XM_014419590.1	0.11	2.03	4.6	0.03	2.41	1.12	1.64	0.33	2.11	0	zf-C2H2,zf-C2H2,zf-C2H2	zinc finger protein 2-like (LOC106680100), mRNA
HHAL008750-PA	XM_014419581.1	0.08	0.46	1.19	0.1	0.67	0.28	0.44	0.18	0.46	0.08	zf-C2H2,zf-C2H2,zf-C2H2,zf-C2H2,zf-C2H2,zf-C2H2,zf-C2H2,zf-C2H2,zf-C2H2	zinc finger protein 43-like (LOC106680094), mRNA
HHAL008764-PA	XM_014425422.1	0.41	0.22	0.42	1.78	1.07	0.31	0.62	13.95	4.07	0.05	zf-C2H2,zf-C2H2	protein sister of odd and bowel (LOC106683749), mRNA
HHAL008784-PA	XM_014436221.1	6.33	5.77	9.09	8.18	8.65	6.03	7.09	5.18	9.42	6.54	Myb_DNA-binding	ZZ-type zinc finger-containing protein 3 (LOC106690703), mRNA
HHAL008819-PA	XM_014430227.1	3.51	2.12	1.86	3.43	2.57	2.78	2.69	3.57	2.01	2.23	MADF_DNA_bdg	kaptin-like (LOC106686747), transcript variant X1, mRNA
HHAL008874-PA	XM_014432314.1	5.92	4.85	2.84	2.99	2.91	5.36	4.37	8.5	2.19	1.17	zf-C2H2,zf-C2H2,zf-C2H2	protein bowel-like (LOC106688046), mRNA
HHAL008892-PA	XM_014432125.1	3.62	2.41	5.22	2.46	3.9	2.98	3.35	4.27	6.31	0.46	zf-C2H2,zf-C2H2,zf-C2H2,zf-C2H2,zf-C2H2,zf-C2H2	zinc finger protein 883-like (LOC106687936), mRNA
HHAL008894-PA	XM_014432114.1	1	0.97	1.58	0.98	1.3	0.98	1.11	1.68	1.81	0.56	HLH	JNK-interacting protein 3 (LOC106687927), transcript variant X16, mRNA
HHAL008909-PA	XM_014438112.1	1.67	1.18	1.91	1.19	1.56	1.41	1.47	1.11	1.35	3.65	CENP-B_N	jerky protein homolog-like (LOC106692207), mRNA
HHAL008925-PA	XM_014425850.1	0.28	0.46	6.32	2.59	4.64	0.37	2.08	1.72	8.39	0.33	DM	doublesex- and mab-3-related transcription factor 1-like (LOC106684024), mRNA
HHAL008973-PA	XM_014430112.1	2.33	1.79	2.07	2.28	2.17	2.05	2.1	0.48	0.4	1.31	CENP-B_N	jerky protein homolog-like (LOC106686682), mRNA
HHAL009037-PA	XM_014433833.1	10.47	11.54	15.69	14.14	14.95	11.03	12.62	15.97	19.31	10.1	zf-CXXC	CXXC-type zinc finger protein 1-like (LOC106689062), mRNA
HHAL009202-PA	XM_014433684.1	3.71	3.27	2.82	5.17	3.94	3.47	3.66	4.74	6.78	3.55	zf-C2H2,zf-C2H2,zf-C2H2,zf-C2H2,zf-C2H2,zf-C2H2,zf-C2H2,zf-C2H2	gastrula zinc finger protein XlCGF8.2DB-like (LOC106688965), mRNA
HHAL009238-PA	XR_001344436.1	1.29	0.98	0.63	0	0.33	1.14	0.81	0	0.28	0.03	zf-C2H2,zf-C2H2	uncharacterized LOC106689401 (LOC106689401), transcript variant X2, ncRNA
HHAL009239-PA	XM_014434352.1	1.1	0.79	0.78	0.85	0.81	0.94	0.89	0	0.08	0.15	zf-C2H2,zf-C2H2,zf-C2H2,zf-C2H2,zf-C2H2,zf-C2H2,zf-C2H2,zf-C2H2,zf-C2H2,zf-C2H2	gastrula zinc finger protein XlCGF7.1-like (LOC106689400), mRNA
HHAL009276-PA	XM_014431419.1	7.41	7.78	11.18	9.67	10.48	7.6	8.77	11.45	14.4	1.93	zf-C2H2,zf-C2H2	zinc finger protein 62 homolog (LOC106687495), transcript variant X1, mRNA
HHAL009277-PA	XM_014431419.1	7.41	7.78	11.18	9.67	10.48	7.6	8.77	11.45	14.4	1.93	zf-C2H2,zf-C2H2,zf-C2H2,zf-C2H2,zf-C2H2,zf-C2H2,zf-C2H2,zf-C2H2,zf-C2H2,zf-C2H2,zf-C2H2	zinc finger protein 62 homolog (LOC106687495), transcript variant X1, mRNA
HHAL009313-PA	XM_014434786.1	2.34	2.43	2.47	2.15	2.35	2.44	2.39	2.45	3.06	0.12	THAP,THAP	uncharacterized LOC106689677 (LOC106689677), transcript variant X1, mRNA
HHAL009314-PA	XM_014434771.1	3.14	3.85	2.01	2.26	2.14	3.52	3	3.64	1.91	0.99	THAP	uncharacterized LOC106689666 (LOC106689666), mRNA
HHAL009334-PA	XM_014436310.1	0.72	0.59	0.38	0.82	0.62	0.65	0.64	0.87	0.95	0	HMG_box	histone-lysine N-methyltransferase 2C-like (LOC106690765), transcript variant X8, mRNA
HHAL009494-PA	XM_014426853.1	0.42	0.09	0.03	0.06	0.04	0.24	0.16	7.54	0.04	0.28	HTH_psq	protein bric-a-brac 1-like (LOC106684645), mRNA
HHAL009557-PA	XM_014436367.1	2.31	2.4	3.17	4.76	3.93	2.36	3	3.8	0.28	0.26	zf-C2H2,zf-C2H2,zf-C2H2	MDS1 and EVI1 complex locus protein EVI1-A-like (LOC106690797), mRNA
HHAL009593-PA	XM_014426995.1	0.07	0.08	0	0	0	0.08	0.05	0	0.68	0	zf-C2H2,zf-C2H2	zinc finger protein 235-like (LOC106684744), transcript variant X4, mRNA
HHAL009600-PA	XM_014436274.1	0.02	0	0.01	0	0.01	0.01	0.01	0.23	0	0.08	zf-C2H2,zf-C2H2,zf-C2H2	PR domain zinc finger protein 13 (LOC106690745), mRNA
HHAL009617-PA	XM_014435702.1	0.05	0.01	0.04	0	0.02	0.03	0.03	0.25	0	0	Homeobox	GS homeobox 1-like (LOC106690308), mRNA
HHAL009692-PA	XM_014433038.1	12.19	18.55	15.46	18.9	17.11	15.57	16.19	12.06	25.34	4.66	bZIP_1	transcription factor kayak (LOC106688534), transcript variant X1, mRNA
HHAL009775-PA	XM_014428866.1	0	0.07	1.3	0	0.78	0.04	0.36	0	0.15	0	zf-C2H2,zf-C2H2,zf-C2H2	zinc finger protein Aiolos (LOC106685884), transcript variant X2, mRNA
HHAL009779-PA	XM_014428858.1	0	0.02	56.76	0.01	29.63	0.01	11.99	1.69	41.22	0.01	MADF_DNA_bdg	uncharacterized LOC106685878 (LOC106685878), mRNA
HHAL009809-PA	XM_014437385.1	24.18	19.64	18.11	21.45	19.71	21.79	20.95	26.65	21.04	20.77	zf-C2H2,zf-C2H2,zf-C2H2,zf-C2H2,zf-C2H2,zf-C2H2,zf-C2H2,zf-C2H2,zf-C2H2,zf-C2H2,zf-C2H2,zf-C2H2	zinc finger protein 90-like (LOC106691564), mRNA
HHAL009827-PA	XM_014432452.1	0.81	0.8	1.87	1.67	1.77	0.81	1.2	1.4	2.41	0.76	THAP	uncharacterized LOC106688135 (LOC106688135), mRNA
HHAL009872-PA	XM_014434504.1	0.81	0.31	0.03	0.05	0.04	0.54	0.34	0.31	0.08	0	Homeobox	paired box protein Pax-6-like (LOC106689516), mRNA
HHAL009893-PA	XM_014436945.1	33.35	40.3	42.34	36.24	39.43	37.02	37.99	58.6	56.5	41.76	Myb_DNA-binding,Myb_DNA-binding	chromatin-remodeling complex ATPase chain Iswi-like (LOC106691232), mRNA
HHAL010048-PA	XM_014433440.1	12.8	9.34	14.51	13.59	14.1	11.06	12.38	11.28	25.3	12.81	zf-C2H2,zf-C2H2,zf-C2H2,zf-C2H2,zf-C2H2,zf-C2H2	RE1-silencing transcription factor-like (LOC106688801), transcript variant X1, mRNA
HHAL010080-PA	XM_014436452.1	7.72	8.81	10.76	8.85	9.85	8.23	8.86	5.86	6.14	17.23	HMG_box	non-histone protein 10 (LOC106690865), transcript variant X2, mRNA
HHAL010121-PA	XM_014434149.1	6.84	2.9	1.8	1.72	1.76	4.76	3.55	2.49	2.11	4.07	zf-C2H2,zf-C2H2,zf-C2H2	uncharacterized LOC106689252 (LOC106689252), mRNA
HHAL010192-PA	XM_014436746.1	21.45	22.06	18.27	23.13	20.59	21.77	21.29	35.05	24.09	16.53	HLH,bZIP_1	protein max-like (LOC106691088), mRNA
HHAL010203-PA	XM_014436540.1	2.84	5.87	8.77	6.79	7.82	4.44	5.81	4.77	17.2	1.72	zf-C2H2,zf-C2H2,zf-C2H2,zf-C2H2	zinc finger and BTB domain-containing protein 49-like (LOC106690938), mRNA
HHAL010250-PA	XM_014433872.1	7.05	6.96	7.09	7.45	7.26	7.01	7.11	13.15	12.33	3.11	ARID,RFX_DNA_binding	AT-rich interactive domain-containing protein 2 (LOC106689091), mRNA
HHAL010254-PA	XM_014435060.1	1.16	0.41	0.44	0.46	0.45	0.77	0.64	0.48	0.18	0.41	zf-C2H2,zf-C2H2,zf-C2H2,zf-C2H2,zf-C2H2,zf-C2H2	zinc finger protein 467-like (LOC106689868), transcript variant X1, mRNA
HHAL010300-PA	XM_014429185.1	17.41	15.86	19.3	21.52	20.36	16.59	18.12	14.92	21.59	16.35	mTERF	transcription termination factor 3, mitochondrial (LOC106686066), mRNA
HHAL010321-PA	XM_014435047.1	5.45	5.21	7.22	11.36	9.2	5.33	6.89	10.44	23.18	2.47	zf-C2HC	uncharacterized LOC106689857 (LOC106689857), mRNA
HHAL010373-PA	XM_014433462.1	4.4	4.64	8.13	3.91	6.11	4.53	5.17	0.88	2.32	0.63	zf-C2H2,zf-C2H2	uncharacterized LOC106688815 (LOC106688815), mRNA
HHAL010413-PA	XM_014432588.1	2.47	2.15	2.76	2.53	2.65	2.3	2.44	2.99	3.72	1.08	HLH	serine-rich adhesin for platelets-like (LOC106688225), mRNA
HHAL010443-PA	XM_014436081.1	3.71	3.35	2.97	5.32	4.09	3.52	3.75	9.83	7.14	0.42	zf-C2H2,zf-C2H2	zinc finger protein 367-like (LOC106690597), mRNA
HHAL010521-PA	XM_014435766.1	6.92	6.92	16.78	7.2	12.2	6.92	9.06	11.39	15.04	3.11	HMG_box	high mobility group protein 20A (LOC106690353), mRNA
HHAL010563-PA	XM_014437019.1	6.53	5.34	2.91	2.72	2.88	5.9	4.72	5.03	5.03	3	T-box	T-related protein-like (LOC106691293), transcript variant X1, mRNA
HHAL010565-PA	XM_014437021.1	0	0	0	0	0	0	0	0	0	0	HMG_box	uncharacterized LOC106691294 (LOC106691294), transcript variant X1, mRNA
HHAL010597-PA	XM_014436828.1	3.68	3.66	3.69	4.02	3.85	3.67	3.75	5.23	4.99	1.84	zf-NF-X1,zf-NF-X1,zf-NF-X1,zf-NF-X1	NF-X1-type zinc finger protein NFXL1-like (LOC106691150), transcript variant X1, mRNA
HHAL010598-PA	XM_014436829.1	1.91	1.88	1.82	2.45	2.12	1.89	1.99	2.35	2.7	0.43	zf-NF-X1,zf-NF-X1,zf-NF-X1,zf-NF-X1,zf-NF-X1	NF-X1-type zinc finger protein NFXL1-like (LOC106691150), transcript variant X2, mRNA
HHAL010618-PA	XM_014437152.1	17.19	19.84	18.99	21.46	20.17	18.58	19.23	33.38	27.82	3.52	E2F_TDP,DP	transcription factor Dp-1 (LOC106691399), mRNA
HHAL010696-PA	XM_014437040.1	0.76	0.59	0.56	0.56	0.56	0.67	0.62	0.5	0.61	0.26	MADF_DNA_bdg	uncharacterized LOC106691307 (LOC106691307), mRNA
HHAL010724-PA	XM_014437079.1	1.32	0.77	0.77	0.64	0.71	1.03	0.88	2.19	1.52	0	zf-C2H2,zf-C2H2,zf-C2H2,zf-C2H2,zf-C2H2,zf-C2H2,zf-C2H2,zf-C2H2	Krueppel homolog 1-like (LOC106691337), transcript variant X1, mRNA
HHAL010766-PA	XM_014436914.1	0.2	1.38	47.42	0.78	25.12	0.82	10.65	2.09	32.59	0	zf-C2H2,zf-C2H2,zf-C2H2,zf-C2H2,zf-C2H2,zf-C2H2,zf-C2H2	zinc finger protein 64-like (LOC106691209), mRNA
HHAL010780-PA	XM_014437699.1	12.64	10.76	11.11	13.12	12.07	11.65	11.82	21.38	18.31	9.9	zf-C2H2,zf-C2H2,zf-C2H2,zf-C2H2	zinc finger protein 467-like (LOC106691808), mRNA
HHAL010820-PA	XM_014436609.1	0	0.11	11.12	0	5.8	0.06	2.38	0.24	7.21	0	zf-C2H2,zf-C2H2,zf-C2H2	zinc finger protein 91-like (LOC106690983), transcript variant X3, mRNA
HHAL010826-PA	XM_014435147.1	5.84	6	7.88	5.84	6.91	5.92	6.32	8.51	10.58	4.93	zf-C2H2,zf-C2H2,zf-C2H2,zf-C2H2,zf-C2H2,zf-C2H2,zf-C2H2,zf-C2H2	zinc finger protein 391-like (LOC106689924), mRNA
HHAL010867-PA	XM_014418600.1	2.67	1.49	2.05	4.82	3.38	2.05	2.59	2.04	3.18	2	zf-C2H2	uncharacterized LOC106679435 (LOC106679435), mRNA
HHAL010918-PA	XM_014435920.1	4.27	1.35	1.51	8.1	4.66	2.73	3.51	11.59	13.08	0.59	zf-C4	ecdysone-induced protein 78C (LOC106690467), mRNA
HHAL010974-PA	XM_014437161.1	4.39	1.4	3.21	2.68	2.95	2.84	2.89	1.89	2.42	1.7	zf-C2H2,zf-C2H2,zf-C2H2,zf-C2H2,zf-C2H2,zf-C2H2,zf-C2H2,zf-C2H2,zf-C2H2,zf-C2H2	zinc finger protein 341-like (LOC106691408), transcript variant X2, mRNA
HHAL011033-PA	XM_014436191.1	0.5	0.56	0.82	0.28	0.53	0.53	0.54	0.58	1.13	0.04	zf-C2H2,zf-C2H2,zf-C2H2,zf-C2H2,zf-C2H2,zf-C2H2,zf-C2H2,zf-C2H2,zf-C2H2,zf-C2H2	zinc finger protein OZF-like (LOC106690682), mRNA
HHAL011043-PA	XM_014437708.1	4.06	18.46	5.12	7.27	6.15	11.66	9.43	6.41	5.98	0.37	bZIP_1	transcription factor AP-1-like (LOC106691817), mRNA
HHAL011093-PA	XM_014420714.1	4.7	3.2	5.8	5.7	5.75	3.91	4.66	5.26	6.41	6.59	CENP-B_N	jerky protein homolog-like (LOC106680780), mRNA
HHAL011200-PA	XM_014437672.1	8.07	10.28	12.32	13	12.66	9.24	10.62	17.05	20.49	5.31	zf-C2H2,zf-C2H2	zinc finger protein ush (LOC106691783), mRNA
HHAL011232-PA	XM_014424058.1	1.94	1.85	1.82	3.48	2.62	1.9	2.19	2.97	6.73	3.23	MADF_DNA_bdg	uncharacterized LOC106682922 (LOC106682922), mRNA
HHAL011304-PA	XM_014424058.1	1.94	1.85	1.82	3.48	2.62	1.9	2.19	2.97	6.73	3.23	MADF_DNA_bdg	uncharacterized LOC106682922 (LOC106682922), mRNA
HHAL011326-PA	XM_014438112.1	1.67	1.18	1.91	1.19	1.56	1.41	1.47	1.11	1.35	3.65	CENP-B_N	jerky protein homolog-like (LOC106692207), mRNA
HHAL001867-PA	XM_014420007.1	4.79	6.12	7.29	9.17	8.16	5.5	6.66	5.31	7.67	0.79		embryonic polarity protein dorsal-like (LOC106680362), transcript variant X4, mRNA
HHAL003746-PA	XM_014422932.1	2.42	2.68	3.24	2.64	2.93	2.57	2.72	3.98	4.12	0.62		protein lin-54 homolog (LOC106682204), transcript variant X1, mRNA
HHAL003986-PA	XM_014419672.1	2.1	0.88	1.07	0.8	0.92	1.52	1.28	1.93	0.75	2.11		homeobox protein prospero (LOC106680158), transcript variant X4, mRNA
HHAL007230-PA	XM_014431478.1	5.33	5.89	5.62	5.28	5.41	5.47	5.5	11.23	8.87	2.25		nuclear factor of activated T-cells 5 (LOC106687534), transcript variant X2, mRNA
HHAL008663-PA	XM_014426582.1	87.18	69.22	82.92	93.04	87.77	77.71	81.78	140.97	121.61	110.32		programmed cell death protein 7 (LOC106684469), mRNA
