# Supplementary material for: Brown marmorated stink bug, Halyomorpha halys (Stål), genome: putative underpinnings of polyphagy, insecticide resistance potential and biology of a top worldwide pest
Source: BMC Genomics. 2020 Mar 14;21:227. doi: 10.1186/s12864-020-6510-7 (PMC7071726; doi:10.1186/s12864-020-6510-7)
Supplement: Supplementary file 4 — Additional file 4 . Manually curated H. halys chemoreceptor protein sequences. [file 12864_2020_6510_MOESM4_ESM.txt]

Halyomorpha halys chemoreceptor proteins

Suffixes after the gene/protein names are:
C – C-terminus missing;
F – genome assembly sequence fixed with raw reads or other repairs;
I – internal region missing;
J – model spans two or more scaffolds;
N – N-terminus missing;
P – pseudogene (Z – stop codon and X – frameshift or other major problem)


149 HhalOr proteins

>HhalOrco
MQKIKMHGLVGDLWPNIRLMQLTGHWLLEYHEETGGMVRLIRLAYCWLTTFLVVMQFAFL
ACFLILDTYDADQMAAATITTLFFLHSITKFAYFAIRSKYFYRTFGAWNQVNSHPLFAES
NARHRATALSRMRKLLMIIGVITIMSVMAWTTVTFLGDPHREITDPEDVNSTITVEMPQL
MVDAWYPWDAKTGFCFFATFIYQLYWLFISLSHANLLDILFCSFVIFACEQLKHLKEILQ
PLMELSATLDSVVPNSGELFRGGSGGSNMPLVENDGNDFDIRGIYSNRGDFSGFGQTAVS
TIQTNGNGIGPNGLTKKQELLVRSAIKYWVERHKHVVKFVSSIGDAYGSALLLHMLTSTV
TLTLLAYQATKIEGVDVYASTVIGYLLYTLGQVFVFCIHGNELIEESSSVMEAAYSCHWY
DGSEEAKTFVQIVCQQCQKSLTVSGAKFFTVSLDLFASVLGAVVTYFMVLVQL
>HhalOr1
MQWPWKKKNLSDVWKWPLASLVNLFGYWAEEAKTESNRIWKKRFRALTMLFLPYIMMSMV
IQGFVKFAEGDIMQNLFTIFAAGPGMVGLGKFLGIVFYRKQIKSVWDRLSAMISEADNPK
LEHIARNSLKRTWILFIVYLSIFTASVTDWLMRPPAAAILYHKKARIVDTWPVFLDTWLQ
WFLSYLLQFPAIVLLGHSNYTYEILYFCTSEVILCHFKLLNYKLKHLVLRDNKESTEKLI
SCVKYHQNLLSVCNDFKNSTSKVLIWQFLNTVIMLCTGIFILTVLIKQTPYVAVINLFEV
CTFEIMSLYLYCWYSNEITFQCSDVSNAVYMAEWINAKPSDKKTMLITMSKAEQPLLFGG
ILEIRLETFINILKTSFSFYNFLLAFQVNSTEK
>HhalOr2
MELYWNRKNLADVWTWPHIFWLNIFGWWGEEAKTEFGRKWLTRFRSLSIVYFACLITSMM
IQVYIKFAEGDIMQNLFTIFASGPGMVGIFKFFDLVIHRKILKSIMGRLSGLISEVNDPI
LNTMTRKAFKKTWIIFLSTLLVFDSVVLHWALRPIIAAILHKEKTRIIESWPVFLDTWTQ
FFLSYLFQVPGVILLGHSFYIYDNLYFCTSDVILCHFEILKHKLNRLVLNENEKSSKDLV
SCVKYHSAILSVCNDFRDATSKVIIWQSINTVIMLCTGIFILTYLGKNINSNALMNLGEV
SFTLCTCLYYYCWFSNEITLQCTKVSNAVYMTNWISAKSSDKKIMLITMTRAMHPVMFGG
IMQINLSTFINVLKTTFSFYNFLIAVQVSSTKNE
>HhalOr3
MAKSYIQWPWEKENITEIWKWPIIFWLNIYGWWAEEASSTFWRKWLSRLRVICFINASAC
FWSMIFAIIVKFSQGDIMVNLFSVFGAGPGVVGTFKIVQCIRHRKPLKKAMDLLDVMMSE
IDEPELEPIVRNGMKRCWIAFFLCLFFGSCISLHWLSRPLIILLFYGERTRIIDTWPVLD
DDWFQWSITFLFQGTNVCLCGHTFYIFDNVYFCISESLLCQLRVLKYRLTHLKLDGSVGS
DAALEICIKQHTQILKVCDKLKFASEGVIIFQCINTAIMLCTGIFILTLMEHINFNVLLN
LGEITLVIIIILYFYCWYSNEITFQCSELATYAYMMDWTDGTFDQKKKLLNLMTMPMHPV
IFGGIVEINLNTFINVMKTAFSYYNFLAAADAGGDHAK
>HhalOr4
MGWPFNRKEISEIWKWPHIFWLNIFGWWAEHAKTEFLRTWLSRYRFILCVYFTIVTSMML
IAVGVRCVQGGILDNMFTVFGACPGIVGIFKVYCLILFSKPLKNAMEGIDELFLDSKDPN
ETKMIRNTLKRVWIIFTFYLIMGSCISMHWVVRPVISAIFFGEKTRIVDTWPPFIDTWPQ
FFFSFCYQLPMILGLGHAFYIFDNIYFCISECILCNLAVLQYRLNRMKLKEKQGRSVDLV
HSIEYYSKILRTCTYLRDSSSAVIIFQCIITVTILCSGVFIITMAEHTDVNVLMNLGEES
TVVVFVLYFYCWYSNEIRFQCQDVCNAAYMSDWTNGTEENKKSLLVLMTRTAKPVMFGGI
LEIDLSTFFTVLKATFSYYNFLIACVSNK
>HhalOr5
MWDWRQLRWLSYFGWWPAAAKTKRAYRLLRIYGIVLFLYDFLQLGPELIALYLVICKGSM
NEVVLTLNNNLLGLGSAWNIGCVLYNEKNIMWIISKLEEMELRVKKMIGNEEYDKYAAYK
YKLCRNYVLTIFIFLAGLIQLTIYSLYWTYHGHVSYIVETWVPWNTDNLQSLIILYTLQV
VHSYTGLTAYATVYHLYMSIYEMILLEIKAFHIALSKLDFSPPGVGSHPPVSLDLCVKFH
QDLLLLCRKFNETINVTLFLFIMFSSLTLCLSVFELSLIYDRGKLTMLIELIMLTMSMTY
FYCVCSQDVVEQMTVGTLRAAYDNNWYVGCAKDQKALHLLCTMAKKEFQFGFIIPANLAT
FITVIKSAFSYYNFLTAMDLQE
>HhalOr6
MWDWRQLNWLYYFGWWPSAAKTEVGYKINRVYGIALFIWDFIQIGPEVAALYIALSNGSL
KGTVLNLNTVLMGGVCFMKITGILLNEANIKWIIAKLEEMENRGKNMLGLNEYKMIADYR
DRRCKLLVIIVFTYLSGLVQWVVRPIYDICNGRTSLIIEAVIPWDKDTIYGWTIVFILQF
VHLTTAIMALIIIYVLYLSIMEMILCQIDVLHYSLKKLDFSPPGADYHSSITLRYCVKQH
QDILSLCYRFHKVVNVQLFVFMMFSTVVLCLSVFELSSIKDTTLFKVSNLLELTLNTVFL
IFMYCLYCHNTVDKLTEGTLRAAYKNNWYMGREEDKKSLDILCTMSIKPFEFGFIIPVNL
DTFITVLKSAFSYYNFLKAIADEE
>HhalOr7
MHVKLLSIRQYWIVSPIGIMWQYHEDSEANRVVDTYIFEHYYYLPQISGLYPKMDGRNRI
FTTLQLIISVLTLLHQMAILIKSTIALYGFDMVLLCQNVHFCLLIQIALITVGNCLWKHF
SLYDIHRLLSYDFYDYQEPPGIGEELLRSTMETERRRLNCIPIGVAIAAGVVLALSPIID
FNAGSFDFNRTASVFSHHLPMPFTQYPYHVKDGFGFGFALFGQLGTGFLLTAIIGGAGFL
FINLTQNISLQLKILNNSLENIDSRIEHLYSKLFGKMDRNIMKSLRHDSRYAYCYTKCLR
KNFEHHQVILKSFHLLEDICSLPMGISYLTGTIVIALSLISTGSAKELPGTTMAAMILCV
VEVSYMFLFSAVGQRFTDLSNELRCKMYNTRWYMCSKEIKSSLMIFEEMTLKPMTMTGAR
IVPANMETFTTVMNAAYSYYNLVVAFDIK
>HhalOr8aJ
MWQHQEESEANTSVDAYIFKHYYYLPQISGLYPKMDGKYRIFSMMQVMSYAMMLVYQMLM
LIKSTITIFDFNMALFSQNVHFCLLMQVSVIVLGTFVWKNFNLFHIHWLLSIDFYDYHEP
SVIGEELLRSTMEKNRRRLTLIPLGVAFAAGIVLTASPIIDFNAGSFDFNRTDAIFEYQL
PHPYIKYPHYSKNGFGFYFAVFGQMGAGFLLAAIIGGAGFIFINLTENISLQLKLLNNSL
EHIESRIEDLYTKLFGEMDKDSMNSLQHDSRYDYCFTMCLRKNFQHHQVILRAFHLLEDT
TSLPIGSSYLTGTIVIALSLISTGSANELPGTTIASIILCAVEVSYMFLFSVVGQRFADL
STDLRNKIYNTRWYMCSKEIKSYLMIFQEMTLKPMTLTGARIVPANMETFTTVMNGAYTY
YNLVVAFDRK
>HhalOr8b
MWQHQEESEANTSVDAYIFKHYYYLPQISGLYPKMDGKYRIFSMMQVMSYAMMLVHQMLM
HIKTIITIFDFNMALFSQNVHFCLLIQVSLIVLGTFFRKNFNLFHIHRLLSIDFYDYHEP
SVIGEELLRTTMEKDRRRLTLIPFAVAFAAGIVLTVSPIIDFNVGSFDFNRTDAIFEYQL
PHPYMKYLYYSKDGFGFYFAVFGQMGVGFLLAAIIGGAGFIFINLTENISLQLKLLNNSL
EHIESRIEHLYTKLFGEMDKDSMNSLQHDSRYDYCFTMCLRKNFQHHQVILRAFHLLEDT
TSLPIGSSYLTGTIVIALSLISTGSANELPGTTIASIILCAVEVSYMFLFSVVGQRFADL
STDLRNKIYNTRWYMCSKEIKSYLMIFQEMTLKPMTLTGARIVPANMETFTTVMNGAYTY
YNLVVAFDRK 
>HhalOr9
MWQQDEKSEANRLVDAYIRKHYYHLLQISCIYPNMDGRIRILSIIQLLIYILILVHELVI
LIKSTIVAYGFNMVLFSQNVHFCLLNQISLIVIGNFIWKNSSMFRLHKLLSYDFYDYQEP
GVIGEELLRSTMKTERRRLTLIPFGAVLTTGVVMIISPIVDYKAGTFDFNRNAPMFDYHL
PLPYLKHPYYVGDGFGFYFAIFGQMAHGFVLSAVIGVGGLLFINISENICLQLELLNNSL
DNIESRIEHLYSRKFRRMNRKSVKSLRYDSRYAYCYTNCLRKNVEHHQVILKAFKIFEDI
ASLPIGSSYFTGTIVIALSLVSTGSGKELPGTTIASILLCTIEVSYMFLFSAIGQRFIDL
STELRYKMYNTRWYMCSNEIKRSLMIFEEMTLKPMTMTVASIVPANMETFTSVMNAAYSY
YNLVMAFYKK
>HhalOr10
MWFLDGSKEAEDSGPVEAFIDKQYYRIMQVSALYLRMDPKNRVLSFLQLITYVVILAYHW
SLLVNGTLVLFDINMVLFSQSVHFSLLVQLAMILPICFQIKHQKMYQFHKMLSYEFFDYE
DPPIIGEDHLRSAMAQENRKMFMIPVGVVAAAGAVLIMAPIVDMNAGSFDFSKTANIFID
NLPYRYAPYPFPVEDGFGYYFALLGQMLCGLLLTLIIAGGGFLFLNLSQNVVLQLKILHS
SLDNIEGRTEHLIIKLFGNFDKKKDSYGDSRYAYCYSICLRKNFEHHQIVVRAFKILEEL
ASVPVFLAYTTGTIVIALSLISAGSMKELPGTTLASMILCGVEVGYMFLFSVFGQRLSDL
SSDLRFKLYSIKWYLCNNKVKSNMLIFQEMTLKPLTMTVGGVVPANMETFSTVMNSAYSY
YNLVNAFDGS
>HhalOr11F
MRQYREDPEANRLVDGYILKHYYYLLEISGLYHRMDGRTRIFSISQLIIYLITLSFHLIL
IIKSTIPIYGLNMVLFSQNVHFGLLILITIIVLLSFAWNNGNMFLIHRLLSYDFYDYQEP
AVIGEDLLRSNAKTQLRRLSLIPITVSLAAGIVLSVSPIVDFKAGTFDFNRTASMFDYQL
LFPYGKYPYNVKDGFGYYSAVLGQMACGFLLTVVIGGGGFLFINLSESVILQIKILNNSL
DKIESRIDLLYSKIFVKVNRTSMKSLRCDRRYTYCYSECLRKNFEHHQVILKAFNLLNEL
SFLPIGSAYLTGTIVIALSLISAGSAKELPGTTVASMLMCAVEVGYMFLFSLSGQRITDL
STELRYKMYNTRWYLCSAEIKNSFMIFQEMTLKPMTITVGKVVPANMETFTTVMNASYSY
YNLINVVDKK
>HhalOr12
MWQYREDPEANRLVDAYILKHYYYLLEISGLYHRMDGRTRIFSISQLIIYFFTLSFHLIL
IIKSTIPIYGLNKVLFSQNVHFALLMLMSIIALLSSMWNNLKKFLIHRLLSNDFYDYQEP
AVIGEDILRSNAKTQLRRLTLVPITAALAAGTVLSVSPIVDFKAGTFDFNRTASMLDYHL
LYPYGKFPYSVKDGFGYYSAMLGQLACGFLMAVVIGGGGFLFINVSESVILQMKILNNSL
DNIESRIDHLYSKLFGKMNSNCMKSLRRDSLYTYCYSECLRKNFEHHQVILKAFNLIKEI
SSIPIGSAYLTGTIVIALSFISAGSAKELPGTTVGSMLLCAGEISYMFLFSLSGQRIIDL
STELRYKMYNTRWYICSEEIKKSFMIFQEITLKPMTMMVAKVVPANMETFTAAMNASSTY
YNLINAVNKK
>HhalOr13F
MVFGISPNKWLHDKVKKLNESVDNEIDVYAFIDKEYFRLLQISCIYVKLDKRNRLMSLIQ
WSFYVTVLFYHYILLTRSTILMMDINMVLFSQSTHFTLLVQLTTILIVWLQTRHRQITLF
HKLLSVDFYDYQEPPAKGADALRNGMVRERRLLSAIPVGAALAAGGVLIIAPIVDRNAGL
FDFEEMSKEFSTHMPYPYGKYPYQTIEGISYYLTLGGQLIIGLLLTIIIGSGGFIFLNLA
QNVSLQLKLLENSMDQIETRAEFMYLRKCGKTRRDTPSLYNDHQFIYCYNKCLRKNYEHH
QVIMRAFHYMEETVSVPMFLAYMTGTIVIALSLISAGSADELPGTTLASMILCGTEIGYM
FLFSVFGQRLGDLNMDLRFKIYNIKWYLCNRKVKSNMMIFQERTLKPLTMMAGGIVPANM
ETFATVMNSAYSYYNLVNAFGN
>HhalOr14
MWLVDKVTQIVDAMSAESNDEVDDYVSAQYLHLIQFSAMYTKLNRRRRLFTLLQIIIYEF
ILIYHLILMVKAALMLIDVSLVTFGETTHFCLLIQLDIILVIFIQTKHNKVALFHRYMMK
NFYDYSEFYELNKEGLQQNIRKERMLLAMIPVTVAISVPAVLVLTPQVDQYGTFDFSKIS
GDFNQHLPFPYIKYPYQTTEGMGYYVASLFQVIGACILSGSIGVGGFAYIVMSQNLWMQM
EILYDSIKHIEERTEILQFKLFGARNKLSGDKLYYQTQFAHCYNICLNKNFRHHQIIMRN
FHLWADIFSVPTFLAYLTGTLVIALSLLSLGSWVELPGTTISSLILCAGEVGFMYIFSVF
SQRLTDLNEKLRFEIYCIKWYLCNKEVKTSLKIFQEVTLRPMTLIAGGLIPANMDTFSKV
MNSSYSYYNLVTAFNVA
>HhalOr15C
MWPVDKITHMFDAMSAESNDEVDDYVSAQYLHLIQYSAMYTRLTRKHRLFTLLEIIIYEF
ILIYHLIHLGKAALMLIDVSLVTFGETIHFCLLIQLDIILIIFIQTKHNKIALFHRAMAK
NFYDYSESYQNNMEELQQDIRKERMLLAMIPITVVMAVPAVLVLTPQVDQYGTFDFSKIS
TEFNQQLPFPYIIYPYHTEEGIGYYTAALLQVVLATILGGSIGLGGFAYIVMSQNLWIQM
EILYDSVNHIEERAEILRSDLFGAKNKLSGDKLYQQVQFEYCYNICLKKNFMHHQIIMS
>HhalOr16
MSPKDKAGYLVEQSNIESDKLTEKFIDSNYYYLTQLSLLYMKMDKKHRIFSIAQFLTFYT
IMGYHFILLIRSSVALFGINFIIFVHNSHIGLFSILVPTVVLDFQRHRSAFFHLHRLMFT
GFYDYEEPELITVANVREDMTRQRRRLAVIPVSACLATGAVLVLAKFLDRLGTFDFNKTD
GLVSDDLPYAFGVYPYNTKSGPGFYISYLLQVMHAAVLAAPIGLSGWTYIVLSQNIMLQL
KILIASLESIEERSKQMCERTFPGRFDASSQKAFDSKAFTYCYDICLNKNFEHHQIIMSA
FHSLKELFSVPVFLSYMAGTIVIALSLLSSGSGIELPGTTIASALLCFAEVGFMYLFSVF
SQHITDLSLDLRFTMYSTKWYYCNKSTAQSIAIFQTMTLKPMTLTAGGIVPANMDTFGKV
MNSAYSYYNVVNAFNITV
>HhalOr17
MGKMFDVTEDIEIDKFIDKQYFYLMQISCIYIKLDKRYRVFSIIQWIFSFGNLVYHYLLL
ARSTMLMMTFNMVLFSQSSHFALLLQLTMILTFYFQTKHRELMLFHKMLSHGFFDYEEPP
PPGDKELRSAMLRERRILIMIPTAVALAGGVILVGSPIIDRRLGSFDLEVLDREFSTHLP
YPYGKYPYQTKEGFSYYAALAGQIFNGSLLTVFIGTAGFLFLTLAQNVSLQLQLLQNSLQ
HVEVRAEEMYFRLFGKTKNDGTSLYEDPQFSYCYSTCLRKNFKHHQIILRAFEYTEGIMS
APMFLAYMTGTIVIALSLISTGSVQELPGTTISAMILCGVEVGYIFLLSVFGQRIGDLNM
ELRFKIYSIKWYLCNRALKSNLLIFQEKTMKPLTIMAGGIVPANMETFATVMNSAYSYYN
LANAFGS
>HhalOr18
MNIIDKFTDYFESIDTSDEDTNRFIDEKYKGCLQITLLYVKLDRKNIHKTCIQYFFYVLL
VFYHWIIVIVGLIDTVGINFILYSKGAYYLGLIQMTFCGIITIAFYRDKLVIFHRSMSKN
FYDYKEKDTEFIDRFRKECDRDVKLFSLVPTSTIIGAVMAFVLSPALDKYGTYIPEENSS
LNINLPAPIIAYHFSTQDNMGFFFAYFLQVCTGCVVIFIIAGGGYLYIVMVQNVCCQLKI
LIYSVEKLEERADECYYQMCGLKMKYTEKEKFSDQLYDFCYNQCLKKNFEHHQTILRLFD
CVRHFFSIPVFMAYLIASIVIALSLLANNIRELPGTSINSSVLGCIEVSYVAFISFLGQE
IIDLNDELRVKMYETRWYYASNRVKNSIKIFQQMTLKPLVIMSASIVPINLDTFAVVMNS
AYSYYNLINAFSD
>HhalOr19
MNIIDKFTDYFESIDTSDDETNRFMEEKYKGWLQITLIYTKLDRKNIHKTCIQYFFYVLV
VFYHWIFVVVGLIDTMGINFILYSKGAYYLGFIQMACCGIITTTVYRDKLVIFHRSMSKN
FYDYKEKDTEFIERFKKECDRDVKLFSIVPVSTVIGAVIGFVLSPALDKYGTHTPEEISS
LNINLPAPIIAYQFSTHNNMGFFFAYFLQVCTGCVVIFIIAGGGYLYIIMVQNVCCQLKI
LIYSVEKLEERADECYYQMSGLKMKHTEKEKFSDQLYDYCYNQCLKKNFEHHQIILRLFD
CVRHFFSVPVFMAYLIASVVIALSLLSNNIRELPGTSITSSVLGCIEVSYVAFISFLGQE
IIDLNDELRVKMYETRWYYASNQVKNSIKIFQQMTLKPLVIMSASIVPINLDTFAMVMNS
AYSYYNLINAFSD
>HhalOr20
MGLTTSVEGLLRKWNDASDEYSDIVMQREYRNYVHIIGLYPNINKVGYFWSCFKIMIIGA
SLLFHSIGLVVSTVLLYDINFIYFSSALHYVFVVGISFFYNFHFNKNRKFLARYHSRMYF
NFYDYKEETTDEIRELVKSTEVQKKRFMILPIFSACAAVCILLLAPILDKYGTFDFDIET
SINFNLPLPMVYVFDTFTVAGYLVALTHQLLSAMLCGLIFGGCGYMYIVMVSSLSLQMRI
LIHRLDTIEARALSIYEANFGPKPKLNDYDLYRDRRFSKCMDYCLKRCVEHHKVILSNIA
ELNDFSSMPLFAIFFVAALIIALAMLGSSFWKVLPGNTIASLVLCGTEIAFIGTLSSLGQ
SITDLNEDIRTAIYGIKWYHCNKRFCMNVRILLVKTLEPVTFTACGLIKICYDTYANIIN
SAYSYYNIVSATGS
>HhalOr21
MGVLERLRNFLQDWNRWSDKYSDIMIQKEYRGSMHIIGLYPNVNKVGLFWGSFRALLVGV
LLLFHTFGLVVSAVLLYDINFIYFSTALHYVLIVGIAFLYVLYFNTNRHRFARFHTKMYF
NFYDYHEEITDEIVDLIKKGEKQKMRFTILPMFAAFIAVCILLVAPILDKYGTFDFDIET
TINFNLPLPMVYVFDSSTGAGYFVALTHQLSSAMLCGLVLGGTGYSFIATVSTITIQMRI
LINRLDTIESRALSLYEANYGLKPNMNDYDLYRDEKFSNCMDTCLRRCVEHHKVILSNIS
ELKDFFSLPLFSIFFVAALIIALAMVGSSNWKVLPGNTIVSLMLCLVEIAFLAIVSSLGQ
SVTDLNEDIRNSVYGIKWYHCSKGFCLNIRILLSKTLIPVTFTALGLIKICHATYANIIN
SAYSYYNLASVTSS
>HhalOr22
MERKLHRLVDFLNNGFDESINDYMDKTYLRLTSLSAVFPTLNRDKPILSISKLSILVFNC
SMMMILWYLIFKGAVKFSGSNFVLLMNQFHFMILVQMSLEVLRHSWMNRAEEGALHKLIV
DNFFDYDEELSGTWTSLREAMKKEKHRCIQSVCLIGVAVTTTVVLVPTLNSLGTVGYNNT
LYGIYMDVPIPAPDILTENKSISHFLVYFLELVGATCVGMVLSTKCMMCIESNLHIQMHL
KLLIFQYENIESRASTFYRQVYGAYPNLKGIQLYRDFKFSNCLDECLKKNIRHHQVIIRA
VRKLNTVYGCYAFNFYLTSTAAIAMSILSTSSVEEFPGTAFGAIIICFIEIFFVALYSHF
GQSLTNLGEDLREEIYNIKWYYLNKKTTSTIKIIQIMASKQLSFSFHNILLINYDSFSKV
LNSAYSYYNLVNANDRQI
>HhalOr23
MFDVFVKLESIIFIRSSKMGESLSRMKLLISDYDVEIDGVIEKTYSGLNTISAIYPVMDM
ERPRLCLINLFLFLFHSVILTVMTSSLVQASLELFYINFVPFVHELHLAFLGLLSIAILW
HSWLKRSNVTRLHRIITQGFFDYKENLEDKMKVLGEDRIKERKRHILYVILIGFAASVVV
ILIPAVNQFGTFRYNSTAYKVNFDLPVPLPYPFMGTEPLDLLPGYTMIVVTASSIALMNC
TKSFMAIDCNLHIQMQLKLLLHQIEIIKSRAGRLYIKLYGTEPKYNGLKLYDKKFMKCYR
ICLRRSIQHHQIIVRALNEFNEVFGFYVFFYYLTGTLDIAMSMLATSSTKEFPGTTIGAL
IICIVEVGFVFVFAHMGQNITDLSVELREVIYDMPWYRCDQETKTTMRVLQIATLKPLSF
SFYSLLHINYDSFATVLHSAYSYYNLVNAKN
>HhalOr24
MAGMFSQFIDFLNTGGDEKTDLFIEKTFMKLTTVSAIYPILDKHRPLVCLGNFALFLFHS
ASLTYSWILTAKTSVILFDINFVPFVHEVHLTLLLILSVIILWHSWLKRPNVAKLFRFID
KDLFDYEEELEDKLKLLRSDRIKERRRYILCVIMIGVAASVAVILVPTVNKLGTFNFNAT
LYEVNFELAVPVTYPFTSMEPVPFFFENAYIMLGATAIALMNCTKSFMAIESNLTLQMHL
KLLIYQIENIQVRSAKLYRQLYGVKPKLGGLGSYTPKFLKCYNICLKKTIQHHHVISEVV
VEFNEVFGFYVFFYYLTGTLDIAMSMLATSSTDEFPGTTIGAMIICLVEVCFVALFAHMG
QRLTDLSVDLREVIYNTPWYRCDQGVANNIKILQIATLKPISFSFYSLLNINYDSFATVM
HSAYSYYNLVNAYNK
>HhalOr25
MQLSEKDYLLKGYQGSQCFLLRIGAMYVLQDENEVYNWIFVGIFHMHYYVFLFWILPYDV
SHTIPMGHMTATLQALHYYCTFLGYSIVNYLYHFNRKSVNFCLTLIGKSFFEYEEGGTEI
EIKAAQESDKNQKEYIKKLTKYVMVIVFATAFAVLMLPPFAELLTRDGPIPDDEIMNPYL
PIPLVLPWDSFSIGGYLLIYVFLFLVSYNICTELLALSMGYTSFLIIYINQFKILNNSVL
KIEERATKRYKKVAVKQLKGMEKFDDPIFQECMILCLKQNIKHHQILLKWMDEACHFLGW
GVLCTIFTTSFLLAASGFLITMESDSSLLKSLILVQVQILELLHAYLFCWWGENLATESA
KLYHSLYKTPWFYCGKRFNKLMQIMMNRASKPVIPRDPLFKINASLEVYMSILSTGYSYF
NLLRSMN
>HhalOr26J
MEGEAKPNLVDRDVLYNFEQERELLMMISCYKVSKSSKLNHFLSLSYVSIVWLFVLFELC
MGLYSVVLTIDSPKTQLLETLHTVVLTFYVIAHMTNRLQSGFDAALEIINKGFYTYDENM
GETHYEIRKEYVRRIRLVNKWFRIIIIYSGISFLMFNTAKKYLENVYKTEPSKIPINPYF
PIPYFMPFDTSTVVTFTSAYLLNVALEFFICSVTICIDEIYVSLIEQLKAQFVILNLSIS
NIVERALRRYQDGKAGSVPNVEELYQQKEFQDCVLQCLKENIRHHHALLRFTALIRNYVQ
RTFFLVVITGGLALALAVLVITKSKLTDQELLGVGTFLMMLLTELVFILQFCLYGEEISN
ESGKLFTSLWSTPWWNFDKRVKLVLSIMMLNTKKPIIFKTSFLNVSSSLESFSNIISSAY
QMGNVMLNM
>HhalOr27
MDTIKLSAEDIPIDRQITHDYETDRKNLMYMSGFKVNNDSNLKYILSKIYVYAIIFFYSF
LVSMGSVAAILIHDKKLKLEAVHWTFLNLVGLIFMVIRYTYVLDEPLKTIRTGFFTYENE
FIDDRYLERKRYHVRRIRIVSNMFLGLAISNGILLSFIKQVKKSSEVGNYGKSINIGLPI
PIFLPFDTTTTNGFVLGYLINVVAFFYLVVITSSAQQIFLSFMEQGIVQFEILNISISNI
EKRAYYIYSKGKACAEGISIELYRTRKFQNCISQCLRQNVRHHQTLLRFRNDIKTYVEAV
FVLLILASIVVFAAIMFVILELQDLSEASTLFWLLSTEIIYVFVVCIYGELFSQESAKMF
YALWDIPWWNFDKRNKVILHIMLSNSMNPVVINAPFFSSNMSLESFGDIMARAYQFMSVV
RNVDRK
>HhalOr28
MADLDDIIVDERKTRKFLRLVCCLRYTQGKNSISTFNLLYIISVYTLLLIVVVQGVVLAY
STDDIVQKVESIHYVLTIIIVISYMSNELYNNSNLDQAWKLINLAYNEFSKDRDENRQIH
VEINVSSVKTNKLFCFLMSSSCVGYLLFAPMRQLFTEEDSSARKLPVPLYMPFDTSDNFG
FSLGMAWEAISLFYICGVSTSIHQSFRGIMGRLRGELKLLNNSIKGIHVRAEKYQGKVDD
TEKLEAHFQFLVYKCLREDIVHHQMLLEYYSLTKIYLGTILLLFIFLSSIILGAVGFLIT
KPNSNTEDIIKFLAIVTAELFFVYQLCWEGERVAEESGQIFNNLFNIPWNAYDRNVKGCI
RIMLCGTIKPIRLKTSIFNVEASLETYNWVITTAFQYFNLLRNIKSG
>HhalOr29
MTVKKDELDEEFFYDFRETRKWYKIFAGSSMSKQMKPTIFLEIYRIFAFLFLIMMTFMFL
FTALLTTEYLAEFSEAFHYFCILLTMAIYIPVERLAKNDIDKSFLKLKKCFYLYNGELNN
TQKKIKRQTIEYIKFTDRVFFWMLIFVCVLYSILTPLKDYFYPHLRLERSEIIDRKLPIP
FYIPFEDSYGITFIIVFLMECCCNMMVHSLITSIHEAYISLTGQIYGEMKLINYSLSHIE
ERAIKLYLSKQQKRVHRLKCIYRLPAFQKCFKKCLKEDMIHHQTLLSSIKLVRPFTGRII
ISVFTLCSIVWAVDVYVISKMIEQASAMDKVLEFLLMLFTEAVYVFDMCHFNEKIRSEND
ELFMQIYSTPWYNYDRKLGQNVHLMLMNTIKPTKLNSNLFNVSASFETLMPIISATFSYF
NVLRKLKN
>HhalOr30
MELEEGMYRSGFNRIVSFVTCMRGPLENPGKGLWYGKLYIAYITYIEFAVIVNWVTIGTV
FLKPGMTVEVRCFTGFPVVASAFCCIRRVDMFLNRQRYKKLMEDYLSLYDNSPELNKDVL
HYAKIIGNIPRILFFITALPMIIMGVIPILVAIVGGVRVIPMLAVFPFDPTEYFFVFCAT
VLLQITGGYTCTLRALCFENMFNMFACRQLALIRQLSRELRRILKIPHVDDSGELKYQND
EGILYSPEEAKNVVIEELKQWVKNHQKSMRMAKELQDMYSISLCIQFAFTGLLLCTTAFV
MANKVGGMMNLFFCGAYLIGLFIELLITCRIGDLILYESNMLERTVEGTHVYVLPSDVYK
NWLRLILTRAKVPTRLSALGVFPLDMETYKSFIVLTYSFFTLLKELKHET
>HhalOr31
MNRRAVRGAIGTMDLEVGASLSGFDVLMSLFTGMRGPLDQPGRGKWYGHLYSANVTFINI
SLFTNVLTAGLVCFSPGVPVEVRCFTGFPITAGTLAIIRRIDMYLNSDKYKDLTERYLSL
YPDSPELKADVQKYGKIIRSIPRIMFLFTAVPMVTVGLLPAVIAITGGPRDLGVPAIYPF
DPAEYIFVFCFLCFFQSTAAFHSTLSSLLFENMFNTFACRQLALTKHLSRELYRILSTAK
VDVKGVATFESHDGTLMSKEESNQTVLAELKQWVKNHQQSSRLARDLQDVYSISLFVQFV
FTGSILCMSAFVVANVVGGIVKVIFCGFYVLGLMVELLITCRLGNLILYESDSLEAMIEG
THVYALPGNIYKEWLRMILIKAKVPTKIVAVSLFPLDVETFKSLLVTSYSFFTLLKTMQH
LDLRDS
>HhalOr32
MVYLQRLQKSDLFDGLNIGHLKFYGLWNGINDYRSTRKTSCIFKFNMTVSALYVFPFVVF
QFICIFIISVDLKMATFVYMNGVSAAQVLFKIIVFWYRFKDQCDLVDLLRVDFLSSIPDS
KTRHVNEIYKKNSLRCNIFTILAFTGNVLTIITWTILPGFNTEKTGTGRKKILSGWYPVT
YSESPWYEIVFVYEVILICWHGSLVSLYESFLLMLLVGLYSHFVVLGYHLSTLKKNDKAV
VKAGVDTKIDEAFNIELKKIMQDYNKLLRYSTLLRTTYNAITTVTLGLDIGVLILTIMFL
MFGSSDGLSTFKMMMYFSFALIEITLLCVTSSIVGSASMSIHDSAYSSDWYVADKKFATT
AQMIMIRSMIPVSLTALKMYPVNMETMIGIIRFIYSAVAIVSKMKE
>HhalOr33F
MIAVKEAKGSDKPKEWKPVSRSDLLEGLSVIHLEVFSLWTALNTYRKSSKKSYRLLAYII
FTVVVVSPYLISQILCAFYIKMDLQMAIYLILNTMPPYQAFTKMGVFWFRMEEMATLFDL
LREDFLTCIPPHKKSKAKEIYRSITKRSNLFCFLAFFANTMTVVTWIAMPGFDTNLEGTG
RKKIIAGWYPFPYSETPYYEVVVTYESVLMVWFGLSLCPYECFLVQLLSGLCAHFTVLNH
HLATLTKEDVFGKIPENHGGVNAVMNEELKKIFDDYNKLLRYGDILKDVYNVFVTIILGM
VMTDLITASLHLLFTPSDALFTVNLILFFLHSLVEIALICFTSSYVERVSFQIRFSAYSS
DWYTSDKKYRFTAQMMMLRAQRPLTLVAVKMYPVNLETLIAILQFIYTTCAVLSKMK
>HhalOr34
MRAPIEESQLLEGMSIFLLKSTGLWNAINTYLTTRRRTIGLNILTAYSIFYALPYVLFQL
VSMFVIHVNVEKLTFLFLNSFPCIQVFLKVSVFWYRIEEQCDIFTLLKQDFLSCIPPHKM
PKVREIYKQWARYSNVACVMAFASMILCMSSWIIVPGIDGVDDTGAVSKKILGGWYPFPF
SRPPWNYIVFYYEMLLMSSHGSLISLFECVMIQPLLCLCAHFTVLGHHISTLKISDVVYS
KSKNELHYMNSELRAILLDYDRLLRYTAVMQDILNLLVTAILGTGIVILIIGVLQFKFGT
LDPMFVFHFLTFLSYQATEVFLICTSSSALHSASSDICFSIYSSDWYLADREYARTAQMI
MVRTYKPSTLTAIKMYPVSVEILVGLFQFTYTAAMVLSK
>HhalOr35
MEPRRPLQEASILEGLATMHMKFYGLWYCLNVTRTTGKVSRLFILVCALIVIIASTYVMF
QIIYMFTIHLDLQKIAFVYLIVAPCMQDFYKVIFFLAKMQEICLIYDTLLVDFLESIPKH
KMPVVKEIYRRTAKKCNQVCSFAFSGLIIAGSIWLFVPGYDTDDPTSDRKKVLNGWYPFH
YSESPRYELVYAYECIMTLWCGGWYCIFECAILMPLICLCGHFDVLSYHIATLKKSDMVH
VLGRSSASHLESNAFLNDQLKYILKDYEKLIRYGDTIRETYNLVITIILGVEIGNLTVIV
LHLIFEDKDAMFLVKTGTYMSFQLIEVILICFSSDMMGEASSGIREALYCNEWYTTDRKL
ATSQQLMMVRASVPLTLTAVKMYPVNLETLLSIFQFIYSTAALLSKMK
>HhalOr36
MKYQAISDKDIIDGLNVKYLKMFGLWKVINDYRATGKRNAILKFEVGLITLLVIIYSICQ
FMSFFNIQFDVQKFTFLNLYTLPGFQAVFKILVFWFRIEDQCKMYNLVRKDFLKIPSHKE
AHVKRIYENISAKSNMFCNAAILINTSTVILWILYPGLPVDYILYNIGSTDVVRTGRNKI
LGGWYPMPMGETPYYEIIFVFEAVMIIIGGLNLAVYICQFFQVLMCLYAQFAVLGYHLST
LKFNAVDGDDRIEDSENNAMYKELNEILEDHQKLLSYANELKSVYNPLVTVILGMGLLVL
IFSVFQFLFGSLGNMMFLFTSLQTLTFQAVEVGMFCFGSQFLETASSELQLAAYSSDWYK
ADIKFKRAVQMMMVRAKKGETLSAVRMYPVNVETLMAMIQFTYSMITLLSRMTE
>HhalOr37
MFLKCLQSSFRVQEVMRGQFIADSDLVDGLSVRYLKLFGLWKVINDYRTSGKKNKIIKFE
LAITSLLVVPYICFQYLSYFHIDVDIQKATFLNLHSITGVQMFCKMLVFWFRIDSQSKLY
NLVRKDFLDIPLHKRTVAKEIYKNITKKSNVFCNAAFLVNASIVTIAIVCPGLPVDYILY
HTGNMDAVTTGRKKVLGGWYPFPMAQSPYFEAIFVYEAVILVIGGIFLGSYVCLFFQVLM
CLYAQFAVLGYHLSTLKISPERGDTRVTENRRDDSKMYKELYGIVKEHRKLLSYANELRS
VYNPLVTMILGMGLLVLIISVFQFLFGSTGNPMFIFRSLQFVAYQGIEACMFCFGSSFVE
TASSDLQFAIYSSDWYKANVKFRKAAQMMMMRSRKGVTLTAIRMYPVNVETLMAMLQFTY
SVAALLSRMME
>HhalOr38
MSYQTVIADSDVIHGLNVGYLKFFGIWKTIKEYRACGKRNAIIKIKVFITLLLALPYIFC
QYLSYFMIKVDIQKATFLNLHTLPALQMCCKILVFWFRLDSQSKLYDLMRKDFISIPKSN
TSVTDEIYEKIAKKSNVLCKAAFVVNTSIVVLSIADPGISVDYILYHTGNMNTVTTGKKK
IMGGWYPLPIDKSPFYEIIFAYEMIVMIWGGLFLAVYICMFYQVLMCLYAQFAVLSHHLT
TLKFKLNQKTNQRNNSLLYNQLRDIIKDHQKLLSYANELRSVYNPLVTMILGMGIFVLVI
AVFQFLFGKKGNPMFIFKFFQFLAYQAIEVSMFCFGSSYIETASSDLQFAIYSSDWYKAD
VKFRKAAQMMMVRSRKGETLTAIRMYPVNMETIMSILHFTYSVATLMSRMTE
>HhalOr39
MSSQQGIADSDVLDGLSIRYLKFFGLWSVINEYRTTGKRNGIIKLKLFITLLLSIPYIFS
QYLSYFIIEVDLQKATFLNLHSLPALQICSKVLVFWFRIDNVCKLYNLIRKDFLSLPEHK
RDGAKCIYMKITKTSNMLCKAAFIVNSSIVALYVMQPGISVDYILHHTGNMAAVKGGRQK
IMHGWYPLPIDRSPYYEAIFVYETMLIIWDGILLAVYDSLFYQLLMCLYAQFTVLGFHLS
TLKIVASQDPNSRLNDSNSPIYRELYKIIKDHKKLISYANELRSIYNPLVTIILGMGIFV
LIIAVFQFLFGGTRSPLFIFRSLLFLVYQGIEVSMFCFGSSSIEKASSDLQFAIYSSDWY
KADIKFRKTAQMMMMRARKGVTLTALRMYPVNVETIMSILQFTYSVTALMSRKAEIK
>HhalOr40F
MIKEGIKDSDIIDGLSLRYLKFFGIWRIVNEYRTTGKKNAILKLHLLGTLLLGIPYVIFQ
FMSYFVIKVDIQKATILNFNAIPALQLCCRMFVFTFCMESQCRLYNVLRKDFLNIPKQNL
EVKEIFMSISKTSNFCCTMSLAVNGSIVLFYIIYPGVSVDYILYHTGSMAAVRTGRKKIL
GGWYPVPIDQSPYYEIVFAYEAIVLLWGGFFLAVYFVLFYQVLMCLYAQFSALGLQMSSL
KIEQYRSDINTSLNHNYISSTVYEELYKLLKDHQKLLRYTEELRNVYNPLVTMTLGMGIL
ILIIGAFQFLFAQTGDPVYIFRFLQLLAYQGIEVSLFCIGSSSLQTASSDLQFAIYSSDW
YKADIQFRKTAQMLMVRANKGVTLTAIRMYPVNVETLMAILQFTYSVSTLMSRMTE
>HhalOr41
MGCLGPIADSDIIDGLSIRFLKFFGLWKVINDYRTTGKKNSIIRFTVIISFILAVPYVLF
QYLSYSSIKVDLQKATFLNLYPLPALQMICRILVFWFRMDRQCRLYNLLKKDFLHIPENK
RVLVDKVYQKICKTSNICCTASMIVNFSIIGLYIFNPGISVDYILYHTGNMDAVTTGRKK
ILGGWYPLPMAQTPYYEIIFVYEATCVSWAGILLAVYFCLFFQVLISLYAQFTVLGVHIS
TLKFQSNKKDRKCDTKMFKELSQILRDHQKLLRYTDELKSVYNPLVTLTLGMGILILIIG
AIQFLLGKSNSPGFIFKLLQVFIFQGVEVSMFCFGSSFIEMASSDLHFTIYSSDWYMAGT
KFRKAAQMMMIRAKKGETLTAIGMYPVNRETLMTILQFTYTTSTVLSRITE
>HhalOr42
MTRKRLGCYFSLGRTPGTMSYQDAIQDSDIIDGLDVRYLKFFGLWQVINDYRTTGKKNNI
IKTTVLISLLLAVPYVVFQFLSYFYIEVDIQKATFLNLNSLGAIQLCCRVFVFWIRIDSQ
SRLVNLMKKNFLVIPIQKQEAVYELYNEISKTTNFWCLTYILVNISVVILYIADPGVSVD
YILYHTGNMDAVTTGRKKILGGWYPFPMNESPYYELIFLYESVCVLWAGVLIAVYFCLFF
QVLCCLYAQFVVLGYDAQTFNFDLENGEMLHHYHLRLSDTFRRILQDHQNLLRYSDELRS
VYNPLVTLTLGFGILVFIIGALQFLLGETMSPAFMFKMSKVFVFQGVEVFLYCFGSSFIE
AASSDLQFAIYSSQWYKASKEIGKAVQMMMVGAKNGVRLTAIRMYPVNRETLMAILQFTY
STSTLMSRMTE
>HhalOr43F
MTYQDVIEDSDIIDGLSVRYLKLFGLWKVINDYRTTGKRNKIIKITVLVSFILIVPYITF
QCISYFKIKVDIQKATFLNLNSMFALQLCCRLLVFWYRMGSQCRLVNLLKKDFLNIPTQN
RKAVDEMYKKISKTSNMCCTTYMISNIIIVVLLIAKPDTSVDYILYHTGNMDAITTGRKK
ILGGWYPFPMNESPYYELIFIYESICSIWTGLLLVVYFCLFFQVLFSLYAQFMVLGLHIG
TLKIEDQDQVHKNDIKMYETFQRVLKDHQNLLRYSEELISVYNPLVTMTLGMGVLVLIIG
ALQFLLEKASPTFIIKILQVLMFQGIEVCLFCFGSSFIETASSDLQFATYSSEWYEASKR
LKTSVQMMMIAAVRGVRLTAIRMYPVNRETLMAILQFTYSTSTVMSRMTE
>HhalOr44
MERLYITKFIILRGHQFATRSRSVMIDEGIEDSDILEGLNVRYLKIFGLWKVINDYRKTG
NRNGIIKFEVFCTFILTLPYVICQYMSYFNIEVDIQKATFLNLYPLPALQMCCRIAVFWF
RIDIQCRLYDLIKKNFLNIPEGSRAQIEEIYKRISKVSNMCCMATLIVNATIVSLYVVNP
GISVDYILYHTGSMTEVTTGRKKILGGWYPVPMAESPYYEIIFVYEAICILWGGLFLAVY
FSLYYHVLVCLYAHFTVLGFQIENLKMKSVKNGGSKSCIKRDQNNNSIVYENLIDIIRDH
QKLLRYFEELRTVYNPLVTLTLGIGVIVLIIGAIQFLLGKSINPGFIFQISEVFALQGLE
VCMFCFGSSSIEAASSGLQFAIYSSDWYKANVKFRKAAQMLMVRANRGVSLTAIRMYPVN
VETLMAILQFTYSTATLMMRMTE
>HhalOr45
MDNQGAILDSDIIDGLDMKYLKFFGLWKIINDYRTTRKKNSILKFKVITTLFLTIPYIVS
QYLSYWMIEVDIQKATFLNLHSLPALQICCKVLVLWFRIDSQSRLFNLLKKDFFGIPKSK
EGEAKSIFSKMTSECNKLCSAAFLINTSVVILSIIDPGISVDYIMYHTGNMHAVTSGKKK
ILGGWYPLPIDKSPYYEAVFVYEILLIIWGGILLAVYVCLFYQVLMCLYAQFSVLALQVS
TLKYSYIQDGKGRESVNSKLYKELYEVIKEHQKILRYAEELRSVYNPLVTMILGVGIFVL
IIAVFQFLFGSTGNPMFIFRSLQFLAYQGIEVSMFCFGSSYIQNASSDLHFAIYSSDWYK
ADVKFRKAAQMMMIRAKKGVTLTATRIYPVNVETIMAMLQFTYSVSALMSRMTE
>HhalOr46
MGYQVIEDSDIIDGLSVRYLKIFGIWKVINDYRTSEKRNYILKFQLIITLVLAIPSIIPQ
YFSFLVIQVDIQKATILNFHSLPSLQVLCKLLVFWFRIDSLCKLYNLMTKDFLDKTIPDC
EIESVKHIYTKMSKRTNIIVLTACIVINCGVFLLVLFPSISVDYILYHTGNMYEVTTGRK
KISTGWYPLPMDKSPWYEIILVYEGLVVLWAGSFIFVFMCLYYQLLMCLHAQFIVLGSHV
STLKIESLFEELEATDRIKNVEMYKKLYRILQDHQKLISFADELRTVYNPLVTMILGMGI
SVLIIAVFQFLLGKTGDPMFILRSFMFLLYQCIEVSMFCYSSSFIETASSDLHFAIYSSD
WYKAGTKFRKAAQMMMIRARKGVTLTAIRMYPINLETIMAILQFTYTVATLISRFTE
>HhalOr47F
MGDKAAITDSDVIDGLSIKYLKFFGLWGVINDYRTTEKRNSVLKFQILITLLLMLPSIIC
QYVGFFVIEMDIQKATLLNFHSLPPLQLCCKHLLFCFRLESICRLNNLMMKDFLKESIPE
YQREKVISIYRKISKQTNIFCLVAFVVITIGVSLICIPEVPVDYILYHTGNMFAITTGRC
KISTGWYPLPMDKSPWYEIVLVYECIVVLWASSFVTAFMFLYFQILMSLYAQFVVLGSHI
SDLNIDSDYQKNSIEYRILNLQNNRELHRILQDHQKLLSYAAELRSVYNPLVTMILGAGM
SVLVIAVFQFLFGQTGDLMFIARAFFYVLYQSVEVSMFCFGSLFVETASSDLQFAIYSSD
WYKADVKFRKVAQMMMIRAKKAETLTAIRMYPVNAETIMAILQFTYTVATLMSRLVE
>HhalOr48
MEAMRDSDVIDGLSIRYLKIFGIWKIINDYRTTGNKNMILKIQVIVTVMLSVPSILSQYL
ALFVIEVDIQKATILNFHALPPLQALSKQLVFWFNIDSICRLYNLMRKDFLEKTVNDIER
EKVEFIYRKFSRETNTTCLVAFIVINIAGSFVLLFPGISVDYILYHTGKLSAVTTGRRKI
STGWYPLPMDTSPCYEIVVLYEGILVMWCGYAIIIFMCLYYQLLMCLRTQFALIVSHVST
LKIDYEYEKNSIEYRFTNQQVYSRMYRILQDHQKLLSYAAELRSVYNPLVTMILGVGMSV
LVIAVFQFLFGQRGDLMFMARSFIYVMYQSVEVSMFCFGSLYIQMASSDLHSAIYSSDWY
KADVKFRKMAQMMMIRAKKGETLTAIRMYPINAETIMAIFQFTYTVATLMSRLVE
>HhalOr49
MEAMRDSDVIDGLSIRYLKIFGIWKIINDYRTTGNKNMILKIQVIITVMVTLPSILSQFL
ALLVIEVDIQKATILNFHTLPPLQALCKHLVFWFNIDSISRLYNLMRKDFLEKSVNDIER
EKVDFIFRKFSKETNRTCFLVFMVINVAGSFILLFPGISVDYILYHTGKLSAVTTGRRKL
STGWYPLPMDTSPCYEIVILYEGFFVTWCGYSILVFMCLYYQLLKCLHAQFALIVSHVST
LKIDYEYEKNSIEYRFTNQQVYSRMYRILQDHQKLLSYAAELRSVYNPLVTMILGVGMSL
LVIAVFQFLFGQTGDLLFMVRAFFYVLYQCIEVSMFCLGSLFVQTASSDLHSAIYSSDWY
KADVKFRKAVQMMMIRAKKGETLTAIRMYPVNAETIMAILQFTYTVATLMSRFTE
>HhalOr50
MGDKAAITDSDVIDGINIKYLKFFGLWGVINDYRTTEKKNSVLKFQVIITLLLMVPSIIC
QYVGFFVIEVDLQKASILNFHSLPSLQVCCKHLVFWFHLDRICRLNNLMTKNFLKESIPE
FQSEKVISIYRKIIKQTNIFCLVALVVVFTGLSLIVLNPDVPVDYILYHTGNMFDITTGR
FKISTGWYPLPMDKSPWYEIVLVYEGTLVVWGSLFVLAFICFYYQILMCLYAHFVVLGSH
ISDLNIDSDYQKNSIEYKKFNLQRYRELYRILQDHQKLLSYTAELKSVYNPLVTMILGVG
ISVLVLAVFHFMFGQTGDLVFIIRSFCYVLYQSIEVTMFCYGSSFIQTASSDLQFAIYSS
DWYKADVKFRKAAQMMMIRAKKGETLTAIRMYPVNAETIMAILQFTYSVATLMSRFIE
>HhalOr51
MEAMRDSDVIDGLSIRYLKIFGIWKIINDYRTTGNKNMILKIQVIVTVMLTVPSILSQCL
ALLVIEVDIQKATILNFHALPALHALARHLVFWFNIDSICRLYNLMRKDFLEKTVNDIER
EKVEFIYRKFSREINTTCLVVFIVINIAGSFILIFPGISVDYILYHTGSMSAVTTGRKKL
STGWYPLPMDTSPCYEIVVLYEGILVTWTASSIIVFMCLYYQLLMCLHAQFAMTVSHVST
LKIDYKYEKNNIESSFTNHQVYSRLYRILQDHQKLLSYAAELRSVYNPLVTMILGVGMSV
LVIGVFQFLFGQTGDLVFVGRAFLYVLYQSVEVSMFCFGSLFVQTASSDLQFAIYSSDWY
KADVKFRKAVQMMMIRAKNGETLTAIRMYPVNAETIMAILQFTYTVATLMSRFVE
>HhalOr52F
MEAMRDSDVIDGLSIRYLKIFGIWKIINDYRTTGNKNMILKIQVIITVMFTVPSILSQCL
ALLVIEVDIQKATILNFHALPPLQALSKHLVFWFNIDSICRLYNLMRKDFLEKTVNDIER
EKVEFIYRKFSRETNTTCLVVFIVINIAGSFILFFPGISVDYILYHTGSLSAVTTGRRKI
STGWYPLPMDTSPCYEIVILYEGILVMWTGGSVLVFMCLYYQLLMCLHAQFALIVSHVST
LKIDYEYEKNSIEYRFTNHQVYSRMYRILQDHQKLLRFADELRGVYNPLVTIILGIGTFM
LIIAVFQFLFGQIGDPMFIVRSFIYLFYQCIEVSIFCYGSSVIESASSDLQFAIYSSDWY
KADIKFRKAAQMMMIRSKNGVTLTAVRMYPVNLETIMAILQFTYSVATVMSGVTE
>HhalOr53
MSYLPPITESDVIDGLYLRYLKFFGLWGVINDYRTTGKRNRIIKFQLLITLMFAVPYIFT
QYLSFFVIKVDIQKATFLNLHTLPAIQICCKIMVIWFRLDSQCRLFNLVRKDFIYIPEYN
REAANKIFKEISNKANILCIAAFIVNTAVIISSIAVPGISVDYILYHTGNMDAITSGRKK
ILGGWYPLQMDESPHYEIVFVYETTFILWAGILLAVYISLFYQVLMCLYAQFSVLCIHVS
SLRSDPDAEKKYRNRKVDSEIYKELYIIIRNHQKLLSYANELRSVYNPLVTMILGIGIFV
LIIAVFQFLFGSPGNPTFIFKSLLFLAYQGIEVCMFCFGSSYVETASSDLHFAIYSSDWY
KADIKFQKAAQMMMIRTRKGVTLTAIRMYNINVETMMSIFQFTYTVSAFMSRMNE
>HhalOr54F
MNQQAPITDSEAIEGLNIKYLKFFGLWKIINDYRITGKRNIMLKVQLVVGLMFTVPYVVF
QYISFFFIDVDVEKMAFLTLHTLPGTQMCCEILLIYFRIDSECRLFNLIKKDFIYIPENK
RDLAGRILTKIGKNSNILCIGVFLVNLITLIFAVNFPVASVDYILYHTGNMDAVTTGRKK
IFGGWYPLPMDKTPYYEIIYFFEAAFHLWAGMLLAAYISLFYQVLMCLYAQFSILSLRLS
SLKVEKENSQDINGDSKIYKELYMIIKEHKKLLSYSNELRSVYNPLVTMVLGIGIIILIA
SVFRSLFGTFGNPISMFLSVMFIAYQGIEVCMFCFGSSYVETASSDLQFAIYSSDWYKAD
IKFRKAAQMMMIRARKGVTLTAIRMYPINLETMMSIFQFTYTVSTLMSRMME
>HhalOr55F
MSDQAIEDSEVLDGLNIRYLKFFGLWKVINDFRMTGKRNKIIKIKVFITFAFALPYIFCQ
SMSYFVINVDLQKAIFLNLHLFPGTQMCCKIIVFWFRIGSQCKLFNLLKKDFLSVPKGMQ
SKANKIFTKITRRTNVLCMAAFVVNASIVILSIVDPGISVDYILYHTGDMAAVTTGKKKI
LGGWYPVPMSETPYYEIIFVYEAIAGSWAGILLAVYVCLFYQVLMCLYAQFTILDLKASS
LKIKPINSRRKYKINSQINSSMLKELYEILQEHQKLLSYAKELRSVYNPLVTLILGIGIF
VLIIAIFQFLFGGKGNLMFIFKSLQFLAYQCIEVSMFCFGSTYIQTASSDLVFAIYSSDW
YKADVKFRKAAQMMMMRARKGEALTAVRMYPINVETIMSILHLTYSASAVMSRMAE
>HhalOr56
MSHEPFIKDSDVIDGLNIKYLKFFGLWKVINDYRTTGNRNLFIKFKVFLTLFLAVPYVLC
QYICYFFIKADLQKATILNLHSLPALHICWKILIFWLRMDSQCRLLGLVRKDFIKVPKEK
REAAKEIYEKITKTANLFCVAAFILDSSVIIIAILFPGVSVDYILYHTGNVFDVTTGRKK
ILAGWYPLPINESPYYEMVLVYEAVLVGWGGMMLAVYDSLVCQSLMSLYAQYKVLGYHVS
TLKIDSHSRRTKNGENNDSEMLKELKVILQDHQRLLSYANEMRSVYNPLVTIGLGIGIGV
LIIAAVQYLFGKTGDPMFVFKSLQFLASEGLEVSIFCFGSSYLEEASSDLHFAIYSSDWY
KAGTKFRKAAQMMMIRSKKGVTLTALKMYPISLETLMSIFQFTYTTSALMSSMIE
>HhalOr57
MIYQDAIKDEDIIDGLDVRYLKFFGLWKIINDYRTSGKRNVVVKLHLLLTILVSVPYVFL
QYMSYFFIDVDMQKATYLNVNTLPAIQACCKVLVLWTRLGSICKLSGLMKKEFIEISEEN
KAAASEICKKITYKSNILYKTALCMNAGSAVVYLLSPGISVDYILYHTGNMAAVTTGRKK
HLAAWYPLPFDNSPYFEIVFAFEALLISWDAIILVVYICMYYQILTCLYVQFTLLGLQMS
SLKNENIKKKDNIIKKADRTTYDKLYRALESHKELLSYTNELKTVYNPLVTMILGIGIFV
LIMSVFQFLFSKTGDIMVIIKSLQFLGFHGLEVSMFCFGSSAIESASSELDFAIYSSYWY
EGDNRFKMAVQMVTMRAKKGMTLTAIRMLPINLETMVSIFKFTYSTAAFMSSVTE
>HhalOr58
MVYQDTIRDSDVIDGLNIRFLKLFGMWNAINEYRSTGKRPPVVKIHVFGTLIITIPYIVC
QLQSFFNIDFDLQKLTYLYLHPLPAASLCCRILIFWFRMESISRLYNLMRNDFFNIPQHA
KAGVKKIFKKISRLSNICCIFLLLWNAGIEILYLIFPGTSVDYIQHHTGSMAKVKTGRKK
IFGGWYPVPMSEYPYYEIIFAYEFVCLFWAATLLAFYFCLFFQVLMCLYAQFLVLGFRLS
SLKVDNDDSDSRKNNTYNKNNNTRIYEELREILLEHKKILSYTDELRSIYNPMVTITLGI
GIMVLIIAAVQLLLGKTSDPSFIFQLVQVFSFEFLEVSLFCLGSSLIGTASSDLQFAIYC
SDWYKLDVRFRKAAQMLMIRTNRNATLSAMVMYPVNLETLEAIIQFTYSATALMIGMVK
>HhalOr59
MGNEDAIKDSDVINGLSIRFLKLFGMWNAINEYRSNGKRTAVINVHTFGTLVITVPYVVC
QLQSFFMIEFDIQKLTFLYLHPLPASSLCYRILVFWFRMGTLCRLYNLMRNDFFNIPEHV
KTGVKELYKKTSKMSNTCCMYVFIWNAGIEILYLFFPGMSVEYIQHHTGSMAEVKTGKKK
IFGGWYPVPMSEFPYYEIIFVYESICLLWAATLLAVYFCLFFQLLMCLYGQFVVLGYRFA
NLKVDDADRKIRKNNPYNRNNSSRIYEELHQILLEHQKLLRYTDELRSVYNPLVTISLGI
GVIVLIIGAVQILMGKTSDPGTIFQIIQVFSLEIMEVSLLCFGSSLIGTASSDLQFSIYC
SDWYKADVKFRKAAQMLMVRSRKSSTLTAIVMYPVNLETLGAILQFTYSSTAVTVGMIE
>HhalOr60
MDYEAVIKDTDVIEGLNIRFLKLFRMWNAVNDYRSTGKRNIIIKIYIFGSFLLTVPAAIF
QIESVFTIEFDIQKATFMYMHTLPAISLCCRIIVFWFRMDSQCKLYDLMRNDFFDIPERL
RGKVKELYKETNKLSNICCLIPFIWNTGIEIWFIAFPGVSVEYIQHRTGSMSAVTTGSKK
ILSGWYPFPVEEYPNYQLVFAYETLCLLWAANVMAMYFSLFYQILMCLYAQFVVLGFRLS
NLKVEFRDDDIATLKTSGQEKKNPRINEELNAILRDHQKLLRYTEELRSIYNPLVTMTLG
LGILIITIGAAQLLLGKTSDPSFLFQLFQIFSFQFIEMSLFCYGSSLIETASTDLHFAVY
CSDWYRADTKFRKSAQMMMIRARKNMNLTAIVMYPINMETLGSICQFTYSTAALMSGMVE
>HhalOr61
MGYQAEIRDSDVIDGLSIRFLKLFGMWRALNDYRTTGKKSIIIKLHIFGSLMITVPYVVF
QVQSFFTIQFDIQKVTFVNLHPLPALQMCCRMLLFWFHMDRVCRLYDMIRKDFINIPEYM
RDSVRELYIKTNRTFNVTCLVIFIWNAGIEFIFIVFPKVSVDYVQHHTGSMAAVKTGRKK
ILSGWFPCPMDEYPYYEIIYVYEAFCLLWAATLLNVYFCMFYQVLMCLYAQFTVLGARLS
NLKLDFPDFGLSKRHKNIIQNCNYNLYQELYESLRDHQKLLRYTDDLRKFYNPLVTVTLG
IGILLLFMGAVQILLGKTSDPSFLFQLFQIFSFQFIEVSLFCFGSSRIESASTDLQFAIY
CSDWYKADVRFRRAAQMLMIRTRKSSTLTAIVMYPVNLETLGAIVQFTYSAAALMSGMVN
>HhalOr62
MDYEAVIKDSDVIDGLSIRFLKFFGMWKAINDYRTRGKKNIIIKIHLLGSLMITIPYVVF
QVQSFFTIQFDIQKITFISLHALPALQMCCRLLLFWFQLNRVCRLYDMIRNNFINIPEDM
KDQMRDLYINTNRTLNLNCLVVFIWNIGIVLIFSISPRVPIDYIRYHTGSIAEVKTGRMK
ILSGWFPFPMDEYPYYEIIYVYEVFCLSWATTLVSVYFCLFYQVLMCLYVQFTVLGASLS
NLKIDCPDFRQSKRHKNIIQNRNSNLYEELYECLQDHQKLLRYTDDLRKVYNPLVTVTFG
IGILVLFMGALQILLGKTCDLSFLFQLFQIVSFQFIEVSLFCFGSSRIETVSTDLQFAIY
SSDWYKADVKFRKAAQMLMVRTRKSSTLTAIVMYPVNLETLGAIAQFTYSAAALLSGMVN
>HhalOr63P
MGYEIKDSDVIDGLSIRFLKFFGLWKSLNDYRTRGKKSMIINIQVFGSLIITIPYFVFQV
QSFFKVQFDLQKITFVNFDALPALQNCCRVLIFWFQLDRICRLYDMISKDFINIPEDMKD
QIRDLYIRTNRAFNVTCFVVFICNGGIQLIYIMFPKVPIEYLQHHIGSVSAVKTGKKKIL
SGWYPCPMDEYPYYELIYAYETFGLSWSSTLVSLYFCVFYQVLMCLYAQFAVFGARLSNL
KLRLWTKXKHKNIIQNNLYEELYECLQDHQKLLRYTDELRKLYNPLVTITLGIGILGLSM
GAVQIILGKRCEISFLFQLIQMLSSQFLEVSLFCFGSSCIETMSTDLQFAIYSSDWYKAD
VKFRKAAQMLMVRSRKSSTLTAIVMYPVNLETLGAIVQFTYSTAALMSGMATN
>HhalOr64
MQYYPPLQDSNIIDGLRVGYLKFFGFWKIINDYRTTGKKNTFMIFKFYTTFIISTPYIVP
QLFSYFAINMDIEKATIINLHCLPAIMMCGRILVFWVRMDSQCKLYNLIQKDFLHIPQYK
MAKASIIYRKITKNANLLCILAFVMDFSVAFAIASIPGVPVDYILYHKGSMFDVKTGRKK
ILSGWYPLPMDQSPYYEIIFAYEMVCVLTGGLFQPIYICLFYQVLVALIAQFEVLGYHVS
TFNISPNSDISQINYNPSAECSIIDSDSYNQNNINSNSNISHRKKITSEKSDSDISEDLY
RILQDHQTLLSYADELRSVYNPLVTMNLGLAICFLIVSVFQYQSGETRDIVFVFKALLFM
AAQMIELFMFCFGSSSLQAASSDLQLAVYSSDWYKADVKLRKTAQMLMVGAKKGVTLTAI
KMYPVNKETLMSIFQFAYSTSALMSGMLEK
>HhalOr65
MRHLAAITDSDVIDGLNIGFLKIFGVWGIINDYRTTGKKNFVSKFQVFITLLLAVPYIFC
QNLSYFMIKVDIQKATFLNLHALPALQMCCKVMVFWFRLDSQSRLYSLVKKDFIHVPEEK
KDEAAKIFKKITTKANLLCLAAFLVDLSITAFSIADPSISVDYLLHGTGSMTAVVGGKEK
IMGGWYPLPMADWPYYEAIFIFETVLMIWSGVLLALYVSLFYQVLICLYAQFVVLNLHVS
TLKNHFSIDCDRKNINNREVHSSLNKEEIYAVAKDHQRLLSYANELRSVYNPLVTMILGM
GVFVLIIGVFQFLFGKSTKPMFIFKFMLLLAYQGVEVSMFCFGSSALETASSDLQFAIYS
SDWYKKDIQFRKAVQMVMVGARKGVTLTAVRMYPVNVETVMAMLQFTYSVATLMSRMTE
>HhalOr66
MSVHTPIKDSEIIDGLNIWYLKLFGLWKVINDYRTTGKKNSIINLQLTITLAYSIPYILC
QLMSCYFIKMDLKKITFIFLLTLSKIQICIKVLVVWFFLRIQCRLSNLMKKDFIDLPEHK
KSEAKQIFKKIAFQTNLLSVAAFIINTSYYIVSIGFPDTPVDYILHHTGNTFRATTGRMK
IVGGWYPIPFDKTPYFEIIFFYEASMMMWVGTFLAVYVSLFYQTLMCLYAQFAVLGIKLT
TLDSGDGKEKIWKSDSERYNELLAIIKYHQKLLRYADELRLVYNPLVTMILGTGVFVLIL
AAFQFLFGTTTSTIFIVKSLIFLPYQAIEVCMFCFASSYLETASSDVLFAIYNSDWYKAD
IKFRKSAQMMMIRAKKGETLKSVSIYPINVETMMSIFQFTYTVSALMLKTTE
>HhalOr67
MQYQQPLRGPDVIDGLSIWYLKLFGFWKIINDFRTTGKRNLFFKFEFIMSILISFPYIAC
QFSSYLTIDVDIQKATLINFYCLPAVTMCSRILVFWFHADSQCRLFNLIKKDFLCIPENK
KAETRKIYRRVSKSCNMMCMFAFVLDLSVVFTTVGIPGIPVDYILYHTGSMFDVTTGRKK
ILCAWYPLPMAEYPYYEIIFVYEMMCVLLGGIYLPIYASLFYQVAVALHAQFLVLGYHVS
TLKINPNIKQKKKNMSSGITEDLYKILLDHQKLLSYADELRSVYNPLVTINLGGAIGILI
VSVFQSHMGETRDIVFVLKSILYAASIMIELLMFCYSSSLIQAASSDLHFAIYSSDWYKA
DTKFRNTAQMMMVRAKKGVNLTAIRMYPVNLETLMSIFQFAYSTSALMSGMLEE
>HhalOr68
MSYPAEIRVSDVIQGLDIRFLIRSGMMRFINDYRTTGKMNPMIKIHLIGTFIISLPYMVF
QCLSLFKVQYDIKKGTFVILHPMAAFQIYCRILVLWFNIERQGKLYNIIRKDFLNIPKEM
SHDASELYKKQNRTSNLCCNATFLWNASIELVYIFFPGVSVDYIENREINKKVVNTGKNK
IFSGWYPVPMSEYPYYEIIYIYEAMCLLWASTLLGLYFCMYFQLLMCLCTQYVALGYRVA
NLKIDPVIYKLDKKYKSSIYQELCQIVKDHQKLLSYTDELTSVYNPLVTMTLGIGIAVLI
IGAIQFLLGKTSDPEIIFKLIQMFSFRTFFEVSMFCFGSSRIEEASSDLQDAIYSSDWYK
ADTNFKIGAQMMMIRAKKRVNLTALFLYPVNLATLGSIVQFTYSCSALMSGMAE
>HhalOr69
MMSDQAIKDSDVLDGLNVKYLKFFGLWRVVNDFRTTGKRNKILRVKIFITLVLVLPYILC
QYLSYFVIKVDIQKAIFLNLHLLPGTQICCKIVVFWFKIESQCKLFDLLKKDFLSVPEEM
RPEAAEIFKKITRRTNKLCLAAFIVNISIIISSIADPAISVDYILYHTGDMAAVTTGKKK
MLGGWYPVPMAETPYYELIYVYEAVAGTLGGFLLAMYVCLFYQVLMCLYAQFTILCLKTS
ALKIKSDNGRINSSIYKELNEILKEHQKLLSYAKELRSVYNPLVTLIIGIGLFILIIAIF
QFLFGGKSDFMFIFKSLQLLVYQCVEVSMFCFGSTYIETASSDLQFAIYSSDWYMTGMKF
RKEAQMMMIRATKGETLTALRVYPINVETIMSILHFTYSASAVVSRMAE
>HhalOr70
MSEPIRESDIFDGQTTFYMKYVGIWKIVNTYRTSGKMSLVFRLEWYLTLLLSVPFQVLQV
ISPSYIDVDLEKATILILNTVSFLHMVAKHGTFWWNIKGHAELFRLMTKDLLTSIPQYKA
AEAKKIYQDATKRCNFYCRMIVTITYSVWSLWTFNPTVKSDYIQFHTGNMKDVTTGPKKI
LGGWYPLPFSQSPWTEIIYFYEAILLLWCAVIVSIFDTVVTQEVMGLYAHLSVLNFHIST
LKKEEIIFHSKREVHTEQEAEDLMHKEFVAIIRDHQYLLRCGKIIKECYNTYITALLLAG
GNLMIITVFQFFYGKKDIPTTINFVFYLSYGVMEISLLCWTTTLLETASTNIAFSIYSSD
WYTCHKKLRNTGQMIMLRSEKPLSLAGFKVYHVNLETLMNIMQFTYSSSALMSRMVE
>HhalOr71
MAPERVMEKDLMDGLSIFFVKYLGFWGTVNTYRTSGKVNLLFKIQWFLTFLCVPFPIFQF
MSPAYIKFDLEKATIIILNTTSFFQMTFKQAVYSMNIKEHAILLEVMTKDILRSLPEYKK
PHAKRIFEKISKRCNFWCFIAVVITFTAVSLWTMNPCISSEYIANHVGNMKDVTTGPKKI
LGGWYPVPFTRSPWEEIVYAYEFLWFFWIGYNVAIYELVITMEVLTLHAQMSVLNYHVST
LSKKEIVQHSGKKGLTQREVEDLFYQELLAIIRDHEMLLGYGNRLRNCFNAYITMLLATG
GLLLIASIFQFLFGAKDAVVSVNYMLYLLYEVAEFIFLCTATTMLETSSTNIAFSIYSSE
WYTSDKRSRDTIQMIMIRSRKPMSLIAVKMYPVNVETLMSVFQFAYSASALISRMVE
>HhalOr72
MAPERVMEKDLMDGLSIFFVKYLGFWGTVNTYRTSGKANFFFKVQWFLTFLCIPFPIFQF
MSPAYIKFDLEKATIIMLNTLSFLQMTFKQVVYSMNLKEHAALLEVMTNDILRSLPEYKK
PNAKRIFKRITKKCNFWCFIAVVIAFTAVSLWTMNPCISSEYIANHVGNMKDVTTGPKKI
LGGWYPIPFTRSPWEEIVYVYEFLLFFWVGYTVMIYELVITMEVMTLHAQVSVLNYHVST
LSKKEIVQYSDKKGLTQGEVEDLFYKELLAIIRDQEMLFGYGERLKNCFNGYITMLLATG
GLLLIASIFQFLFGAKDAIVSINYMFYLLYEVAEFIFLCFATTMLETSSTNIAFSIYNSE
WFTSDKRSRDTIQMIMIRSRKPMSLIAVKMYPVNVETLMSVFQFAYSASALISRMVE
>HhalOr73
MKEVDIDSRYFRAIGLWQFVVDYKATYWVLFNFALASVFFVNISVQLMNTLTGGYEFSLL
TEKLSVNLTVMESVIKIIYYCAKRRKLYSLSLCFRRDFLICRNHDREVADEVLNTGFSSV
NTVTKGFVVMIFTTVGLWNSFPFLRCLTGDCSKWNIMPSWYPEAMDGLPAFIYIFEFFIM
VFCAALLYNVNCFFSALALSLSSQFQLLTKSFSSIETNAERRKGCKIYNMNVLLRECLID
HQRLLRLVKEMEDMYNPIFLFQMLTSTFTICLVLVQLNDRTSSKGEMPVAMVCKFFMYLM
FGSMELLVYSWGGQIIYDQTGEVHRSLYESGWASASHYFRKSVLIAQIRTLRPEYLTAGK
FYAVDLASFTQIIKASYSYFTFLHGSGGSSR
>HhalOr74
MNTERAESLVYLLKIGGLWINFTNHQFGSLIAVFQIFRLIYLVVGWFLMINVIFLKGVKF
LLTPSAVFIPLGFNVVGTSVLYFCKIRMMEKLILQCDKNLSSYNEHWEKKLIQTDTEKVK
YIANCFSYGLTCFGIVYTIMHVIVNIVRSITGNPERYTVPLPFDGYLDDTKERNFNFYIY
TLLSDLWLAFGVPNTVAFQCTIFYVVSCTTTEINIIKEYLRILQIGQNNNATILPDWNLN
QIILKHGQILRFNDLQNQSIALPTLVQCRIIFTLSICFVMFLILQLFGKNTFVMLLAAVF
ILILFALGLVLCSAGEYLEEKSDELFYAVCSLPWYKQSLTLQKSYFLLLLQTSKTLVFDY
AFTSSLNLRCYMALVNNAFSYLMIMKSLSPADE
>HhalOr75
MVKVIRSQLGDLPTVLEDTFLISSNPRARFRQTLIMITNAIMSLTCAVSIYFLGLERSLE
GSANFAVLTVTNAIKHIIYYFRKNEVRELLNVTVKLQEEHKKEWERKMFEDGSNDAWNDV
HKFSVILTCYVIFVLALPSILDFVIGIFFPDAISIGVHLPCEGLMDFLGPRSLERFVFTV
VVLLWCFEAITIDIGTESLTFIPIMYTKIELRIIINKLLIIKNLMNEREISYRDETEKLL
REVISQHQRILEILNSMSKTLGLPLAIHNSTFAITLCFSFYCIITIDESGSMAAKVQGTS
AIIIIGSLLCALCYFGEQLETENQELLKAIYDLPWYNQNLNFRRAVLVMIRQSQKPLVIN
YRLISNLNLQTFMQIINKTYSYLMMLKSTV
>HhalOr76
MVKYIRSLLGDLPTVLDKTFLISIDSDKRFKQIFFTICNAIMTTACVGSMYFLGLEKSLE
GAAIFSALSTTISVKQLIYFFRLAQVKKLLYTLKKLQNHHRETWEIEMFEAGSVDTWNAV
HTFCLTLLCYLMLFLVLSAVLDFTIGIIFPRAPSLLVQLPGQGFIDFFEPRTLEWLLVTT
LFLMWAFEAMVIHIGTESLTFVPIMYVKIELKILRHKLLLFKEELEKLGKNTRHADKLLT
DIILHHQRTIEVLNVMKKTLGLPLAVQNTAFSITLCFNFYCIITFNEGGSLAVKFNGVLV
VICIGLLLFGLCFFGESLEKENHEVLNCIYDLAWYLQDKNFRRSVLTMLRQAQRPYVINY
RRIANLNLTAFMQIINTSYSYLMMLKSTV
>HhalOr77
MIGLRVGDLVHLLENTFLYSEKSKTFRKFLNMFMGAYSVGTLVVCLLAAIEGGFKKTMEQ
TAFYIVIGIITSAQQVYLLCYQDQVKKMVDILKGYQEQHVGKWQTEMFERDSLGVWKVIR
YYNMVMGSYNVFYFSLPFVVDLVGGLINPNFPVVRFPLPSQQYVEDYEPRSWGNVLYSLI
GITTGILTIEMNIGIEALIYISIIYTKTELNMIKKKLSIIKEVMERKGDNYRMDVVRLMK
DVTRHHQSTLEGLDMMDNILGFPIAVQNTIYSICFCIDLYVLTIFDSEVKPGPFIVSIFS
LTMMAIILFLFCYIGESLENTNNEVFEALYDVPWYQEGPQIRKHLTMMIQQANKPFVINY
HGMSNLNLHNFMQVINTSYSYFMMLKSTM
>HhalOr78
MINFNMSKSALRDLPIFLEKTCLMPNNKCSKIKQIFVTFYITILLFFGFASLPYSGLRKS
LEGPAFLNMIGVITISHQFFFYCNQDQIKVWLNTLQAFQKRHVRKWEKVIFKNESKMIWN
LMYYYSNILIAYLVFYQILPFVIDTLVGIIFPKFPSVRVPIFAQGLIDLTKPRTLINISL
SILSIMWCCLEILCHIGGQAFKLVSIAYLRVELKIIKEKILIIKNMLNKKSKIVAEKLLK
DVILHHQAILEGLDTMKSTLGFPVALENTTISVCLCLNLYGIIVLEGKENIAAKLEGFSG
MLVLLVLFWSCSLGESLEDENSNIFQSLYDLPWYSEDIQMRKTLIMMLRQTNKPFVINYH
QRTDLNLCTFMQIINASYSYFTVLRSTTS
>HhalOr79
MVKIIKELLGDLPRILIKTFLISRDSKKRTGQTFVTISNAIMTLVCISSMYFLGLEKSLE
GTASFSAYAFIIATKHVIYYFRQDEIKRMLNIFARLQKEYKEKWEREIFKRDSEDTWNMV
YKFCLIMISYQVFYLMFTISVDYIIGNIFPNFPSVRVHLPCDGFIEFFEPRTLGRFIITI
PVLMWTAEAITIHVGSETLVFVLMMYTKSELKMIRYRLIIIKKQLNRNKSNCSVNAEMLL
WEVIQRHQRALDVLDVMKDTLGLPLAIHYTSVSVTLSVIFYCLMTFDERGTLTAKFNGIT
AIICIGSLLFALCYFGESLEEENNEINKRIYDLPWYNESIFVKRAIIIMLRQTQKPFVIN
YRLTAQLSLQTFMQVINTAYSYLMVLKSTVR
>HhalOr80
MVKILKSLLQELPGVLEITFVISRSPVRRFIQAFVTITNVVMSIANAVSLYFLGLERSLG
GTASFAAYGIIICIKHAIYYFRENEIKQLLGFFAEIEKRHKKGWEKEMFEKISKDAWNVV
YKYWMIILPYEILYINVLTLLDFVIGYVIPNFPSIRVDVPCEGFIEFFEPRTLKRFIITV
PILIWTMASMTVHLGSETLVFISIIYTKIELRIIRKKLEMIKNYLEKKEDDYKIKSEKML
WKVIAQHQRTIEVLNNMKGILGLPVAIHNTAISVTLCVIFYCLMTFDERGSLSIKFHGIT
LIMCCGSLVLGLCYFGESMEEENNEVICSIYDLPWYSEGKNFRRTVAIMLMQAQKPFVIK
YRGLATLNLKTFMQIMNASYSYLMMLKSTV
>HhalOr81
MILNKKNFSDISTFSEKFGLFSNDNRSQIMNLLYCIFIIVVMCIENASIIHSGLKNSLQS
EMFFGAMGTITLSVYIYLVLNQKKLKKFLVQLKVLQRMRREEWEDEMFHKETDKFWRLYF
LYSDFIAFYCIVYMTVSFLMDFIVGYFNPDAPSSRLPSAGQGFIDSTEPRSLNNFLASSI
SILYIAAIYPPFIATEGFLVFSMIYTRTEQKLLNKKVSILKYALENGELDVNKKIKEIIN
QHQIFLKVLKSLKETIGFPITIKYATTSVILCLNLFTVSTALTTSEYSGTIIAVTAIGSL
GTLLLILCTAGESLEAENSELQFNLYDLPWDQFKPQDRKTLVMVLRQVGKPCCINYQGII
NLNLNTYMQVINASYSYFMLLESRVT
>HhalOr82F
MLERIKGKKNLTDLLLLLKICGLWFDFKGNIVGVLQKFRYLYFLTVFIFMNISAFQNGIK
SAFSGSFFLVSGGFYVSLQVVIYYLFRKKTWDIIEKLRMFNKERNEKWQWKTFDEHSNVV
WIVVWLYGVAAITFILVYYTAPLLYDLCLLIFNTDDDGYIFSFPYPLEEIRKNNRDFVHY
SMQLMSLFWSLLLVGYGMGSLGLQTIICSYCCIEIHILCKTIEDGGKRKLLNNKHFLKKI
IKNHNDILSVIADAQEVIGPAVAAQIALGAILLAAFLFSVMEIKGNISLTVTYIILFNIM
ASLNFTFCFFGEMLQTQGNELFECLCCLPWNEMTPKVRKDFNVILVLARRPILISYKGLL
PVNFESFQFVMNSSYSFLMLLTSTKNANDM
>HhalOr83
MFPRFSGDKDLADVLRLQKISGFWFHFNEKYVIFLQTLRFLYYVTFFIFANVIAYRIGMK
NALSGSYFLVSWGFYGIPQLITYMLYNKKANNVIERLKLLYGKRTEQWQWDMFHKNSKFV
WIIIRFNLIAAFLFIVVYYLPPLLNDLFRLIFNAGGENMFSFPYPLKEIQSESRDFKYYG
IFFVSLFWTTTTIFYGVGNITFHPIVCSYCCIEIQILRKTLEDGRKKKLLNDKTFLKKII
ANHNEILRIVEDAQVVLGPAEGAQIATGGLLLTAFVFALMEIKGNIILLIAHISCLFVMT
LLNFSICFFGEMLQLQGDKLFECLCGLPWDEMTPKTRKNFNLILLQARKPICISFKGLLP
VNFESFKFMLNTSYSCLMLLTTMKE
>HhalOr84F
MVIQTIFIFCNGHHLQSFVTTMANTIAKRNEPWQKEILNNLLNPLWKIIRISTFYSLLLL
TVAFYGPILFDTLSTVFTSAEPLNLNVTIDGLLPSVKKGNFFYYFLQWYNAFLEGLGLAH
FIGLVSILPLLVNYIRVEIKILCRKIDEYSRRGVAEQEALLREIIEDHINIMRLTELTNK
FLAAPLILQNVAAAAAITLFTYAMTNSISQGYDNVTALLFNLNSPIAMTMVVFLSCYSGE
MLHLESLNIYDGFCQIQWYNMPKKRQKDILIILVQVQRPLRIQFRGNAVDLRAFKQVINA
TYSCFMLLKSFA
>HhalOr85F
MFAKMMKLSGLWLYYDVSKNSKMIQKARAYIYQLMNVMAHFSAFKIGFRKLYLESSIGTY
VTGMMIIHLELIMFFKNVHLLNQFVYGMREILKKRVHTWEMEIFDQFCSKSWKLINFKWI
FLVIFWFFFTICPIAYDLVLLTFYESSDPPVELNFFEGYLNAKNERSFLFYTTLFCTYYQ
VIVGGMHIIAMLCMLPASVAYMCAELRVVGTRLQLWSKDRKNPHRDLVLRQIIQEHNDIL
ALIHLMRKYFGELYISQNIIVPLSITLSLFSVTKALKAGNMDLVMNVSYTVVGWTSLTFI
SCYFSQHLYDESVRLSETLCKISWYKETPQVRRNLLVMMMATKKPIVLDYKGVIPMNLPR
FREVMNQTYSYFMLLQSMV
>HhalOr86J
MEPPRYVDQYGELFKWQRRCGFSTPWLEKPYFYFRFLDLAYDTITISMVLYILLDYSYTM
LTTSLSFQDICLFGIGFGSSACSMFITTYQILYSYRLKEITDKMDSIGKKIMENDLGGKD
FFKQEYVKNAKFLSIFTRCSMTSIFTTPFSYFLSVPVVEWFEGNYREHLPLPLANVFDDR
QPVVYEIVVIVLSAGISIATAKKAALDSLFISFLSIQTTFLKYLSVAKDEMSKEVRFADD
GRSRRKLLTWVKLHQEVIKNIEELVEYFSPIVVVYYIVVIEIVVCGAFVELKKDNDSIVQ
SISVGSYVMLTVIFYYLLSNKADELTTEVQKMVAAEYNLPWYAMKKSEVSIIKVVLMMCN
KPIHITAYQAPVLRLNRETFSQFIVRAISALVTFFQMKDIFG
>HhalOr87
MDPPRFIDHYRVLISCIRRSGLPTPWLEKPHSISRVLLLIYDSIIIIMLLYSVVCYMYSI
MTSTISFQDLCSLGLSGGCFVCALLINFYQIQYRKELKHITDTMDSIAEKIIESGLADKD
IFVKEYTTNAKFTNNLIKYTLMSMMTTPFIYFLSLPIFEWYAGAYKAHFPVPIENFFNDR
LPGVYELIVITIAASISYSSAKKASNDCLFICLFKIQTTFLRYMTLSKEVIEKELLAGNK
NSQRKLLIWVKLHQEIIKNTKELILIFSPVLIVYYVMQIEIVVCGAFVEIKKDNDNLIQS
ISVGSYVALSIIYYYLLSNTADELTTEAQKLVFMEYNLPWYEMNKRNASMVKMIMTMCNA
PVEITAYRGPTFLLNRENFAGFMFATLSAFLTLCQMKDIYG
>HhalOr88
MDPPRFIDHYRGLLKWLRICGLASSWHHQSNFFSRFSFFIYATFLVIMVSYVILCYIYTA
MMTSLTITDVCTFGVSGGCYVCGLLVSSYLIRYKDRLKKITDEMDIITKKIIESELGEGE
FLLNEYNKNSKLMAVLTDGSLYLSFATPIFYCVSTPVLEWYNGMYRSNLPIQTLSFFDEK
APGCYELMVIFTACSIAISTSKKSANDCLFIALFRIQTIFIKYLSVSKRALEKKILADDS
LRGQRKLLAWIKLHQDIMKNVEELIIYFSPVVIIYYVMVVEIVVCGAFVQLEKDNDNIIQ
SISVGSYVATTVLYHFLLANTVDELSDEAQKLAFVEYCLPWDKMNKKNISMVKFVLTMCN
KPIKVTAYRAPIFLLNRETFAGFLLSAISAFVTFSGMKHNGS
>HhalOr89
MDPPRFIDHYRGLIAVLQRCGLPEPWLSSSHSRLRTLYQLFVVFSITYIIFSYVYTFIIS
SMPFQDFCAIGIAGGCNVCGILVFIHHKRYSTRIHELTDTMDAICKQIMTSDLNKKDEFL
KEYERNSKIMTALANYSFYLNFTTTCSYFLSLPAIEWYTGNYRANFPLAISNSFNDRIPG
VYELIVLAIAGSTSISTATKSTYDCLFVSLLKIQTTFFKYLYETIDNLKGDVQSQHHFLE
WIRLHQEIMKNNEELLQTFSPVVIIYYLLVINIVVCGAFVESKKENDHLIQSISVGSYVV
VTILYYFLLSNAADELTNEAQKLTFAGYALPWYQMKKRNTSMIKLILTMSNKSIEITAYK
APVFLLNREMFVGFMVAALSAFLTFCKMGGS
>HhalOr90
MDPPRFIHHYRPLIGWLRKCGLPNPWAETPSTPRRLLLFCYDSFLVIMVSYMISVYIYSI
ASISISFADLCSLGTSGCCFMCSLFITLYMALFRKRIKMITEGMDSIAEVIFQNELGGAG
LLQEMYQKNAKLMAILTSNSISISFLAPCTYCWSVPFVAWLSGTYRDELPLPLDTSYNYR
LPVIYELMVMLISCSIGISTSKKSAVDCFFISLFNIQIDFLKYLSVSKRYLQEEFNSGKD
IYIRKKLIMWIKLHQDINMNIQQLLTVFSPVIIVYNLTMVIIVVCGAFVQIKSDSNNLIQ
SLSIGAYVAIAGLYYYLMAHTAEELTTQAEKLAFSAYDLQWYSLKKADIDMLRMVILRAN
VPIQVTAYCAPRFILKRETFANFVVTSISAFVTFCQIKDRYR
>HhalOr91F
MDPPRFADHYRPLLGWLRTCGLSTPWGEKPSFALGVIITCYNTLLVIMVCYTLLLYFYSI
LKNSIPFDELCLLGVGFGLYGCNVAVTLYLFLFQGKLKVIINKIDSIAATIQQNEIGGSE
FLQEMYKKHAKLMVVLANNSIYFGYLTPMIFCLSVPTMDWYAGNYRANLPIQIDAPYDYH
IPLVYELMVLLLSCCLAVSTTKKAATDCLFMSLFNIQITFLKYLSITKSYIQDDFNSTNK
TFSKRKLIIWIRLHQQVNLNIQQLVSIFSPLVILYSVGTIMIVVCGTFVQIMDDNNNLMQ
SISIGIYVAMTCLNQFLMSRTADELTQEAMKLAFFAYDLPWYEMKRADADMVRMVILRSN
RPIQVTAYCAPIFMVNRETFRGFMVTSISAFVTLCQIKDRYG
>HhalOr92
MDPPRFVDHYRPLLGWLRTCGLSTPWGEKPSFAWRLIIACYNTLLVIMVCYMLFLYIYPI
MKNSIPFAELCLLGNGFALLGCSLAITLYLVLFKGKLKVIIENMDSIADIIHQNELGGAV
FLQEMYKKNARLMKVLTNNSIYFGFLTPVIFCWSVPTMGWFSGNYRANLPIQIDSPYDYH
IPLVYELMVLLLSCCLAVSTTKKAATDCLFMSLFNIQITFLKYLSITKSYIQDDFRSTNK
AIVKRKLIIWIRLHQQINLNIQQLVAIFSPLVILYSVAIIIIVVCGAFVQIMNDSNNLIQ
SMSIGIYVAMTFLYQFLMSRTADELTHEAMKLAFFAYDLPWYEMKRADADMVRMVILRSN
RPIQVTAYCAPIFMLNRETFRGFMVTSISAFVTFCQIKDRYG
>HhalOr93
MDPPRFIDHYRPVLGWLLKCGLSTPWAEKPSLCRRLLLLCYNAVLVIMVCYMLFLHLYSL
TQISSPFPDLFHFGISGTLYGCSLSITVYLALCRERMKTITDGLDSIAETIFRNELGGAD
FLEQLYKKNAKVMTVLTNNSLFISFITPVTFCWSVPFISWLAGKYRSRLPIPIESPYNYR
VPVIYELMVVLMSSCLIIASSKKAVADCLFMSVFNAQITILKYLYVTKRYLQVGYDNDIM
VDRKKLVLWIKLHQKINENIRQLIETFSPLLIIYSVGVITIVVSGASVLVMNDNNNLIQP
ISIGTFIAITVLYYYLLSNTAEELSTEAQKLAFMAYNLPWYQMKKADADIVRMVILKTNR
PIHVTAYCAPVFLLNRETFNAFMVTTISAFLTLSQIKDRFD
>HhalOr94
MDPPQFVNHYRTLIRGLRLSGLPTPWIEKPSKLLRIPYLLYDLLMLAIALYMLWCYLYTT
IQGKLAFDELCALGVGISLYTCSLLVTFYHFLFGHRLQNITENTDRLAAALLRSGLNRGH
SLHQLYLKDSSAIAVLTKNTILFSFFCPVLYCLSVPVMNSIAGRYRCEQPLPITSPFDDK
KAGIYELVALVLAISNAISCSKKGVNDCLFLALFRIQSSFLQYLSTSLENLQKEFLIESN
DWNRKILIQWIGLHQEVLRNIQELVRIFSPVVIIYYLNVIGIVVCGLFTQTMNDSGNVMQ
SIGVGSYVLVTVLLMLLLSNTAEDLCTKAQRIAFVAYDVPWFEMDKTNADMLQMVINNSS
KDIHVTAYRAPIFLLNRQTFAAFIINCIKAFVTLVQMKRCFG
>HhalOr95F
MDAPKFVDHYRSLLRGLRRVGLATPWIEKPTLLSRVPFLLYDGLLVAIVVYMLCCYGYSI
TTITIPFQELCGLGVSTSNFICALLVTFYQAHYSQDLKRITDNMDRIAERILASDLRGAD
HFLQLYKRTSKLMAILTDYSIFFSFTLPIVYCFPVPVMDWMEGHYRSRHPVRIANPFNDK
IPGVYELIAIVVACSIAFSTSKKAAMDCLFVTFFSIQSDFLKYLSVAMSELQKELRDEDS
PLTRNKLITWFRLHQDIIRNTNDLIETISPVIITYYMTTIGIVVCGAFVQSMKENELFIQ
SISIGGYIMITLIYYFLLSNTADELTTEAQKLAFVVYSTPWYDMKKRNADMVQLVVTIST
RPIEVTAYMAPTFLLNRETYAKFLVGAISAFITLCQMKFLYDDS
>HhalOr96
MPAPKFVDHYRALLTGLRRVGLATPWIEMPSLLGRLPYLFYNSLLVSIVVYMLCCYVYSV
TTITIPFQELCGLGVSTSNFTCALMLTFYQISYSEELKRITDNMDRIAERILSGELAGAE
HFLKLYKRTSRLMAILTNQSIFFSFALPLVYSFPVPLMDWMEGHYRSRHPFRIASPFDDK
LPGVYELIMLIMTCSISYSTSKKAAMDCLFVTLFTIQSDFLKYLSVAMTELQKELKIGNS
TQVRNKFVLWFRLHQDITRNTEELVEAFSPVVIIYYMTTIGIVVCGAFVQSMKENEMVVQ
SICMACYILITLVYYFLLSNTADELTTEAQDLAFIVYSTPWYDMTKSYADMMRLVITIST
RRIEVTAYRAPVFLLNRETFAKFIVTAISAFVTLCQMKMVYG
>HhalOr97
MDPPRFVDHYSALYIGMRTFGMATPWIQKPRSLWRRLPFLLWDTLLVVIVVYMLFCYAYS
IMTISIPFQDLFGLGISTTNYICALSVTFYHALYGPRLKKITDNMDSIAAVICTNNLGGA
ERFHKRYATNSKLMSVFTTLSIHFSAYLPFTYFFEVPVTDYFTGKYRSRFPVKINSPFYD
REPGVYELVLGIMSLCVSSSIGKKTATDCLFMTLFMIQRNFLYFLSDSMKDLEKEFLTGD
NKLFKKKLSIWIKLHQDIRRNAEELVLTFSPVIIIYYVSVIGNIVCAAFIQMKKDNDSMF
QSICMSIYVMVALTYLFLLSDAAGRLTVEAEKLAFVVYSSPWYESNKTNTDTLRLVVTIS
NKPIHVTAYKAPVFLLNRETFLTFVASALSAFVTFSQMKDRFDQ
>HhalOr98F
MDPTHFLPKLSTSMEPPRFVPHFRALLRWLTWCGMATPWIKKSFSIWRLLNLLYELMLMA
LVTYIVFCYVYTIMTISVGFQDLCGLGVSASNYMCGFFATIHQCLLKDRLKVLTDKLDKI
VLDIIRSGLGEEQAFLELYNNNSKTMAVLVNNSVILAAIGTLIYCLSVPAMDWYADQYRS
HFPVLIESPFDERVPVAYEIVVFLVAACMIVSIAKKIVTDCLLISLFKIEIAFFKYLSLS
LASMKKGFLLKGDNAFIDRKLKLWIGIHQSVLRSVDELILISSPMVIMYYVTVISIVVCG
TFVQIMKDNENIFQSLSITVFISITLLYYFLLANTADQLTAVAQNVAHAAFDVPWYQMEK
KHSTMVRMVIAMANRPIRLTAYRAPIFVLNRENYAGFVVSAISAFVTFCQMKALYG
>HhalOr99
MDPPRFTDYYRWMLKSFLYWGMPTPCLPKLSNPVWLLLVVYDFLTLAVILFALFVYGFTM
ARGNIGFQDVTLFLPGFVLYSFALYLSLYQFLIKGRLEKIIAEMDALARDIIESKLGDEE
FLQVYSDNSKNIINHCQTLPFLYVSISFIFFCSVPIVDWYEGKYRKNFAIRIETPFDYRQ
PGIYELVVLLMSLALSISTSKQLNNALLFLAFFNTLRSYLKYLYISMGELKRKTIKNDNI
NNAFSRQDIRTWIKIHQEINRCLQVLLQLFSPVVIVYCLYMMFFLVSALFLQMQEKRNSI
YQTFSAFIGVMVMLIQFYMVFNIADHVTFEAEDLANAVYGLPWYEMDKRTKYEVQMIITM
CNRPINITGYRTKSLILNRETLAGILTSAMSAYLTLCQMKDAFGPKE
>HhalOr100
MDPPRFTDYYRWMLQSFIYWGMPTPWLPKLPKSAWWLLVIYDILTLLLICFALCIFVFTI
ACGNLGFQDVTVLLPGFVFYTSALYLSLYQYLIKGRLEKIAADVDAIAREIIGSKLGLEK
ELLQVYSDNSKNIIYYCRLLPCLYVSSSTIFFCSVPIVDWFEGNYRTNFAISIVTPFDYR
QPGIYEFVVLLLTTALFISTCKQLNNALFFLAFFNTLRSYLKYLYLSMDELQNNIIKEDY
TLTRQSIRTWIKIHQEINRCLQVLLQLFSPIIIVNCMYILVYLVGALFLQTQEKRNNIYQ
TFSAFIGVMGTVIQVYMIFNIADHVTFEARDLANAVYGLPWYEMDKRTKREVQMIITMCN
RPIHVTGYRTNALILNRETLTAIMTSALSAYLTLCQMKEAFGPEESTAQ
>HhalOr101
MEPPRFVDYYSGLIKCLMYWGMPMPWWVQKPSKTVWLLLVTYDTLTLAVTCFALYLYVYT
VTLDDVEFEEVNVLPPAICFKLCVLGISLLQFLDRGRIKQLSDDLDAVVRTIIETDLGQD
ESVKESFIQMYSKKSKFLVNYCRTMPFFAVSYYVIYFGSVPLIDWSEGIYRSHYPLPLLT
PFDGRKPGIYEFLVFVVLISLTMVSGKQINNTCIFLAFFNVLRSFLHYLSLTMSEMQKIS
YKERNDPSIRRKIRVWIQIHQEVNRNLQVLLKIFSPVVIIYSIYLLLYLITAIFMQMQKK
EENIYQTAAEGLAVIGMVRQIYVIFNTADQITTEAQKLANAAYELPWYQMDNSMRSTINM
IMMMCNRPVHITGYRAKSFIVNRETIAGLMTSAVSGYLTLCQMTDAFGPKESSRQ
>HhalOr102
MSLQFVTAQRTVIQGLRNTGISLPWVKDDSLLTNALRQFYNFFAFFIVTFQLVDTAISAI
MLENFDDKCRAGTVTSIESNPTMLSVYYVFYHVRIKKFLEHSDALSQRILNSELGQKEFF
EKSYLENAKKNNFFTKIVLIFVFWTPILYALPRPLIDLYNQEYRKTLPMYLVYPFDDHKP
GFYEMTFLIQTLGLVCGDLKKFANDCFFLSLFRTQTVYVKYMSASIRDLGEEFKKTGDLN
LKKKLIKWIEIHDHFIRNFNELLSLYTPVICIYYANLICTVVLCIFTQLQEKKFGIIEGI
GLGGFFSANVFQLYLQCAANDDFIVEADNLALEIYKTPWYEIDKTNKGIIRTMFLMASRP
VEITAFKSPTLRLNKEAFLAFVASTITAVMTFKNMSDLHQ
>HhalOr103J
MSLQFETTHRTVIQGLRLTGIPLPWSDEASRSIKILNNAYIYFVVIINSYQFAFSLYTVM
TIDDFEEICRLGIVLSILVNSVMLTLFYALYEPKLKKFYKDSNTLSYNIMNSELEHYDLF
KKNYLKVAKSNNNFTRNVLFFVLCTPLIYCVPTPIIDLCNREYRKHLPFIVRYPYDEHRP
GIYEITFFLQMLAILYGDVKKFANDCFFLTVFRIHTVYLKYLSASIRTLGQDFEEIGDAV
IKRKLVTWLKLHNHLIRNANDLISLYTPVICIYYANLICIVVFGVFTQIKHESGSIESIG
LSGFCIVNLFQLYMQCSTNEEVGVEVDKLAFEIYNIPWYQVSKANKDIIRLIQVMANRPV
DITAYRAPSLRLNKEAFLAFISRTVTAVIAFGQMSEIHQ
>HhalOr104
MSLQFETTHSSMIHLLRRSGLKLPWVKHRSYWNQFCYFAYDILLFTIGLYQFICSACSII
FVPTFQDMCTLGIVTSVLATGGSITLFYFFYQNRLEKFTDNWNALNDNILNSDLDKKDFF
RQMFLQVAKNNESFTKTILFVVFWTPIIYCTPVPVVDAIKQSYRTNLPLPILYLYDDRQP
VVYEVTFFLHMMGLVISVMKKFGNDCFFLALFKIHIAYLRYLSVAIKCEGTKFSKCNNKI
IKQNLISWIKIHQQIVKNAQDLIRLYTPIIIVYHVNLICIVVFGLFTQIKNDRDSSVQRI
GTAMFCTVNIFQLYMQCSSAEELTNEAEKVSQEIYNTPWNEVDECNADIIRLVLKMASRP
VEVTAFKAPTFLLNKQSFVAFVVNTIRAFMTFSKMSDLRTSTSDNDLNLFTENI
>HhalOr105
MSLQFETTHSFLIRVLRRSGIKMPWVHLDSNLSAFLYSVYDSFLVFIGFYQFIFAAGSIV
WVGNFQDMCNLVAIAVTLLTGILISLFYLLYQERLALFVENWNKLNIKILKSRLDRGFKM
KYLKIAQSNVSFSKKILFLVFWTPFIYCSPVPIIDVIRGLYRANLPLPILYPYDDHQPGL
YELTFCLHVSGLVISVMKKIGNDCFFLSLFKIHTVYLRCLSTSINDSKDKFNMKSDLFIK
KKQIVWIQLHTEIMRNANELVSIYTPIIVIYYFNLIMIVVFGLFTQIKNDRDNFIQGFGI
GGFGIINIFQLYMMCSSAEVLATESERVALAIYDIRWYQMNRSNGEMLRLMLFMAKNPVQ
VTAFRARTFLLNKESFIGFITSSLTALMTFTKINDIRQSQSSS
>HhalOr106F
MSLQFETTHSFLIRVMRRSGLMVPWVRMDSSLLAAFYFFCDNLLVLIGFYQFIFSVGSIV
RIGNFQDMCTLGIVIAVLATGVMLSIFYIHYQQRLEKFINNWDNLNTKILNGEPQLAKYF
QRLYLEITKSNETFAKRILFIAFWTPFIYCSPVPIIDVIKGSYRTNLPLPILFPYDDRQP
GLYEFTFCLHVFGLLISVMKKIGNDCFFLGLFKIHSVYLRYLSESIKDAKKKFANNDWFI
RRKQIEMIKLHTEIIRNAVELVSIYTPIIVIYYGNLIIIVVFGLFTQIKNDRDSVVQGFG
VGGFCLINIFQLYMMSSSAEELASEAEQVVLAIYNIPWYQMSKRNADMLRLMLLMARNPV
KVTAFRAPTFLLNKETFISFIVNTITALMTFSKMNDRRQS
>HhalOr107
MANIKLDVIEDASRKIRLLLSLANIILSYKLHSLTTFINSTLACCVLAYSIYHFRNSPED
LAGAAYNLGACASVPVACVSGYLAPVTLRTIVDGSCCSFDYRSSIMRKKLDEVENKRAET
LKGFFKTIEYLIYYSTINLLGLTALLGIIQREVVYLFPCWTPFDQNNFFWQITMLLWQVY
LIISMTFMAFGGGVLFYISYSHIAAEVKLLKYALKTVEERAHEMAKSLKRSQGEPYARIL
SFCYKECVRMCAQHHSEIIGYFNNGKDITGIYYSSGFLCGGVACTFSAYFIISDNFALKV
RYLGMTLLLLGYLFVLFDIAEETTNELQTVAETAYAIEWYKLPKECHSTLKFMLLRSCEP
MFYKLLLGQRVGKEAYMALVKATYYYLNMMTA
>HhalOr108
MARIKLESIEAATKNLKQILTVSTHILSNRFYSLLTFIHATFGFCLLGYSVYYFRNSPEE
LAQVVYYMGICVAVIVTTIIGYVPSYRSRNVLEGNYHTYDYQSEIMRKKIDEVKESCVKS
LKGFFKTIVFLMVWVSFNLTAMTILVGLIKQEPIYLFPCWHPFDINNIIFQILILLWQQY
FLSTMIFMAFGGGSMLFIPYTHIKSEISLLKYALKKVEARAHEMARTRKASNVGSVKSKV
LSECYKECVKMCVEHHIEILGYFYRGKRLTGIIYTTGFFSGVIACTFGGYNINSENLALK
FKNLAILFFILGYLFAMFWIADATTTEFLTIAQTVFEVKWYELPKECQSTLQFMVFMSNQ
PLFYKLVLGQKVNMEAYMSLVKATYYYLNFLTA
>HhalOr109
MAKMKLEIIEAGTKNLKLILTVSTHLLSNIHYSLFTFVHATFEFSLLGYSVYHFRNSPEE
VAQVLFYMGLSVAVMVTSITGYVPTYRTRELVEDSYGTYDYKSLIMRIKLDEVKGQCAES
LKGFFKTILFLIVWVISNLTGMTILVGLIKQEPIYIFPCWHPFDMKNIVFQILILLWQQY
VMFTMIFMAFGGGSILFIPYTYIKSEVALLKYALEEIDSRAYEMARNSKFYNDDLDKSRV
LSSCYMKCVKMCVEHHLEILRYFSNGKRMVGLSYSTAFCAGIIACTFGGYNINSDNLELK
FKNLAILFFILGYLFVMFWIADATTNELLTIAETVFTMEWYNLPKECQSTLQLMLLMSNQ
PLFYTLLLGQKVDMEAYMALVKATYYYLNFLTA
>HhalOr110
MENQKRRMAKINLDIIAEATRKLRIIIGLSNIMESYKLFSLITFINSIGGCCLLIYSFYH
FRHSSDDLAGVAYNFGLLNGVVVGSVSGHLGKIKLFKIVDDSYFTYDYQSSIMKKKIEEL
EKPRAKALKRFFKTLLILTYAAQANLTGLTVLIGMIKKEEIYLFPCWHPFDLSNILSQIF
LLAWQQFIILGITFVAFGCWGILYITYSHIKTEISLLDFAIRNISSRAREMMQHRESVQK
GEDYDKILLACYKQCTRMCAEHHSEIIRFFTNGQDFIGIFYTTAFISGGSACTFGGYYIS
SENIELQFKYLAMTTFILTYLYILFWIAEAISGKFFTIAQTVYTLEWYNLPKECQSTLRL
MQIRSNHPLFYKLVLGQRVDMEAYMSLVKATYYYLNIIIT
>HhalOr111J
MPKIKMDILEAASYKMRLLLMGADLIQIHKLYSVFLVINAFTGCSVLAYSLYYFINQIDK
FAADIYYQFMTMDVIFAVVIRYYWPNNLQILINESYCTYDYPGKIMEKKREEVVEKKAKT
FKRNFNLIFYLTCYTFINLTLYGLIEGILRGEDVYLLFPCWLPFNLDNTFLYIVVILWQA
ILTANMQFMAFGGLGILYIPYEHIKAEIAILKFALQKMQERSKEMAEERGDFRKDKDKKV
DQLLLYSSHLSCMRSCAEHHVEIMQYYNAVTGILTIIYSIAFGTGILCCTFSGYLIVSDN
NDLKVKFTGLCCVILLHLFVICWVAEATTNELLSLGNTIYSLEWYHLPKECQSTLRLMLM
KASQPLYYYLIFGQRVDIEAYMSLVKASYYYINMMTAK
>HhalOr112
MGTLGWICHSPSDFNPRCLGGIKRLERFVTKRSYSSMGKIWLKNIEEGLKGPRMFLSLAG
LGVVFKGRFAFASFVFANNVLALCLLAYSIYYYLDQIEKVSNIVHHAVLIMDICVALVLG
YFRHDEFIAILSDPSSSYHYEGQMMSKKIEEVKGIACKNYTGMFKYIVLSMVYLHVLMNV
LAICQRYFNDEEILLLFPCYFPFPIDNYPVHTAVIIWQELVVSNIGILVFSGLLFIHCIY
THVKSEIDILKFAMVNIEERAYEMAMNQKESRDPTSHPETLSRCQVKCTRMCAEHHSIII
SYFHNGGFLIETVYFLVILTGLVVCSCTGFALISENTSLKIKFVGIMIIQIIFLYIMCWL
AEETAEQSQSVGDVVYGMEWYRLPKECQTIFLIMMIRAGKPLLMRMLTGQKVDLAAYMAL
IKASYSYFNMMLATMQ
>HhalOr113J
MKVIDVLSHHRVYRWFLNYLAVACIFIDREWIWKKYYVLMTIFSVFGSGVMLYSLIVFIR
DIDSVAVIMHHGTINIDIIISTQVCFIHRHTIRELVKGMSKSFDYESPIVSQFLDDLQEK
RVKEMEKVFKYIMFTAVFMQINLIIFSIVEKYMKNLDYMLLFPCWFPFDLSYLPYHILAY
FWQHINVEAIGLLICAGMAFSYIVYSHLTSQIILLKFAIEKLKVRAYELACSTLGDNTKE
IFEDRLRKCYIKGTIQCVKHYSMIIDYYTQAKNLFKILYLIIFLTGLIILTSTGFALVSE
NTSLKIKFIGVNAVQMVYLYIFCWLAEEISDLGESIRLSIYGIDWFEMPQECQSTLKLMI
ERTLRPLDFYTLTGQKVDLQNYMAMVKASYSYFNMMLATQ
>HhalOr114
MELLAWPRSLLSKYVAAVIKDEPRGYVYTSSVTIRFGIAIMEIRKNEYLVVRYPLLMLFS
ITTILWILIDHILAFSDARWFSKILDYNYSGGSLLFTYTLKVKRAEISVFTQVVDQWWSY
SFLDQKQEELKERLQRKLKKFNNFYNRFMVTMGIGFGMMPLGRYFYETEKSSTNLLLERC
WSPFPLDTWWGFSITYWVELTSMLSLFYSWAYIVCFLISVMETIGKQLQLIGISLVTVEE
RVKKAMSLFKVKDKEEWYELYVRMMQKELKNSVKHYQKMYRLSEEACSVFSTPINVCFHS
GIIALVASCVKLATERENKFVIFQAIVMVVNVLVNQFIVSCINQILTDQLDNLRDTIYES
SWYKLPIPCRKTIHMTQVMLLRPPSIRTVMGTKTDMEFFATVVNTSYFYLGALLSMNVKL
>HhalOr115
MIVVCSNSKYPLLPALSRIEDDSEGFLDEEAVTIRHGMTIWKNGKLCWVLRYPTNIAISF
IVLTWTVVHHVINFNRYSHVAKMFDYAYPVASILYITEIHRRQRQIRRVSKILDKWYRYP
FLDKTMIELKKNAKEKVKRFYYIYYNFMKIGAVSYCLMPIWRYYQNTEKDASNLLLFKCW
SPFPLYTWWGFAITYLMELMTIINVFIVFGYIVTFLTAVAITVGYQCRLITIALLTIDER
VTKSMVVQNIGTGGVWEEARVWAMKKELSNSVIHYQRIYGLTKEVCGFFVGPISMCYYPG
IFALVVCCGRLATERENKFLLFQAAFMVNAILVNQYIIAFINQMITDEFEKLRMAVYDSP
WYKMKVPCKKMVHIMQTMMLRKPNIRTILGTNADMEFFATVINASYCYLSALLSTNIKY
>HhalOr116
MTYGKSIKGLFFAEEGNKEMGFISNIARFVLAGVTMWQSHSRFVIPSALVGFFGVLMLLS
NLIHTIYNFDKLNWINKVVDYGWTSVYLTSSYIVVYHKEEIKSLSEELDRWWQYTYLERE
TAKLKKKSEDWMRTFNSYYVTCGCISWVFYVGLPAVKFFYKTPEQRNEALIFVAWTPFQL
DTTWGYFITYGLEVVMMAFAQCIYIQIFQLLMTFAIVMGHQMRLIGTSLLTIFKRIKRMM
KNMTFESRIEFYEVRDLLLEKELGNAIMHFQNLYRCSSRLSRIFASITNVTYHGGVWVMC
SIAVKAATEMSFVAVLQAFMMIGAVTLSQYVYSFFNECLIEEVQKLRNEVYDSPWYEMPT
KSRKTFQIFQSMLDSDRFPTLRTIMGIRTNMENLSKVINASYCYFSMLITIKSSSETTE
>HhalOr117
MNGEDEKENVCLYESLFLDGIVLTSSKPHIKLPIPVVIFLGLVMIITVTLHAFMYAETIN
ALDKLIDYGFPAILVSSMLCTLKYRREIHNLSRDVDSWGTFRYLEKETEDVRMNAKLLAQ
RFSRFYMFTIIMGTGAYCLAPLGKFLFLEPSDPADLLIFPCWTPLPIDTNWGFYTTYFCQ
SVIIICANIAFSRVFCYKIICFYTIGQQMRLIGSALSTIEQRAERQMREKKNLIVKGKTN
IHFIMEQEIKQCARQYQTAYRAVKDTTSIFRPVTSVVYHYGMWVICATGVKIAIEEQLFM
KVQILMLLNVILVNQYLYSVSSENLKNEVELLRIVTYSCPWYKMPIHCQKSILLMITSMS
HIPSFNTIFGTETNMENFGKILNGSYYYISLLLTILSD
>HhalOr118
MDTKNQAKRHNNGPGLVEETSQLFLNGLRRYKSESPLSIPIPLIVAVGNIMVCLMVTGGI
VNYTKTDWVQLCINLIFIPVSVMVGTMILRFKRSFSWVNKEIDSWWSYKLLGKETDVMKK
NAAEWMAWYGQYYYIGMYLAWVMNLVPFIKCHIWGKSEDPMNNLMYPCWTPLDLGTWWGF
VLTYMFQFMSMYLSYFTFGNTCFYLTTAYISIGYQAQLIGLAILSVEQRCRKLSDENKDS
SKREEIYESYVKEEIKSCIKHYQQLQRSAKELSNIFSTLAVLSYNIGIVVLSISGIRLTT
ETDKLMLVNSFVNTCVTLGNQFIISFICELLTEEVEKLRKIIYYSSWVSMPVSCQKYIYT
FLMMVDYMPTPVTLTGLKTNYENFSKVVNSAYCYFSLILSMRNK
>HhalOr119
MFGQEKVRSILKNYFTTEGKREDSLAFEAVRRFIHGMVFYKTYVIPLPFFIVLNSIMVVL
LLTENIIQIAHINWFGKLVEYNLSYPAVFYSLLVIKNRKDLIYISESIDVWWNYPFLEDK
TKMIKKKAEAWLKRFTSAYYTLMILGFLCIFFQPLGKFIWNGRTDLKDLLLFKCWSPVPL
DKTWGLVTIMVFEIIAQFSPFFMYSAIGSYMITMTILFYHQTNLIGVAFTTIEKRVWMMV
RARTETSNGAYQIYSKNLQQEIANCARNYQNLYEYLKKMCEIFNVTTNILYYTGMCLLVS
SGLQIVTKKTNALLLFQAVMLITSVIVNQYLNSFITETLSEAQSSLRISVYNCDWYNMPK
KCQININLMLILVSYSPKLTTILGARCDKEFLSKVINASYCYFNALHSMRADRTGSLE
>HhalOr120J
MVVTLWSFLKSYFLTQEKPEKAGYVFNTAHYFLYGLTVYKKKTRLAIPMEFILLLSSVVM
FSSILQSLLDFWKTKWIELLCIYITLVTPILCSLTVILHRERIRAVSEQVDRWWNYPLLD
KETKKMKTLAAVTMDRFNRYYFSAMYVAAAICGVLPFQQNNLSAEKMKPMDKLIFPMWTP
FSIDGSWGFFAASLLQVLAIWFAYFSFGRLFSYFMSLSFTISNQMKLIGRACQTRLRRVE
IMMKDLDITDNRSLDQLYIEMMMKDINCCIIHYQILYGHLKEIRRAFSLITNLTYHAGMW
AMCLFGVSFVKEKENPYTLIRLASAIVSLFFHQYLISYVSEVLTDELENLRLAVYSSQWY
NVPQKLKKNIHLFLTLLLYIPTLRTIMGTKTNMENLSQILNTSYCYFNIILTLKSRFSVE
>HhalOr121
MSLSSVFGNMLQIFLNEPSDPGKGQVYEDSRSFRRGLAIWKSKTRIVIPSLLILFMEFIM
FLSVIMDAVTRPNLDWVDKIAEFCFIINTLIFYSITYFLRDDMDRLSESVDFWWSHTFLK
QTREDLKKSSIQWMETFNNYFMSLLALTCTGYAVLPLAIFAISESKSYSELNIFKMWAPF
LQQHLWTILLLYAFQVACIFFQFFGYGVLTAYMMSVSVACKYQTRLVEISCLTIKDRVLA
LVRKEQDISERKTLFCTIFLKEIAESAKHYQHVYRNWKEMCRLLSRMADVVFYSGMCIVI
MFGVRVATQQENSSVILNSFLFIVVVICNQYLFTIINGTFTNQVISIQNSVYNCPWYSLP
VSCQKSINLFQIMVSYIPTLSTFMGVEASREFFGRTINATYCYMSALVSMNRK
>HhalOr122
MMWLSDIFFTGPARADKGITYEQSRMFRGGIAISKKRFRLVLPLPMAMLMVLSVISGIVV
DTVINIGTIDWATKVGDFCLRCNGLGHCIAAYYWTDEIDRLSDIVDVWVSYRLLEEEGQK
LKKECEQWMESFNYYFSNLMNFGQVGVMLLPFTKLLAGAEFSELYIFKMWSPLPTEHWWA
TLIVYCYQICTNWINFVIYEALTGYVMCVSVIIGFQARLIGFSCTTLRDRAMELADRRQN
RSINPVRWEEIYCSELDRELAYSARHYQQLYKNAKEMCRIFSGLVDLVFYSGMSIVIMFG
LKVVTEKENQVVLINAFLFVSLVIANQYVFTIINDSAINEITALQYTLYDSPWYLLPPRS
RKSVHIFQTMVRKMPTLSNVMGNHIDREMFLKVINSTYCYISTLLSMDI
>HhalOr123
MERNQEFNYVNSTYFRMFGPSQMNVFFEERPHNHEGLTSWKLRRAFSYFIAFVYFPTFCL
IETTGILFGRNSELEEVIFAIAYISFMVQMVIKLSYFHWKIEDFRELCLQFEYFHTSRHR
PDFAKGYLEEASDSLRRTAKVYNFVIYVNLILWNLNPLVVQPVRFVLNLTGFTDDKDATL
IPDIFPVVYMFDETKTWYLRTLTGCLEWIVLNAGLCHAVALELFFMSLFLMLAAEVEVIN
KSAQSTEELGREIERDYSTLLGPRDDLDRIDITLLIEDHRIVLKKINKVSDIMNPLLGLA
IGYCMVVLPTLGVVITKAIRDAKSTTEAFLNIITWIGATITELLVLFMYSWICAKLKDSE
EGISEAVYSTNWYERDIKYKKTVLFIMMKSLRPKKMRMLYCGDMDRETFVVGLKGIYSFY
NFMIGLA
>HhalOr124
MDEAKDFYFINSTYWKMFSYSHLNVFLDEHPKGDVYFWKLKRYVTYFFLFLYFPIWLVIE
VSGMFLGRKGDLAQVAFDLSYVAHIVQLVIKMGYFLYYIEDIRCLCLRFERFHTSKHRPI
FSRRLLGERGQFLRRLASTYYTVIYMNFLFWIITPLFIQPIIYGLTQAGFIAPTGPQNII
PKFFPVRYPFDETSTRNRIIIACMEFTVLSAGFTYFIPIDQFFVSVIVMVCSEIDVICKS
VMTSKELTKELDRDYSLLLGSEDTRDRIDLKLFIEDHQRALRTTKKIGEVMNPILGLVVG
NCMVLLCTLALVITTKMKTASSFSEVFREVFGFIVVMTTSLITLYLYSWMCGELKSSEEA
VFGAVYSSDWYNRNKDYRDNVLIVMRQSYTSRPLRMMSMGDMDKETFIKGLKGIYTYYNF
LTHFE
>HhalOr125
MVMIPPFHYTRKQMVMLGILELPNAPKFLRNIITVVIIALSFNSNLSSFLYFLLEDKPFF
EKTESILNCIGILHVFSKALVLPFKRNVLLSVMSDLDEMSVDSNRFQEFRKGYNLNMMLS
RKIPQTVLLSMCTLMMCGTIVSIVRYTTQGTVTPPVQLYIPFKDNISLTILYNYFLVLPT
TFVFSVMISFLISLSLNISIQISYLIMKLENLGMDLSSKEIDSCIILHQKIMRVMTKVNS
LMSGLLFFEYLLTSMQCCLSGYQLLADKKNDGIAGFFYHCTFFAISVTFSSVNCYCGDII
KLKSENIFEAAYCNNWYSLSNVERKKLLVLQLASSKPLTLSYRHLITFDLALYGIILKGA
YSLVTVLQTMETV
>HhalOr126
MERDDEPYAVFYKVLEYNGIKENEHSKHRKWFTVLEGILLISLCFDNTFPLIYVIEDHPF
NDKAESLQCVTSMLHISAKVIYYRFRGREKLKRLLDDSVKIWKEMRNMKKYEDYLDETWL
AINKRVNVITGMFSLCTPIYCLIAFAINLNLDPEDREPLFKIWDPLKYFFKIEDYFFIRM
FYEFMMFSYALSTIGTLYLIYLIPSFMAASQIRFLIKMLSSKDLNVTACIEFHQKVLKYV
KDINSLFTVHMFFEIILATLVITFRSYQLIMIITNYDHGAVVVSYYLILCFMVPLLVCYS
GQMITDASEDLFHWTYQNEWYRLNTKDRKSLCIMMTAASIPLSLCYRNTVTFDMNRYMAV
VQATYSYITILINNN
>HhalOr127
MRPKKEIKDPILFLERLLEWMGVVSISEDQKPWYYTPMVVLQHISHVNGLLATSLYVLDD
NPFFSKMESAQYFISLLHMVAKYYNLHYNNPPYRRLIANAKYLWQEAKKRPRMNNLLAEL
SQDVDKKMKFFFFIFAMVSPASCLVTLIANLMQEPEERGKPFVVWDPVPESWYWTSCFIE
GWCMMVVLSMLGTTLVACYGNCLQAATQMRVLQQMLEDSPLDLRACVQLHQNILRYIEDI
NDYFSGQMFLEIVFSSLQTAIRGYVSLKFLNAGNPKVISSFFFLSLCLLGPFIVCLSGHV
ITDSKEKLFISAYNNAWYSASPREKSSLVILLCQASKIKRLNYKNLLDFNMERYSVVVQG
TYSYITLLQGADL
>HhalOr128
MSVPPTRWVRSALEVSGMLAPSEYPKVYSIFSSYSTAATAYCCGASLAYFIIMEGATTEK
LQSIQITLTILSGLMKLCNAVLQQNKLNTLLLDFDGLWDEFYEEQLNREIMDKSEKFCRL
LFKLYKYFVTVTPITNIVMALIGYLATGADQLILQIYMPFDNKKYYIPTQIVQMMLVISP
LLANTTSFLLYLVASEQLTTYMRVLRRKLREEKICNQTIRQHQEVIKLLNNTNELFSWLL
YFETTAISVECSCSAYALYKVHIKEGQRENVFIDLINFVFCFFTPYVISYCGSKITTESN
LLFREAYNNAWYEHDLKAKKDLRILMLGASKILNLQYGNIVVFGMEHFKSIIQVTFNVFN
AIIWLEHADQHH
>HhalOr129
MEPKQFMLFCLNFSGMVYVNGGSFLKAYVIYQTCAFIIFGTSLILFAYFEPKPLIAKLQT
LHFLIALSQIFCKFLSIALNQRETVDILDNLEKLSKEAFTDQKNAEILKRANKSSTKLPK
IFMYVFCGYYPLRTINLLIRYLVFKSPQKFVEASWIPPFLASNYLTGLIYQVATCLCTGF
TNAAYTGLIIFLTIQLSGQIQILRRAMEDGYPIKECVVLHQKLLRLFFRINRLLNALMLA
EYILSSLYSCISTFLILKSLSSGGKGVANNAYVLVLVLLRVFLICYCGNIIQTQGEKLHS
SAYFGEWYRKSLPEKKSVQLMMSLTMVQPFKYNYRRILTVDMALFLKSIHTTYSYLTMLL
SFADHK
>HhalOr130
MCVHKHTFANHFVDLRLTKMFDPVKIYFNILIKSFSFVTGEKKMSTWTFHKGLLRLLGND
WLVRKGEISLLRIIWLVLYPIAYITSMISITTLTIKYVLQREHPTMLDYTRAMNGVVACI
AFVYAICKSLVLKLFGKNLWHLMDMVDDLGEVDEIAEPHRDSSVRHATLYLGLLCLIPAT
WTVCSMFYMHNIPFPTDWPWGDYTPFRYFISFTIDFIAATYCAVTHSTYDTIFPISAGAI
CGHIASISAKMEKLGRTGDKEKDKKILNECYRLHVALLKISDHINNTFGLVFLIQSIYTV
LHACVIIYQVMKVSDITLAVLNTAPILASSYAQFLLFCYYGELLTDYFERLRFGFYNNHW
YKLDMELKKTLVIMTLAANRTVRLEAYGITFAGHKTYVSGLQDSISYYLILKTVTTDT
>HhalOr131F
MSLYWFFEKVAQDEEAAGLTLQKALFKLSGVFLWDPPNKMNAIYPILPMFFINIVAILNF
LQVFRYSIHTLHDFTEMILTLIVALVFASSGLKLILLHWSKNYIKELVDFLESLPRLESY
KKVKHMEGVCMLYMYILIFTAIPKYCLGIMKGELPFESAWPFDTKTTVGWWIAYSTDILS
ANFCWFAQSSLDTLLVMSVTLMAGHLARLRKILSSIGKDTVMDERVIKSAIKLHVDLLHG
ADLVNSSYGILIMFQSLYAIVHAVIIIFYLVKVPDILNAVALSFMLMGAYSQLFLYCSSG
QLLTTEFEKVHGAVFDNRWYRSKPSIRKSMVMMGIRSQKLVIVKNYRIFTALHTTFLQSC
QESFSYFIVFRTLAANIKLS
>HhalOr132
MERFCTRVLEYFEGDKLRLGFAPQRLMFKVMGCFWWKKPTLLQRIYGSFYWIGLQLLTLI
SVISFILNTNIKTAEDFTQIVNSLIVLMPFMMGIIKVEVLHINSTNFKAMVDFLESFPHD
GTIFPAGHKFFINTSCNLITIGSWSVYGVMTRGYLWYAVFPWDTSTTLGHGLVSALPAGS
THLMIGSVMVAAVERLRPQINKLKVVFSKIGPNPEDNKHIIKEAVDLHSAIKRGVYLINN
AIAIIFMVKVLSLVPLICINAFVITKVADIHYIVTNLLPMSLCVCGELYMFFGSGQILES
EIEDMDHVCYDNEWYLAPVEDRRKLSIIIECSRKQLTINAYGIAYANNETLLAVVQQGYS
YFLFLHTMADIIDSN
>HhalOr133
MERFCTSFLEYFEGDKLRLGFAPQRVMFKVMGCFWWKKPSLLQKMYSCGIWIGIQIVSLI
CIVLYILRTEMKTAEDFTKIINSLVMLIPFLMGILKVGILHINSANFKAMVDFLESFPHD
GTIFPAGYKFFMNISWNLITIACWSINGFIRGNLVWYAVLPWDTSTPTGYKLGIASQLVS
AVPAGSTHVMIGSVMVAAVERLRPQISKLKVVFSKLGPNPEDNKHIIKEAVDLHSAIKRG
VNLINNAMGIIFMVKVLSLVPLICINAFVITKVGDIHYIVINLLPMSLCVCGELFMFFGS
GQILATEMENMDHVCYDNEWYLAPVEDRRKLSIIIECSRKQLTINAYGIAYANNGTLLAV
VQQGYSYFLFLHTMADIFDKN
>HhalOr134
MERFCTRVLEYFEGDKLKLGLAPQRIMFKVMGCFWWEEPTLMKRLYMFFFIGIQLISVIT
VNSFIINTKIETAGDFTQVSIHHIVINSLIVSLSFITGILKLMILHFTSGKFKAMVDFLE
SFPSDGIVFPTRKKFLIYSVCNLTTISSWLIYGIVTKGWPWDADFAWDKTTPTGHCLGIT
LQIVSSLPGGTTHLMIDSVLGAAVERLRPQIKNLKNVYYRIGPNLKENKLIIKEAVELHN
AIQRSVYLINNAFSLMFMFQVISLAPLICINAFVITKIGDVRYILTSVLPMSLCVCGQVY
MFFGSGQLLATEMENMDHVCYDNEWYLAPVQTRRELTIIMECSRKQLSINAYGVAFANNV
NLLAVVQQGYSYFLFLHTMADIIDSY
>HhalOr135
MDTFRNEKIALRLLGITFPKDLSSPVLKTMVTLYFWLQIAAEGYWAYLYFRGAYLYLHEH
FLIRMVGLSAAISVSGTIAKLIAFKLNSGLLQELFDQLGGFVANTDRGKLVKKTTILYES
AVAAILVTHNYGYFINSTPTRSTPYYSRYQTGPYEEVALDYWYTLYCVFVTLTGNVMGDT
VFLLIINQICHRLLLLSNTVSVMGKQEKNSTMEKMDMRGGESDQEIIQMCVKEHNTLLKF
KNQLEELYNYVIVVQLAYSFSTICLTLFVISQEANVMEAMSELLPQTISLFLEIFLYCWA
GQMINNHFEELRLAVYNSGWYDSCRKEDRSSVLIMQTFTTVPVEVTAVSVFHLNFQLYET
ICREAFTYYTIMSQLLGQ
>HhalOr136F
MKFNAFRKHTICLTILGVRPPGGVKWKWLGVLLDIYLIVQLFCIATWGYLFFQGAFLYLP
DAFMDRIVGVSAAVSVLGSLAKLITFRRKGHVLKELFDQLGGFPVNTARGRLVAKVVTIY
EVSVAAIVVTHNMHIAIDPQIHRSSPYWTASMTSGTKQDIIRDYLFNLDSAIVALSANVI
GDTLFLILTNQICHRLLLLAETVASIGKGIRPLEGLSVPEDATDEEVIRRCVDEHNLLLK
MTKQVEELYDRIFLVQLVYSCSDACLTLFTISQYEDFVEAMNQLLPQFISLFLEIFLFCW
GGQMINNHFERLHLASYDSEWYSLDEKNRSSILVIQTFTGRPVNVTSTSIFHMNFHTYET
ICKEVFSYYTIMRQLFSQK
>HhalOr137F
MAIDVFRKHRYVLRFLGIVLPGELADSWLRILFHIWFRYLSVCLPVLTLCFLFGITQLHD
QYSVTACMYSFAGVVSTTSASFKLILLYSHRYDIKELVDFLKDFKADTTVGRITYVLIYF
YEFLALSFRVIALIEIFMKAKLKLLMPFWTPFPRDNVMVAICTYFFFQGTAIIKTICNFF
IDTLFLLISNQTCHRMFILRNTFRIIGLPEEEKLERLKHKHMLKLPPGVRPTDSNILKLC
VEEHILLLKVVDKFTKIINRIFLPQSFNAFSSIVIVLFLVSQAEDMVRESFKVIPWTTVI
FLQLFVSCFAGELIKSRCFDFFDSSYANQWYNCDQKIKSSILVIQTYTSRPMIIRGAYVF
ELSLHTFETAVREVFSTFTVLYQLFNTK
>HhalOr138
MSEPFSRQTWLLRQLGIGGGIKKRLQFYLAQGLVWLSAGGLVPAIVAPTGPVAACLALAA
ALVSMGAGFKLSQVHRHSSLLKDLLSHIGVLPGSTELLKRVGKVSKIYVLFLLVILSAWM
AYPWISGDLRLLLPYWTPFETETFIKFSIVYFFASISLLAVAYTQEAVDTIVLLIAAYIC
RRLAGVSQSLISIGEENQGKGITLKLKDHDILKMTVLEHVEIIRLIREFDKLLTDIFLIQ
VLQTTIVSTMCFYAASKIDDLMDVPKFVMIISATYMQLYIYCWLGEEISQHSDEIHRGIY
ASKWYQSNLKVKKSLNVFETFTKAHFKLNGGHIFTIHLETFLLMLKESFSYFMVLRAIVK
>HhalOr139
MTLFSRTKISTDLIQEPILKMAIDYMKLTRKLYVLAGILTEHNTPTSWKVKLISNLAVCS
VFLFNLYAFCNGCVVSGLTKDCISHTIVFIVVHIQSYIKFGILVTMRGTRMKYILDFVEG
YVFVNDSYAKHIYLTSFYIIALTVLAYAIHPLISHSLPFYYETPWGSESFSAFASSYFVM
FFDLYLIQFVSTINDFTYLMCADAICYRLNRVKSLLESIEGEEDEGKLIRAIKEHQDILR
TLNMLADTISPNFFMQVFATLSIVIFSAFTAVTSNESQHFSACLSTLATLLTYCWLGQMV
TNATEALHFAAYNNKWYNCNRRMKMNLQILSSFTREPFEIRGCSIVRMNLQTFKEVVTDS
YSYLMILITMDDTS
>HhalOr140J
MDVFRRHKYMFRCVGVYFDGELGRSGRVVVELQRWITTFLLVYMHSFGFILGVLYRHSEF
PLIPTLVMCCGMVSGPSTLLKHMMLHRRRGQVKELMNQLNGYKVEGGVSTFTKYLIYSYE
GMALFFNASSILKNALENPDLVPYPAWEAYEINTQGRRTLHFFTFYGAIAICWLVTASVD
TVVLHLTNQLCDKLAILNNTLQLIGVDQEQRESVLMKKKVLPLQDYKDETILKTSLEEHC
HLMRLTKSLSQFLNEVFIYQGVNSMAVLLVCLYIFSNSSDLVNDTVAFSGALVVVFLQVL
TSCWSGELIKMRCEQIHFSLYNNHWYNADHTLKRSLFIMATYTAKPITLRGAYVFELSLQ
TYETFIRQAFSFFTVMYQFLD 
>HhalOr141
MAKLNGYTDPEDEKYFKIGFQKNYGNWLIYGGMFLGSPVLPITFLFCATTLIYFMFGTAI
KFYKTDLVTTIENIHFLIFVAVEIGAMIVFLRKRGLIVSIFTTIGKGFFDYGNTLYDECL
ELKRDSYHKTDSMKRLIHHTFVTVVMSACIAITICRPVIIMMFPKENEGSPDDGMVKVAL
LPAWTPFDKSRWYTTVILWFIEYAVSWTTPGIVFGATFFVLFALEELGIQLLILKKGLNN
VIQRAERLEQTMEENIRLCLKYSIRHHQVLFEFRDLLNEVVSLPGLGLFVSFSIMLCMSG
FIFTLNEVPLVSKFVFGLFLLSECAMLFALCYFGEKIIELSEEIGDALYNSDWINYSQVM
KNYMLIIQIRSRCTMRLSLMGFMDVSRNTFSNISSTSYSYLNLMNEFN
>HhalOr142
MLKLNDYADSEDEKYFKTGFKKNYGIWLLYGGMFLGNPLLPVAFILSGFILIYFMLGTIT
KFYKTDLLCAIENLHFLIFVTVELVAMMSFLQKRAVLVSMYITIGKGFFDYENTLDDECL
ELKRDAYDKTDSRKRLVHHSFVTVVMSACITISVFRPAVLILFPKENMGNPNDGMIRVAL
APMWSPFDNTQWHGIVIVWLLEYIVAWTTPGIVFGATFFVLFSLEELGIQLQILKKSLTN
VIQRAERLEQGMEENIKLCLKYSVRHHQLLFEFHDKLNEVISLPGLGLFVSFSIMLCMSG
FIFTLKEVPLVSKSVFGLFLLSECAMLFALCYFGENIIELSEEIGDALYNSDWAIYSKVM
QNYMLIIQMRSRRTMRLTLMDFMDVSRNTFSNICSTSYSYLNLMNEFN
>HhalOr143
MFSWCSRKNASLSENCDEKSEKYHIKKAFEENYGFWMIFGGFYPCVGILPCIYIPSAVFL
SIIFIMTTVNISNSEIAIKSESVHFIVFITIELTAMTVFIFKKKTIDEIYRAMGRRFYDY
ENTLDEECYDVIANAYKSGRSRKKIFHDMFVGCSMSTLLTASIVRPLLSYFKGDPDPNDG
ILRVLPVPLWTPFKTKTWYVNLLFFLAEDVIAYMTPGIVFGCILFVVCASEDVGAQLIIL
GHTLKSVVRRAEGLDMPREEALKLCFVHSIKHHQMLLKYIKSLEAIIYLPGFVLLFGSTI
LMCMSGFIFVSKEVAFISKVEFFLFLLSEMAVIFLICWCGEFIQTTSTQIFDMVYSSEWP
DNMESMKNFVLIIQLRSIDSIKLNLGGFMVASLETFGNICSSAFSYFDLMLAVN
>HhalOr144
MYIPGEEIKVDECYIKKYMNDNYGLEFWLKAGGLFAIGKKGRLIFLISGLYVTAWILFFP
LLLMTVYKTIGGGELEIVCEAIHFTIFIILELIFLVTFIVNKRSIGEILTLMGKGFYDYQ
NTLDEECLAFIDKTLDESKRKKAIIAKLFIGVVMCACVSITILRPIIKFLLGDYLLGEPD
DGLLRLIPVTVWTPFNKGSWYIMMGFFIMQDVVAYVTPGIVFGCTLFIVYTCDDVGTQFT
ILGQTLKLVVRRAEGLNMPREEALKLCFSHSIRHHQIVLSCVKSLEKLLYIPGLGLLFGS
TILMCISGFIFVSKEVPFASKLVFGTFLLSELLLIFLICWCGENIQNTSTQIFDMVYTSE
WPDNMGSMKSYILIIQLRTMRPIKISFGGLMDASFETYSNICRSAFSYFNLLLAVN
>HhalOr145
MALPTVDKKPIDKYYIGKCMKNNYGLEFWLKAGGVFSIGKNGRFIYLISGLYVIAFFMVF
PLLVITAYKAAEGKELDIVCEAIHFAIFTFLEMIFLITCIVKNRVLAKIFTIMGKGFYDY
ENTLDEECLSVAAKTLNESKRRKKIIAKVFIVVVMCACLSITILRPIMKFLLGEHLLGKP
DDGILRLIPVNMWTPFNKDSWYAMVIFYLSQDVIGYVTPGLVFGCTLFVVFACEDVGSQL
IILGQSLKSVIRRAERLDMPTDEALKLCFSHSIRHHQTILMCVKTLEKLLYIPGLGLLFG
STILMCICGFIFVSKEVPFPSKFVFGMFLLSELMLIFLVCWCGENIQKTSTLIFDMVYSS
EWPDNMSSMKNYVLIIQLRTIEPIKISFGGLMDASFETYSNICSSAFSYFNILIAVN
>HhalOr146F
MTVDEHHIKKYMKDNYALAFWFRAGGLFAVGKHSIIVHYISGIFVAVWVFLFPLLLITLY
KAANGEELERLIESIHFAVFVIIEMIFLVSCNMNKQIFAKLFTGFHDYQNTLDEKCLKFS
AKSLEESKRKKAIIAKMFIGVVMCACITITILRPIMKYLLGEHLLGEPDDGLLRLVPVTL
WSPFDKNSMYVRVIFFILQDVIAYVTPGIVFGCTLFVICTCEDVGTQFTILGQTLKLVVQ
RAEGLNMPREEALRLCFSHSIRHHQNLKTCIKYLEEILYFPGFALLFGSSILMCMSGFIF
VSKEVPLASKMVFGLFLLSELLMVFIVCWCGENIQNTSTLIFDMVYSSYWPDNMKLMKNF
VLIIQLRSIEPVKISFGGLLVASLETYSNICKSAFSYFNLLLAVN
>HhalOr147
MISDMWKDIKAILKEKIEQAVGKALMENQGIYMVISGVYPVNIYYSLTAILCQLFTLSFF
MYTCIYFYYNEYNLSMFSEAAHFVVVVFCSTSFYIIFWFRKDKVHNITKTVPVATYYPVR
GDFGWYLCSAQQYLTTFFIISALNGSDVAFSCYCEEGCNQLRILCHAIRHSLRRARYLHT
HIFGKEPLTLRDETFAICLKMCLDESVMHHYRVIRYFKEIQSLFSWCIMIVMMAGASMLC
LCGIYFFFDVVGFGTKISFAFYLSGELMHTFIYAWYGQQISEMSAEIREVLYEIDWEDCS
KTVKPYILIMQAYTNNPIKLKGGDFMEYNLNTFGNVCSTAYSYFNLMSAAVPSSS


347 HhalGR proteins

>HhalGr1
MKRELTLSVYQHFYTEGSHRPPLSEVTVPRAEKKKRAQVRSAYYGQFRPVLLILRIFGRY
TIQLNEKGEWEGKRISPSALYCLINYGLQTYVAVIVCFRRVQALVDSQSNYDEFIFSIHI
LAYLNIHFHVPFTYWLQNSRMAHYLNLWNDFQLNWEATFGEKLELMYKRTVLIYVAVIIP
AVVLFLVFEQYSTLHDPWLYFLPYFFTIVSTALVLVLWSLTCIELKRLSEDVSLKLIASL
ETKPNKWLLKRWRHLWLDLRQLTMSLGTDLSAVLMSIMLTFSTTFLLGLYNGLVQLISYD
ISWKAIGYLCASTFSLAIVFTICDAGHRATSAVASCTLTAVLKAKISMVNAEVRHEIFLI
LESIKAGAPDIQLGGFVTLNRPLVVSLISNTLTYLIVLLQFKVNEEENES
>HhalGr2N
AWVDSPVWTSCFARKRSSNSYFKEIRPILLLFRLLGRFPYGISDEGIKPFRMMSYPTLYS
FAFFITCCGLSIKTMISLLEMLKESKNYDQYLQILMLMSYLSQNFLVPFFYWKTSDQIVE
YVALWSRFESEYSKEFKQLSCQKWITYCLFFFVPLAVGYCFRMYQIIGVGITNCFMLFIV
IYASDLLSLLWITTLYEIRQQARKLCQIVSCEGIVKDSQRKRYCWLTISTLVSSLSDAIG
MATGGLMLSLFFSFLISCYGRLTSFMQRVRQAEFVWWEMLGSGTIYVYFFFMFDSAEKTS
NQIGKTFSSIVLNLKHPKMDKETLEKVSLLLSCVSTCPPTANFAGFRVVDRTLLTNFVSN
LVTYLVMLFQYRSE
>HhalGr3N
AWVDGPLWTSGLTQKRNSYFKQIKLILLLLRLLGRFPYGISDEGIKPFSITSFPALYTIL
FYVACGCFSIKTMFSLLGMLKESQNYDHSLQILMLMSYLIQNFVIPITYWQKSDRIVEYI
ALWSRFESEYSQEFNQLSCQKWIVYCSIFFAPIGVLYCFRMYLMIGVGMTNCLMFMIVIY
ASDLLSLLWLTTLYEIRQQARKLCHIVSCEGIGKETERKRYCWLTISSLASSLSDAIGLA
IGGLTMSLFFSFLISCYGRLTSFMYRVSRAELVWWEMMESCIIYVYFFFMFDCAEKTSIL
IADKFSSIVLNLKHPKMDKETLEDMTLFLSCISACPPTINFAGFRVVDRTLLTSLVSNSV
TYLVMLFQYRRE
>HhalGr4I
MINLNDFKFCNCNRFNVSFLYQARTETASVEREDSSGEYIPNTFLDHVRPILLVLRICGR
FPYGISKNDIFFFYFLMLWLYFVLQKGLEVEVERLRKCWLLLSELVSATGYSIGLVMASI
GMTTFLGFIINCYAFFTSLLEPEGIIEWQMGWMIITQSLVFFFLFESAERTTKEVGRNFY
FVIFDQKFSHLDEENLNQLVLLLNTFGLHQPIVRVGGLMGCSRHAFVSYIRNTLTYLIVL
VQFKT
>HhalGr5
MFTINKQTAWAKGGWKPDILRKSVTDFASKHHITHRKVQSHQIQGQNIYYNEMKPIFIAL
RLIGRFPYSFTKTGFAPFSLMSWPFLYCLIFNVIFCVMTAWSIQKMIRDKIYPSQSYDET
LFWCLLVWFALQSFLGPITFWWDAPRTVSYFKKWKDFEDSWRCGAMYSVKRLRFTMIFSA
SIIPVAIIIIVYETLTLPKISIFVFLPYIPILVADVLMLVHWWLTLYELTLYSEQLLISL
FKVTDRREIGYRRRIWLKITHLVSETGNALGASGLSYTSTFFVGFILSIYGILINLAMPG
SSNVSVWGLLFPAGYSCISKYLAADAAYRATEQIGPSFTKKLLQINLSTLQRNCLNEIDL
LVNCLSAKSPVIEYLGFLKITRQTFLQFVSSAVTYLIVFVQMKNHPKELDPYPRQEGDNN
LTSYDNLS
>HhalGr6N
IQPQLMAKDNIYFNEMKPIFIMLRMVGRFPYSFTKTGFAPFSFISWPVLYSLVFNLVFVL
MTIRSMQIMINDKIYPSRSYDETLFWFLLLLFALQSFTGPITFWMDAPGLVSYFQKWKDF
EDFWRLGTLYSVNRHRFTRFFSISIMPLVALFVTYETLTLPKISILIFLPHIPIVIALLL
MQVYWWLTLHDLTQYSEKLLTSMLKVKDRRGMGYRRRIWQQISNLVTEIGNAIGASGLSY
SITNFVGFILSTYGILINLASPGSSDVSVMGLLLPAVACAMTIFLVTDAAYKATECVGHK
FTKNLLQIDLSTLSRSCLSEVDLMFNSLSANSPVIEYLGFMKITRNTFLQFVSHTATYLI
VLVQMKTQPKHSKNGPFPDSYGNSTDFENT
>HhalGr7
MRNRTLSEAWVTTSVFSIKPYTKVSVNKYFLEIKPLIILQRALGKLPYSFNKHGFDPFKI
ISFPVLYTIVFFTVQSAWTIHTMSVIIKEKIFNAPSYDMALFWVSLELILLLNIASPITE
WIDVHKYVQFVNNWKDFQDNYMDSELEMTLSLPIKIIAVLLLPVALAFVSFQVYALTDLT
FFTMLPFIITACSSTITLVQWCATLYELRAATRVLLSKITMNGCRQMSTHRKTWLKLSKL
VSEVGDSNAHTGIIMSVTYFTSLVVTTYALLSSFSRLADYNSHFWGHLVSTLIGFLSNFV
LCDAAHRTTQKLGPEFSSKILAMDMTHLSQSEVNEICLLLQTMSAHPPLIGYLGFVTINR
NLFVSFMSNAVTYLVVLVQFKSTSPLNPIKEDIT
>HhalGr8N
VREIHPHLTHKEKPKHINKYLQEIKPLLIILRVFGRFPFIFEDDRVLFKPLSWPVWYTVF
LVVLQLLGTCYILDILVSLGFSSRGNFDDSLYFICLTVSVVQSFAVPFTYWFESLKSLKY
INDWYRFQEEFGKDELDFALTRGMKMAAIIHAPILLIMLFGGAYLFNDLRVITFSPVLTA
MGSFSASLFIFSTTLYELRSASKVLLKRFIGTGCRNIHKNRILWLRLSNLTTGFGEIIGH
TGVVALVLLFTTFVLLTYSLLSLAIDYSFNKSFCALLCASLLCISAQFFVCDAAYRTTKE
IGEKFSSKLNEINTSSLNHKDQFEINLFIQTMRTNPPIVHFMGFMIVDRALFLKFISDTL
KYLVVLIQFRVSSVPCSVINGTTEDFNELSVY
>HhalGr9
MKQGSMSKAWITTSVSHNKPYKKVPVKKYFQEIKPLILLQRAFGKLPYSFNEEGFAPFKL
LSFPVIYTIIFIVFQSTWTVYSLCIIIQEKIHKAPSYDVTLYWVSIGLFLLLNFTTPMTK
WIDIRKFVHHVSSWQDFQNNHLDAELGANLSLTLMIISVLLLPIASVFVYCQSYLLTDLS
LFVMVPYIFSFIETGVIIIHWGVVLYELRIASRTLLSKIIMDGCRQMSTYRRTWLELSKL
VSGVGESLGHTGLVISIVLFTTFVLAMYALLSSLFEPAKTCNHVWGLLINAVLSLLCNLF
LFNAAHRTTQEVGPDFSCKILASDLTHLSQVEMNEISLMVQTISANPPTVEYLGFVTVNR
SLFVSLVSNAVTYLVVLIQFKASAPEKPVKEEVVQ
>HhalGr10N
MNAVYPHISQKGKLVRTNKYLQEIKPLLLIFRAFGRFPFLFENGSIVFKPLSWPVWYTVF
IVVLQFLGFCYILETIIIQISVRGNFDNSLYCVSLAVSLFQSLVIPITYWWESSSVLNYI
NDWYYFQEEFGKDDLDFALTGLVRIVCIIHIPIFISMLVGGAYFFNDFRFIVFLPCVTAI
GSLSANLMFWCITLYELRTASDKLLNRIIASGCRNMYQYRILWLKLSDLISTIGESIGHT
GLAVCALIFTTFVFTTYGLLSLAIDHAFTKSFCGLLCTSLLSMSLQFIMCDAAHRTTQAA
GEKFSSKLLELSTSSLSQKDQFEMNFLLQTMMTNPPVIHFIGYMIIDRNLFVKFISDTVT
YLVVLIQFKTSSLARSLVNASSEVFN
>HhalGr11N
AWSQPATQKEISSNSFYKEVRPLLLILRTFGRFPYRMTKEGILPFSLWSIPAIYSLSLYV
CVFYFSIHTLEIMIQESYWKSKNYYEQLLIFVMISFLSHNFVLPITFWLPAPRVVAFIES
WSRFESQFRQEFKKLQFPRVVKYLSIISVPAAWMHILFVVWMHFEMNVCLTLVFYPLVIS
SYMNMVLWFVSLDELRLQARALRRSILRDDCLLDLDNKRRCWATISYLTTETGYSQGTAS
GFLVLTSFVSYLINIYGFFSTVVVFTEESVIEWELMWPLTIYSIFFYFVFDRGEITTREV
GTKFMSMILELRDKEPIINGDNDELSLFLLTMYVGQPNLTFSGFTVVNRGLIKTLLSNTL
TFLLVLIQFKS
>HhalGr12N
AEESTTKYSKRRSEVSVLYQVLEPILLLMRLAGRFPYAINQKPDKEMHCGWAVYSAAVGV
LQFAGVYFTSNLSYSLSLGNFDEQIFATVTTIVCFILGLNPFLTWFEAPWLSAYLDKWSA
YQDELRSFDVILDTRLQKWLLLWILALFPYTAVVAYFLDVRRGDPTAFPVYLLLQIGSYL
LLTLWFFMVFFIEDTASRLLARIGDASAEREVAILKKLWLTLANLTTELGHVLSLTLILF
MISCSIIGIANCYSLLFFLRDCFLDNCDSSSYQQIPIISQVGTLIVSAIIIIAICEHGHR
CTVSVGSNFLKEILKINFSLRNENTQRELHSLVQTILLRYPDMALGCYFTVNRRLLATMV
TTAITYLIVLLQFRSTGIKT
>HhalGr13
MEPTVPVFFTKEVKKQQWPELQQADRQTPALRDRSGFTFYQVTRPFIFALRLFGGFPYTV
RKDVIHVTLCSWWTFYSVVVMLSQNALHVMTTHQMYFNNANPFDAKLFDTINIIIVVYQA
CGPLTFWFEIPAIIKYYNKWHSYEKDLHLCNIALDGQLKKWALFLTLPLVPYVFVAAYYQ
SMIHGNLAHMPSFLFLHVHTAIHLSFWLVCGLFLNSTATRVIRRMKKVTEDRDPVEVAAC
RRIWLTLAELTADLGNALGPTLMETLLFVSTVLIINCYFMMFFFRNIDQAGSEEQRAAVT
GRLFYIVMTFLCITILCEFGQRCTNAVGWNLLQELLRLNVSPQEKQLHREVNMFIQSVSL
RFPDMVLCGFLTLNRRLLVSLVSGGVTYLIVLVQFRSSSDQSL
>HhalGr14
MNPAASIPFSKYGIKKGYDNWRGVTLNKKMSPTLKSDSAFYKVIKPIIYSLRLIGSFPYF
EHKGTPHFKLLSCWTLYSIVFITVEIILLYLRTMRLFNNDKNMFDTRVRSQINVLINLFQ
ACGLITLWFEVAGIVKYFSKWCSFQEELTAYSIVLDTRLKKWSYGFLMGCFIYILSVSYF
ESSTYGGIVYLPPVMIIHANISLTLLLVLFSGIFTQCTASYLCKHIKRSRRTQEIVVYRK
LWIKLAHLTTELGNVVGPTMMEWLLLGSIVTIIGFYSLIYLLQGIVKDNTYDQINKINSE
AFFLIITLIFLIFLCEFGHRCTCSVGTKVQTELLELSFTGRDKEFQQEVNLFIETIHFRF
PNLVLCGFVTLNRQFLVSLISGGITYLIVLVQFRSSQNTQQ
>HhalGr15
MTHLFSFTDVVLTRKLILRQTNYMYFDKSLELCQANIRLDEANMDSIIRNGGSQFVQVAT
IPIADRHKTHKTIESQGVSNKGESVIQALRPVYPIARILALPDNDEKFTWRNWKTMTCLF
LLTWGIFLSSATVIKVSGETFSYTAVGQITFYCIVTVYLILFLKLSTEWPDLMEEWLEVE
QQMVGMPPVRAVHKIRIVFLSIFIYAIVEHVLCQLYNLERARMCDENNFIERYFLEIYDN
VFRHFRFSMWMGIILVMMNFFLTLVWTFTDIFLMSVCIALSVRFEQLQTSLKRIMGQDMS
QEFWRESRKRYIKLSFLVKNLDEKFSLLMFFTFFNNVYSICCLLYRALKWRDLTTIHTIY
NCAAFILVTVRLYGICLAAGKIHDISKDILPVLFAVPSQSYNVEVHRLFLQIWQDPVSLT
GSRFFAITRGLVLKITGTIFTYEIVLAQFNQINPENENTMPQTNCNSNPVKLNET
>HhalGr16
MINNNIMRDRIDVDLLGNITTQSILHYLSEEERKDNKKKKEKADSRSTIQLELRTPLLLA
QFLSLLPIYGVSNPDYRKLRFEWKSWKVLYSFGIITFNIILCIFALNRYIRDRGVTYRSL
GNPASIRDIMFFGSTLLISMSFLILVRQWKDFIGKWASLQGEMNNFESSNVQKKIKLLTN
CLLFSSIFEHILSNTQFMLNVEENQDRLRMFLDDKNVSSVLGFNTWCYIFIYFGNFLITL
IWNYTDIFLTAVSLSLANMFKQFNRDLRMTAAMVSHDNALSYWRRKRELYNSLSLLAKTV
EEKISRLVLISFSVNLYFICIQLLNSIQPLTSFLQVAYFCGSFGHILFRTCSVCFAATSI
YEHSKGSLPTLYSVSSEQFNSEVQRLIDQVTGETLALTGCKFFTVTRTLMLTIAGTIVTY
EVVLVQFNNPTDDSGSDAHNSSRRA
>HhalGr17
MKMIYTLYFSSIAKYCRGLFRKKLKKQKLPRRKCSSFHNDTRYIFSIAFLFGLFPVQNIF
KTNILLIKTKLFSLSYIYSCFMLAGFLVITLYGVEHAIYNITFQIGEIKKTTAPFLFYGC
CTTASYCFIDIAKKWPHIIRKWSKIENEVSYIQSPSTNKGFAALIMTLGLVEHLFHNWVN
TKDGDMLEKNPVGNYLKTFSFRTHNFLVDETSYCHWKGVIIVMFSFHGTLLWTFIDVFII
LVTSGLRGQLVSWNKFAYNHVKVSDFCWKTFRRDYFKIINFIKAIDKNINKIIGLSMVNF
YFISTQLLEEVRTQHDKYSERLFFLFSFSSLLLRTVLSFMSSASVHDEWLKVSTPIHACL
SHTPQVERLLAEVHSDHVAMSAFNMFHITRGLIMAMCGVVLTYELLILETHEAENMAKLQ
NDSMSD
>HhalGr18
MVKYFTYINIRDTNMKSLADSITLYLFKFFGLICVKNTVNGPIFLYWPLIFGILWVWLTI
PIIFYGMILEMNSPNTKLMPTNTAIVVTFTHYCSIMSSTVAVVLFAALNYKKIGKTYFIL
EIIENKLNIYKRRVKTSIFFLITITFIIMIRIWDFWICLQINQFYFWYTPTYIYEILFQV
FIFQLLLITNRIKLLFRSLNTELIKTLRSTGNQCMETNLPAIETLSVTTKIFETEIKSLP
SCGDLHWDICEAIAYFNASFKTQLQLQFLALFIKLIDCPYFIFLTLSYGLNFQYIVSSLI
YTLLQIAQILAIVSPCSAATKAGNDTSFILCKHLHSGIPMAMKKNIKSFLTLLEVHRTDF
HCGIFTLNESVVSAIIGSVTTYLVILIQFQDEDFDS
>HhalGr19
MTKSVDIYWEAFPVFSVSKIVGVAPYTDSFVLSVQHLAYSCLFLLVSLADACYLTFKLES
NSDFSLILDRLQLFILELSLVVSIIKAVTNVTTIRWVMNKLETLDTNLARIGVHVQHQRL
DMFSVMLTRVFLVFTLFLCDLWEINVYRTWRSILHAYAMLVTVLLGNIVQVQFIVLLNLV
QRRMRLLIVKLNQFALSDGFIKTNKFQTLLSTHSSLVTVCENVNGLYSLQILIILSSIFI
LSTSYLYSVILKTIELITLRSFSGMDIFLMICYRIVVRAYEVWTMVTSCAGMQEQAAEFN
TLLYQLMIDDKTNDISNNKKLRLHISMKREVVFTACGFFPLDYTLVHSMIAAATTYLVIL
IQFGDQSNSNPKAASSNSTEASTLLPITMEPS
>HhalGr20a
MLAELESSVAKYCFLMRYCGAFPVTIFGSVFTLNRLHMALSLFQILVLLGLLYHRTSLVN
FYLPLIYFLVILHGICTHILLPLNFIWSVLKIKQLNRVMQVFVSIDISLLRMGIKCKNSV
SLGFTLAQSLAVTCVIGAMVVSRFPVHFFFFHTVPTLPMITTTLFFSFFINLVGERFAVL
TAEIRPVRIKLIFLTSLYNELWQLFRDLNSLFSLQVFIIIASSMSTIVIYFFYLIKRLQA
GTNSQLALPLIVWFLGWVMLYISFALNVIHICHKVSVKAKEFNTQLYQLMIDDRMNDISN
DKKLRLHIAMKRDVVFTACGFFTLDYTLVHSMIAAATTYLVILIQFGKPNSNSSPDASNN
ATLLLNTSTTSLPLMISTIGTV
>HhalGr20b
MRAFDVYWETSPLFSISKIFGIAPYNSIFRLSLVHTSITILFLSLILGDALYLGIYMEQV
NDSYQLSGFSLMLERFQLIMVIVTLIVCMMKAINNVKLIRIVMETLGTVDDYLLGLNVEE
KRERYSMYVTLFVRLFSLFSLIMVDLVITKMYRKLDSILIECMLMYPLIIINIVETQFIV
LLNVVKKRLIAVKKKLNEITKKGVRNINLEILQTLATAHSTLVDICQDINSLYSHQILMI
FSGIFILTTTNLYHVVEKLIVFVAKKDVKMLNFATITSYRVMVRAYEVWTVVRSCSKANE
KAKEFNTQLYQLMIDDRMNDISNDKKLRLHIAMKRDVVFTACGFFTLDYTLVHSMIAAAT
TYLVILIQFGKPNSNSSPDASNNATLLLNTSTTSLPLMISTIGTV
>HhalGr21a
MADIGMEDALYPAVFISRIFGVALFTPKFKYALIYSCYAFLVLIIHIACSGYSLVFIQQM
DEPLYSSIFRLSLDCFQFSLGLFYACVSIVSSFNNRLEALSTLKRLETVDDILRKNGATI
SFNKTRYFLGALLRLGVVTVGVALDHFNNTTIDSWERVIFFNCQFFPIYVANFTEYQHNV
LLHTIQTRFSCLQEELSSIKKRPSSSSRQAELESLLKLYDHLVQCCGTINQIYGKQILFF
VGSIFFVITTNSDYVAEGIMEFVLDRPSKPIGVLFTFGYWALLRLVELWSVVDTCEAVIQ
KAKDFSAALYQFMIDESTESCKNKKIRLHLTVQKEPCFTAYGFFDLDFTLLHSIIAAATT
YLVILIQFSQTTTSYPKRVLLNTTASYNSSYSNYTE
>HhalGr21b
MEDALYPVVFMCRIFGVALFTPKFKYVVLYSCYAFLVLIIHIACSGYSIVFLQSMDESLY
SSILRLSLDRFQFSIGLFYASLAIVSSFNYRIETLNTLRRLETVDDFLRKNGANLSFNKR
RYLFGALFRLALVTIGCSLEHFNQTPIDSWARVIFFNCQFFPLYIANITEYQHNVLLNTI
QKRFNSLQEELSSIKKRPSSFSRQAELESLLKLYDRLVQCCGTINEIYGKQILFFVGSIF
LMTTANADYVAEGIIELVLDRPSKPIGVLFTFGYWAVLRLVELWSVVDTCEAVVQKAKDF
SAALYQFMIDESTESCKNKKIRLHLTVQKEPCFTAYGFFDLDFTLLHSIIAAATTYLVIL
IQFSQTTTSYPKRVLLNTTASYNSSYSNYTE
>HhalGr22a
MAAQAAAVNPTGSNKEKLQIMFRISAFSGLFPFIFSDNDLIRSPLFILHCILSPMILFLN
IVLMTNVMDIFMGRAGIKFNKFVYQGPLIATACIPAISIFWLSLNLKRFSKVFRALRAVE
NVTQNHPPTFVLKPIASRLASLLPLCIIELFWSENYYYIYFYSLQLWIYIVILQFTSILT
AIRSHYSFLENTLSKSTATEWTQCHEVLGACCEIVNRCYSPQSLIYVLTTFGCATTSMYG
ILIVKGYFSFSVPVIIEAIWIISVVTGLLHIVYNCDETVQKAKNFDKSLYRLVLNDSSKL
LLRNKRIMYHFQAKRKVEFSAMGFFNFDYSLICRMVSTATTYIVIMVQFSG
>HhalGr22b
MLGATKCSSKNLKDMFQCIFRTPRILGLFPFVFTDNDLVLSLHHIPNSVVNMITVSCVMI
YMVFIQFNKVKYMSYAFAFVYFSPFIISVIIPNVSIFWLWINLKKFGKIFRALRVVEGVT
QKQDLSANRVYHPTGSIIKQGLSSNFIQLFTVFSIFSALFIIEMILLPKSFIVLFYIYAT
MANVYLVMIQFTSILAIIRGYYLFLDKTLCKATAIEWTQCHEVLGACCEIVNRCYSPQLF
IFTLSTFTFITSTIYVLISYYSFFEPCDRIISVLWICLLSLSLWGFIHYCHDTVQKAKNF
DKSLYRLVLNDSSKLLLRNKRIMYHFQAKRKVEFSAMGFFNFDYSLICRMVSTATTYIVI
MVQFSG
>HhalGr23
MQGASICSSRTLKTIFQNMFRISTLYGAFPFVFTNNDIVISPLFLPCSILYTIFSTSSMI
YFLTLQFDTVKIFLKSYATIFSFFIPYILPQLVPIISMFWLRINLKKFSSIFRRLKEVKD
EMRKNDLLAYRKHHFVLFTIVTPIFIYEFISSNYPVIIIISFYLMMTNVYLVIIQFTSIL
ATIGNFYSSLEDTLCNSNATEWARCHGVLGACCQMVNRCYSPQLLIMTISNFTYVTSTIY
LLITRANYFSGNDYNMSLIWLLISSLTVWVVVFHCHETGQKAKSFHKALSRLMLNESTNR
LLRNKKLLYHFKTKREVKFSAMGFFNFDYSLLSTMISTATTYIVIMVQFTPEDEFN
>HhalGr24a
MPNMADRPHHTLEEMLQNMFRVSSFCGVFPFVLKGNNLFISYKFLIYSIVYLILVSFTIT
YYFLVDLKNLPLFYKPFMFNSIIPYFLPQVICIISVFWQWINLKKFNKIFRRLMIVEDVT
HYSPLSYRKQLFCFISCDLLLFIFDCTTSTYPSSLIIPVYLSMTSALLIMIQFISILDTI
NSYYSHLQDTLSTSTAMEWTQYHEILGSCCEIVNKCYSPQLFVFTILTFMHVTDTIYDFI
TYTGYFPPFYLTISIIWIFLISFSMWIFTHYCQETVQKTKEFNHLLYQLMINDKSSELMR
NEKLLLHLSMKREVVMTACGLFNLDFGLLHSMVAAASTYLVMLIQVGQQ
>HhalGr24bP
MGSKIVFSRKEVELYSQDRYIXRIIYYLSTAIGIFPFFLQRTHYITSYLAGILSLIAITL
VGYSSIFINYCFFYDMPVDEKLVKSMEIVLVACVLSTHSILFVISAGTSPWRVRAVRQII
KDLEEVDTMLSNRFRKDYNFQDFLCFLLNVLLITWEAYIYTNFTFRLFYIAITINFWLTS
SQFSVLARLISNRLQDACESLNELKKTIHLSYEQQKVAILSEAHDKLCDASDTLQSSFGL
LVTFVIIITFMGLTVVTFYLYNSSNFLRVFNIMHGFTGPNRAPLEKVLWMIYIISISWNI
AASSYELTEKTKEFNHLLYQLMINDKSSELMRNEKLLLHLSMKREVVMTACGLFNLDFGL
LHSMVAAASTYLVMLIQVGQQ
>HhalGr25a
MYFSSECIFNIILLMTKLLGVFPYDHVRKRVSYQWFTYSLIIVLVCTVEAAFVVFDPPRL
AKNSLLRNILFRCQMLAMYACIVIFNACILIHRRKISLVFLILEKLKSETRGQPSFLLVL
GYFCWQSLAITVTAYNDWNGNTPLDGTVSLALCYYYGMISIIVVGTAPFVALVLLVSTKL
EHLVIALKSKVTLGSGRLYSYVLLYDRMVSLLTSLNEAFSLQLLLISFVSFFNLTINMFF
IADYVVNDASIHRAKMVPVYMGWITMFSSMVIFPVYSCHRTTKQAKEFNTQLYQLMIDDT
TNDISNNKKLRLHIAMKREVVFTACGFFTLDYTLVHSMIAAATTYLVILIQFGQHQSTAP
ELPANPPDFSNTTALPLSTSTI
>HhalGr25b
MGTYVGRKVLKVTKPLKLFALFPLSLDNESGNLQVSIPMLVLSSLICCAYTVTNIILCMI
HGIFPNNILQTAKIYSFTSILLNCVPLLSIFELLNKLENLNKLARFLDIAESKIHELGIR
VDNSCSLRHLLINGCLTVGAFFVRLRRNDLRCPNGFLTYLMKTVYKHLLLGNMVVLVHCY
TSLLATLRIMFTACKRALLQWKISPSQNIKTLEKLVHAHNILSICSRIINKMHGMRVVII
ILTSFVFSLSGAYRSYEILSLARQGAGVAYYALLDKLIWVTVCFNLCLQIVLTSRKCSKE
AKEFNTQLYQLMIDDTTNDISNNKKLRLHIAMKREVVFTACGFFTLDYTLVHSMIAAATT
YLVILIQFGQHQSTAPELPANPPDFSNTTALPLSTSTI
>HhalGr26a
MRDTTKYSSRTLREMFQNMFRISTFCGVFPFLFTDNDLVLSYLFLSLSIIYVHLVGCLTM
YFLIINLNYKSIQLSSYMLTLNYATPVVVSVSIPIVSVFWLWINFKKFSKTFRALKRVED
VIKYRDPLCFYKRHFIFFAIIPFFFLDYHFSDYVSVYSIFLYLKIGNVCLVTVQFTNILT
TIRNYYSILEDTLCTSTAEEWTQCHEVLGACCEITNRCYAPQLLVIALSTFGFITNTIYI
LIAQDSFYVNENRTMAIIWVFFSFFRVWIFIYHCHETVKKAKSFDKALYRLVLNDGTKQM
LRNKRIRHHFKAKRKVEFSAMGFFNFDYSLIGRMVSTATTYIVIMVQFTP
>HhalGr26b
MQDNTKQSSKTLKQTFQNMFRISAFCGVFPFVFIDSKLILSNMLLPYTITYLIFICCTMI
YVLFHQFNYKSINLNSYASIISFTTPHLLPLLVPTVSVIWLCINLKKFSKIFRALKRVED
VTQNHDSFSYQKHYFSLFVFVVPIFVIEYTFSDAPPILIIFIGLMTMNAYLVMIQFTSIL
ATIRNHFSFLEDSLYNSTAVEWTQCHEILGACCEIVNRCYSPQLFIFILSTFSYTTSTVY
LLVVHIHFFNNDSILAMVWVIIDTLTVLVIVFHCQETVLKAKSFDKALYRLVLNDGTKQM
LRNKRIRHHFKAKRKVEFSAMGFFNFDYSLIGRMVSTATTYIVIMVQFTP
>HhalGr27aP
MASNQLFSQTDRYFRIIFLISSSCGFFPYHLKNDCFKKVLLLXFFSVTVVTLLAAVAIND
ISLVCFHLMVHSAALEKSICTLWFTMMHLVILGCVVTSSSRALAINKILHSLRDIDRLSC
AKNHWLTLSSDWREINIIGVACLLLYIVYYHYFVDVIWIHVTGLYFYILSVGVFLSASQF
SATALLVRKRLSSLYYFLKQLRLDGNISLAIIEIKHLVYLQNQLCDVAMLLNDSFTMFLT
VHIASAFMVIVINMLYLTIDLPTIDFAFFLPNKSFLDSVNKIRVIIAILFFSTTWQICTC
ATKISKKINKFNLLLYRFMVKDETKKLLNEEQLRLHVATKREVIFTACGFFKLDYSLIHS
MVAAVTSYIIMLKQFYVNK
>HhalGr27b
MASNQLLSQTDRYFRFIFLISSFCGFFPYRFKNDRFQKVLPLCFYSVIVVILLATIAIGS
ICRYCYFSKFFTGVLQQGICILWYTAMSLLTLTGVITSPLRALAINKILHSLREVDRLFY
AKNDWITLSSDWMEKNIVGLACILVYIVYYHYNIGTVAIHLTGLYFFILSVGVFLSASQF
SATALLVRKRLTSLYYFLKQVRLDGNVSLAIIEIKHLVYLQNQMCDVASLLNESFTVLLT
VHIASAFMVTVLAFFYLTISSFDLRTINISYFLSHKSLSEAVEKIRIIIAILYFSTIWQI
CTCSIKISQKINKFNLLLYRFMVKDETKKLLNEEQLRLHVATKREVIFTACGFFKLDYSL
IHSMVAAVTSYIIMLKQFYVNK
>HhalGr27c
MASNQFLFQTDQYFRIIFLICSFFGFFPYHLQKYNFKKVLPLCLFSFTVAAFLTTISMSS
VCRLCINNVFYKSVLEKALCTLLLTMMLPVTLVGIATSPLRVSAINKILQSLRDIDRLSY
AKEHWKSLSSDWREKNIVGAASLLFYILYYHYFVNSMRIHITGLYFFVLSVGIFLSSSQF
SATALLVRKRLSSLCYFLKKVRLDSNVSLAIIEIKHLVYLHNQLCDVATLLNESFTIFLT
VHIASAFLGTVIVLFYLTINPFDTKTFSVLPTKSISESIQKIRVIIAILYFSTIWQICTC
STKISKKINKFNLLLYRFMVKDETKKLLNEEQLRLHVATKREVIFTACGFFKLDYSLIHS
MVAAVTSYIIMLKQFYVNK
>HhalGr28
MDTRLQSNSLNDVFVEDIFIKIIFLLSKLIGIFPCRYRNGQFFASIPLCIWSFLIACAMS
FTTVYFHINLFIPKSRIKLLVVDTLTQVIVSLWFCFCLWVMYLIAVTNSVARMKQMNRIL
SGLNEIDRQLIILEIRRCWRQRFMYFAKSYFAGLFVVILCITQSPLISLWTGLKGFLFLP
ACSVWLCAAQFTALADQVTHRLDEACIALNDIVLTRHFSISDKKLVTLSQVQDKLCDIYV
ILDSSNAWLITCIISVCFNGILIPFYMALTAFFLAEAAFNINVIVSALCWIFISLHTVWL
IVSTTSGITMKLKGFNLTLYKLMMSDKRNEVLRNNKLRLHISMQREVVFTAKGFFKLDFT
LIQWIIASATTYLVILIQFTPPGDETPTDTLKSDVNNTVLP
>HhalGr29a
MMHSRNCPLRPVMFRPVVPMKRPFILTTKPRKAGNKLFQFTKHVRIIFSLSRLIGIFPFR
LTRERTSLSIPFAIYSIITNCFVIFFITNAAIVLFETKHLSKSVPLEREKFVIMIVFIAA
TGFYVYSTLSSLSRARYLNDISEELEYVDRLMYRTCHIKRRANYRIRFYIGGGLVFLHVL
YMVNVRQINRLNEILIYSSVWLVTSQFSVLTDVITSRLRELCKCQNHILRMGNFRKRCDV
VVALTEIHSKLCDVCSILRNSYKRLLTVLITVCFVRTVTSLFYVYVNVLNDVFDISCIIP
LRKEVRPMNQITAVLFTAYTMWEIVADSNEISDEIEKFYVILYRLMIHDKTKILLENKRL
TTYIAVKRQVTFSACGFFNLDYKLLHSILAAVTTYFVIFISWD
>HhalGr29bF
MFRPVVPMKRPFILTTKPRKAGNKLFQFTKHVRIIFSLSGLIGIFPFRLTRERTSLSIPF
AIYSIITNCFVIFFITRAAIVLFETKYLSKSVPLEREKFVLMIVFIAATGFYVYSTLSSF
SRARYLNDISEELEYVDRLMYRTCHVKRRANYRIRFYIGGGLVFLHVLYMVNVRPIDLLH
AILIYSSVWLVTSQFSVLTDVITSRLRELCKCQNHILLTGNFRKRCDVVVALTEIHSKLC
DVCYMLRNSYKRILTVLIIASFVRTVTSLFYVYVNVMNDVFDISCNIPLRKEVRPMNQIT
SVFFTAYTIWEIVADSNEISDEIEKFYVILYRLMIHDKTKILLENKRLTTYIAVKRQVTF
SACGFFNLDYKLLHSILAAVTTYFVIFISWD
>HhalGr29c
MFRPAVPMKRLFILTTKPKKAGNKLFQFTKHARIIFSLSGLLGIFPFRLTRDRTSLSIPF
AFWSIIINGLMILFIINTWMMLFETEYLSKSVPLGKEKFILMLVFMTFNASFIYTTLENV
SGARYLNVISEELEHVDRLMYRICHVKRTANHRTRFYVGGVLTCIHFMYFVDMKNTGMSY
RLTQILIYNCMWLVTSQFTVLADIITSRVRDLCNCQNHILLTGNFRQRCDVVVALTEIHS
KLCDVCSILRNSFKRILTVLITACFVRTVMSLFYVYVDVIIDDLFDLSRIIPFQNDVRPM
NQITSLCFTVYTMWEIVAGSKEISDEIEKFYVILYRLMIHDKTKILLENKRLTTYIAVKR
QVTFSACGFFNLDYKLLHSILAAVTTYFVIFISWD
>HhalGr29d
MRMVRFSPAVPMKRLLILTTKPKKAGNKLFQFTKQARIIFSLSGLIGIFPFRLTRERASL
SIPFAVCSIIANCFLIFYVTNNIIFLFENNYISKSVPQGREKVILMLVLISSTGSYIYST
LTSFSRARYLNVISEELEHVDRLMYRTCPAKKTANYKISTYVGAGLVCLYAMNMLFLQIN
SGGKYHPDDILIYSSILLVASQFSALADVITSRVRELSHCQKHIHLMGYFRQRCDVVVAL
TEIHSKLCDVCTVLQNSYKRILTVLVTVCFIKTVMSLFYVYIILIINEDYNKLFDTLRIG
RFGIEARLLIHITSLCFTVCTMWVIVSDTTEISVEIEKFYVILYRLMIHDKTKILLENKR
LTTYIAVKRQVTFSACGFFNLDYKLLHSILAAVTTYFVIFISWD
>HhalGr30a
MMVLGPDRLGKNHADILSKHKYFRLIYYLSAIFGIFPFVLRGGRYNRSCLFSVISVVATA
LILFFGIGITYIFYSFLPMVKNFIEKAELALTSCFVISQSILYITALSTSIWRVNAVCQI
IDVLEEVDGFLNIRLKRDFDRIDILASSINLSLIFSQVYNSQNIIHTLYSCILITNLWLT
MSQFSALASLIYSRLKVVCDSLNRLKMKTEPPQQVQMVAILSDIHNKLCDACETLQNSFA
LLFTVLITVCFVGITVLTFAIYKTQKMNKNFDIKLLLVQDDKLLWIVCFFTITWKIAVSS
SELTQKTKEFNHILHHLMANDKSNELIRNEKLLLHLTMRREVVFTACGLFNLDFTLVHSM
LAAASTYLVMIIQFDQ
>HhalGr30b
MTFDPENFLFHNKKNCTSREHLFTMALGPYRSEKKPAVMLLKHKYFRLVYYLSAIFGIFP
FVLHRGRYNRPCLFSVISIIVSVLVVFFAFCMNYFFFAIMQRGKNYVEKTGLALNSCLII
SQSILYITTASSSIWRVGAVRQIIDILEEVYGFLNIHMKKDFGLFDVLASSINLILVFWQ
VYITSNIMRTLFSCIFISNMWLTTLQFSVLACLVDIRLEGACESLNELKMKTGSPQQVQM
VAILSDVHNKLCDACETLQTSFAWLLSVLIAVSFVGVTVLTFFMYRSQKMSDHFDIQRLL
FEDDRTLWIVCFLSITWNIAASTSELTQKTKEFNHILHHLMANDKSNELIRNEKLLLHLT
MRREVVFTACGLFNLDFTLVHSMLAAASTYLVMIIQFDQ
>HhalGr31
MASNISFPEEGNVSILKNHKYFRNIYYLSTAIGSFPFLLQRGPGIASYFFVIMSATVTIF
VLYCTIVNNYRFFTKQPMEGKLVTTMEITLHGCLVITHSILYITSAATSIWRVRAVRQIV
EILQEVDVLLNRPLRKDYDFLDFLCFFLNSLICLWLMYAIECTDYIFFMSVMTTNTFLAT
SQFSVLSSLISNRLREACKSLKELRKGIRPVCHHTQKMTILSEVHDKLCDASQFLQSFGL
LVTVIIIVSFMGLTVVAFFFYNHHTLQHLIDVHYLLSRDPKNFPPTDKILWSLYTLAIIW
KISSSSSKLTEKTQEFNQLLYKLIANDESCELIRNEKLLLHLSLKREVVLTACGLFDLDF
SLVHSMLAATSSYLVILIQFGEEE
>HhalGr32
MTTTSRPSLYQRFLDRMSLEKYTELVFFLSGVIGISPLVFVNGKPRISFSLLIYSILFIF
TILYCTVSYIWIIPPNIPIRFHRNLFVASNLIFTLQPIVYFSTCVLSFRKLNNIRNCLSS
VDSSLQTVGICVGKKIPQKMLYFLLLFAVFVALCLPYYPFLAKLGLLRYLNYMLASGQYS
ALGLEFSYHLRRIVRCLRRMKGRTDQTGQAERLVLLSKAHHQLCSSIEEFSSCYGFQVLY
ILIIQFLNFTLIFFYLLFNHLSINYRIIHGFLFTTLPLLITSVMMIDCSAKISEKSKEVN
LLLYHLMIKDKSYELLNNERLQLHISMKREVVLTVCGLFNLDYTVMHAMLAGIATYLVVM
FQFV
>HhalGr33JI
MSTTSRPSLYQRFLDRMSLEKYTELVFFLAAAIGISPLVFVNGKPRISFSLLIYSILFIF
TILYCTVSYIWIIPPNIPIRFHRNLFVASNLIFTFQPIVYFSTCVLSFRKLNNIRNCLSS
VDSSLRSAGICVGKKIPQKMLYFLLLFAIFVALCLPYYPFLAKLGLLRYLNYMLASGQYS
ALGLEFSYHLRRIVRCLRRMKGRTDQTGQAERLVLLSKAHHQLCSSIEEFSSCYGFQVLY
ILIIQFLSFTLIFFYFLFNHLSISYWIIHGFLFTTLPFLITSVMMIDCSAKISEKTKEVN
LLLYHLMIKDKSYELLNNMLAGIATYLVVMFQFV
>HhalGr34P
MSTHSRTSQFQRLLGRISLIKYTELVFLLSSVVGISPLVFVNGKPRMLCSLLIYTIFFNS
TVLSFNVSDYFRKFPEFPTEFHRNIMRTTYLFVLLQPIVYFSTSILNFRKLRNSKNCLRS
VESLLRNPGICDCTEHLSLKRMQHLLLLLVMCVALCVPYIGFKDKLSLLGYVYYMLGSGQ
YSALGQEFCSPLRRIVRCLRRMKGRTDQTGQAQRLVLLSKAHHQLCSSIEEFSSCYGFQI
LNIVIIQFMSFLVIFFXVLWRHLFLYHQIIFFLLFFVFPPIITFVMVLDCSAKISEKSKE
VNLLLYDLMIKDKSNELLNNERLLLHISMKREVVLTVCGLFNLDYTLLYTMVAGIATYVV
VMFQFL
>HhalGr35P
MSTSSRPGLHQSLHSSSLEKYSELMFRLSAGFGISPFVFVNGQSRFSGTLVIYSIFLYCV
SVHLSIIYQLYPLDFPIPFHRNIFLAVYLFYHLQPIVYLXSVLSFRRLGEIKHCLRSIDS
SFRTVGMSEETENVSLNRRLHLLLIFSPLLALFMPGIPSMSKIGIIRKVIYILGQEFYYR
LHRIVRFLRQMKEQPYQTGQADRLVILSKAHHKIZLAIDEFSSCYGFQMLLIIFLQFMSL
TITSFSLLFZKHKVFNMGKIFVLYGMMTLIITNVVAIDCSANISEKSKDVNLLLYQLMIK
DKTNQLLSNEGLQLNISKKREVDLRVCGFFNMDYTLFT
>HhalGr36
MSTPPRPSQCQRLLGRMSLEKYTELIFLFSAVIGLSPLVLVNGKPRIFCSLLIYSVFFTS
TVLYFNFSECFGHLPNFPIKFHRNIYWTSNIVYMLQPIVYFSTNVLSFQKLNNIRHRLRS
VNSLLRNAGICEGTEHTSLKRMLYLLLLLAMIVAVCTPYITFRAKLFMFACLSYMSACGQ
YTFLGLEFCSPLRRIVRCLRRMKIRIDQTGQAERLVLLSKAHHQLCSSIEEFYSCYGFQI
LYILIIQFLSLTLTMFFFIWKHAFFNYQMIFGVVCIVFPVLITNVMVIDCSAKLSEKSKE
VNLLLYHLMIKDKSYELLNNERLLLHISMKREVVLTVCGLFSLDYTLMHSMLAAISTYLV
VMLQFI
>HhalGr37
MSTPSRPNLYQRLLGRITFEKYTELVFLLSTVVGISPLVFDNGKPRLSLNFLFYSIFITS
TVLYFKINDFFHDIPDFPIKFHRNIFWANNLFWLLQPIVYLSTSILSSRKLKNIRYCLRS
VDSLLGNVGICQETDHVSLWRILYFQPVFAMCLGLFIPNTPIETGIDLFVYITYFLGVEQ
YSALEQEFSYHLRRIVRCLRRMKERTDQTGQAERLVLLSKAHHRLCSSIEEFSWCYGFQI
LNIIISQFLSTILTLFYFLFYYFLFDDHVMYWVLVVTLPLMIANFMIIDCSAKISEQSKE
VNLLLYHLMIKDKSYELLNNERLLLHISMKREVDLTVCGLFNLDYTLLHAMLAAIATYLV
VMFQFV
>HhalGr38
MSIPRHHDASSRPSIYQRLVGLISVEKHTELVFLLSAMVGISPLVLVNGKPRILCSLLIY
SIFFTSTVLYLNISDYLSNLPYFPTKFHRNIIWVSNLLFLFQPIVYFSTSVLNFRKLSNI
RHCLRSVDSLLRNARIYEGKEHVSVKRMLYLLLLLAMIVAVCTPEIPIKNKLVPLGFVNF
ILGSGQYSALGMEFSYHLRRIVRCLRRMKGRTDQTGQAERLVLLSKAHHQLCSSIEEFSS
CYGFQILYIVIIQFLNFLIFFFLFLWIHNFIYHRITVFFLFFICPAFITSALVIDCSAKM
SEKSKEVNLLLYHLMIKDKSNELLNNEKLLLHISMKREVVLTVCGLFNLDYTFMHSMVAA
VATYVVVMFQFL
>HhalGr39I
MESIRVRTTRRKRLGEGPLSNHLQLVFQLSALLGLSPLKFEKGKSKFSYALASYSIFIGC
ISIYFGFLNLYYNFNIMNNTSLAYIALLTIPIYTGLQLASIIDAFSNPSEYGTLFEILKI
VDTKLSAISVHKVLRLDWSTRLTEIFVIIIFIILAVTNRPNVSVLFMILGTTRFVLLSSQ
IVAICSQIVSRYELVVDTLHQWKDMPQNITNRIETLLDVNHQLSRIVNIFSSCYKLQLLV
LATITFVYITSRLFLSIFHYVRDRSFTFISAICVVICYCIVFLRIIRCSSTIVKKSKDFD
KILYQLMINDENNGLLDNMSASVSTYLIMLIQFGRPIVSEE 
>HhalGr40a
MDSIRVRNSRRRRVEKVPLCNHVQLVFRLSALFGMSPIKLEKRKSKFSYTLAVYSIFISF
LILYLGIINFLFTLEFFNDKALAIIMISSIPIYTALQISSVIDSFFNASGFGYIIEELKI
IDKKFFAIGVKKEHRHHWFNGLMEIFMTTFYIVCDTSFRNHFSFSFLQLGTICYALISSQ
IFSLGSHILSRHELILHTLEQLNGIPQNINHMIENLLGINHQLFKIINTFSSCYRLQFLV
LTTYTLHFVTSRLYIIFLLEGVNVLRVFLLYTIIYYCIIFGRIIRCSSFIMKKSKDFDKL
LYQLMINDENGGLLDNPKLQLHIAIKKYPTITACGFFVLDFSLIQTMAASVTTYLVMFIQ
CHVPVAPRPSH
>HhalGr40b
MDSIRIRSSRRRRVKDIPLCYHVQFVFRLSALFGMSPLKFQKGKSKFSYTLGIYSIFISF
FILYLGIINFLFTLEFFNDKALAIIMISSIPIYTALQISSVIDSFFNSSGFGYIIEELKI
IDKQLFATGVRKEHRRHWLNRLLEIFMTLLYLALEILIQRKFSYSFLQLGTICYALISSQ
IVALGSHILSRYEFILHTLGQLKDMPQNLNNMIENLLGINHQLFKIVNIFSSCYRLQFLV
LTTYTLLFVTSRLYFIFTLGVGNIFCFFIIFEIAFYCTLFARTIRCTSSIMKKSKDFDKL
LYQLMINDENGGLLDNPKLQLHIAIKKYPTITACGFFVLDFSLIQTMAASVTTYLVMFIQ
CHVPVAPRPSH
>HhalGr41a
MFNKRNVNTLDDWSTNAVFVISSVFGISPFFIANGKFRVGYFIFCYCIAAILATLLLGYA
SKVAVAQRLKNSSADAFMLMIVTVHSLTHILNVYFSCFTLSRLNVLPKKMREIDALLAEM
SASKCYPWSGLDKWVELYLIPLYWINYGFTTGFSNIDDIFFCLSATYFALISAQFLIFGK
HMLSRFKTVVDRLLVIISSKKKKKELNFETLVFNRLCGAQEDLNSIYSIRFALLTLTILF
YTISRLHVTYNQMDFGRISFVYRFNSLLFFWIIFLRIVDCTSMVSRKSKQFNEILYQLMI
NDKKLLSNQKLQLHISMKREVVFTAGGFFNMDYTLVHSVIAAATTYVAILVQFQNSS
>HhalGr41b
MFNQRSSNPIDDWSTTSVFFISSVFGISPFVVVNGKFRVGYYIFCYCIAAIFATSLLGYA
SNVAVAQRFKSNSTTVFMFMIVTLSTLTHILNVYFSCSTVGQLNTMLKKMLAVDDILSQM
SASDCYKRSRLDKLLEIYLIIFYWTNFGLETGFRSIDDVFFCVSATNYALISSQFLVFGK
YVLSRFQSIIIALSVLQSSEKKMKELNVGTLVYNRLCCAMQDLNSIFSLRFPLLTLMILF
YTISRLHVTYTFMDFATIDFLYRVNFLLFYWIIFLRVVTCTSMIARKSKQFNEILYQLMI
NDKKLLSNQKLQLHISMKREVVFTAGGFFNMDYTLVHSVIAAATTYVAILVQFQNSS
>HhalGr41c
MFNQRSSNPIYDWSTTSVLFLSSIFGISPFVVVNGKFRVGYFLLFFCMAAILATSLLGYA
SNLAVAQRYKKTSRTVFMLMMVIVSTLTHILNVYFSCFNVRRLNAMLKKFQTIDAFLREM
SASDCYKRSRLDKFLEIYLIIVFWTNYGVATGFQNTDDFFFCVSATNYGLISSQFLIFGK
YMLNRFETIVDTLSVHQSSQNKKDLIVDTLIYNRLCEAQKDLNSIYSLRFPVLTLMILFY
TISRLHVTYNKKDFVTMDFVYRVNFSLFYWIIFLRIVNCTTKISCKSKQFNEILYQLMIN
DKKLLSNQKLQLHISMKREVVFTAGGFFNMDYTLVHSVIAAATTYVAILVQFQNSS
>HhalGr41d
MLIQNICNPTDNWTTNAIFLLSSVFGISPLIITNGKFRLGCFLFCYCLAAILATSLLGYA
SEVSVVYRLKNSSAHVFMLMIVIVSILIHILNVYFSCSTVGRLNKMIKKMRGVDDILSQM
SASECYPRSTLDKFLDIYLIIFYWGNFGIATAFRNTDDIFFCVSATTYALISSQFLIFGK
YVLSRFKTIIRTLSVHQCSGNTNDLIVDTLVYNRLCDAQKDLNFIYSLRFPVLTLMVLFY
TISMLHVTYNKKDFATMNFVYRVNFLLFYWIIFLRVVNCTTMISCKSKQFNEILYQLMIN
DKKLLSNQKLQLHISMKREVVFTAGGFFNMDYTLVHSVIAAATTYVAILVQFQNSS
>HhalGr41e
MFNQKYNSINDRSTSLIFFLSSVFGISPLVMTNSKFRVVYFLSCYCITAILATALLGYAS
KANVAQRLKNSSSEVFMLVIATANSLTHISNVYFSISTVGRLNTMLKKMRSIDKLLSKMS
ASDFCLRSRLDKWLEIYFIVFYWIIYGIVTGYHGIDDLFFSLSATNYSLSSAQFLIFGKY
FLVRFEAIIDCLTVPQSSGYQKDLIVETLVYNRLCDAQKDMNCIYSVRFPALTLMILSYT
ISRLHVTYNKKDFSTMNFFYRVTFFLFYWIIFIRVIDCTAKIVHKSKQFNEILYQLMIND
KKLLSNQKLQLHISMKREVVFTAGGFFNMDYTLVHSVIAAATTYVAILVQFQNSS
>HhalGr42
MGYLIVTFFRRKYRISELVKIFFSYVKFVGSSVVEEVDGQWTVVPSLLAFNFFVSLISSL
VMYLTFSQDDGFYDDTYLPKALLLFEYTLLLTSRIVNLFSQVVNLEEIRQIMRSFKALDQ
IFLNIDSKQLIFQGPPIFFFIANIFITIFCISIQILRMKVNLMGLIQTVHLFYLSFVMNV
DIFTVCVLIYSVQVNISYLNSYLETLKSKDCKDGKLHDASVEYCCKGYNELCSQVDHVNR
VFGFQLLVVFINIFTALVDELYHLIYLKSSGQFGDDILEVLFLLVSLAYTFFNTFAITSA
CDKTVVKAKEFNTLLYQVMISDKTSIVSKNKKMRLHASMKREIMFTAYGFFSLDYALVHS
IAAAVTTYLVILIQFSQPTPGSD
>HhalGr43a
MFRSFAVSMKYNPIFIASTVVGVFPFSVKYDMLEFDWLLFSYSVVIIVCISLAGLLSVSP
ANESPAPVDPLPMTLTQLILFLHVLQYPCCLCFILHKWKLMQKTVSSIQHLNFTFYKMKL
KNVNSHTSYWSSLLNVSHPVLAIFIFCTTGNMLLDQLGLILFAGLILLGSGLCLSQFCFL
LGVACDFLEAEIDILRTINRAVYRKLSTKMMVQLIISKNHITTVADNINSIYSIQLLYLI
SARYLLFVLHSYFLIDHASKSFMTFHRLIIGDFCMLLYHLFNCWKISHSSEIAFKKSKEF
NTLLYQLMIDDTTNEILHNDKLRLHISMKREVVFTACGFFNLDYTLVHSMIASATTYLVI
LIQFGQSGSAAPESLPTVITNLTTTPLPLSLTTYQ
>HhalGr43b
MSRTVASIIQHNPIFMASSALGMFPFRFVNGFLEFNRLMFYYSLIVATLFMLISYMTAIE
ANNLSDSNEPLYLSLIHFIIFYHLLQYPGCLGIIFLRRNILQDTVSSLQNLIFIFNKMEV
TISNSQRFVFFDMLHPVVGLIVYYVARNMAWTPFCLLLFLSMFLTGSCLYISQFCFLVGI
VSELYDAEINVLKMSKQTVYRKLDIKMFERLIEIASQIASVARNINHIYSFQLLFLISSR
FLFLIIHMYAIINLVARSFSKNYRFIIGDVFMLSYHFYNSWKLSHASQTASKKSKEFNTL
LYQLMIDDTTNEILHNDKLRLHISMKREVVFTACGFFNLDYTLVHSMIASATTYLVILIQ
FGQSGSAAPESLPTVITNLTTTPLPLSLTTYQ
>HhalGr43c
MEDIDQSDCFHYETWCFSSRMCRPFAASMKYYPIFIASTVVGVFPFSLVHGNLKLDRWLF
SYSVAVISIISLLGLSVRPGKVEPFPIDPLAVTLNQIIVFLHVLQYPCCLCFILLKRNLL
QQTVISIQHLIFTFKNLKNRTSKRFSLLNVLQPVLVVSIFCITGNILLEELALLSFIGLT
TLGSVLCLSQFCFLLGVACDLLEAEIEVLRTIKRTACTKFVVKMVVDLIQKKNRITSVAE
NINSIYSSQLLYLMSARYLVFIMHSYFLIDHISKSFVTFYHFIIGDFCMLSYHLYYNWKI
THASEIASKKSKEFNTLLYQLMIDDTTNEILHNDKLRLHISMKREVVFTACGFFNLDYTL
VHSMIASATTYLVILIQFGQSGSAAPESLPTVITNLTTTPLPLSLTTYQ
>HhalGr43d
MSRTVASIIQYNPIFMASSALGMFPFRFVNGFLEFNRLLFCYSLIVATLFMLNGLITVIA
IGGASIEHLKLTLLDVIIFYHLLHYPGCLGIIFLRRNLLQDTVNSLQNLVFIFNKMEVKI
SNRQWLMFFDMLHPVVSLIIFYMAGNMTFSPLCWILFCAMLLTGSCLYISQFCFLLDIVS
ELFIAEINILRKSKHTVYCMLDIKMMERLIETSVQIVFVARSINSIYSCQLLFLISSRFL
FLVIHLYSSIRYVAEGFSLNYRFIIGDIFMLSYHFYNSWKISHASQTASKKSKEFNTLLY
QLMIDDTTNEILHNDKLRLHISMKREVVFTACGFFNLDYTLVHSMIASATTYLVILIQFG
QSGSAAPESLPTVITNLTTTPLPLSLTTYQ
>HhalGr43e
MMGRTVPSIIQHNPIFIASSALGMFPFRFINGILELDRLLFCYSLMVATLFMLIGLFTVK
EANNLSDPNDSLDLSLMHFIIFYHLLQYPGCLGIIFLKRKLLQNTVSSLQALILIFNKMK
VKISSSQRVVFIDMLQPVVSFIIFYIAGNMDWAPFYWILFCAMLLTGSSLYISQFCFLVG
IVSELYKAEINVLRKSELAVYRKLDFKMMEQLIQIASQIALVARNINNIYSFQLLFLISS
RFLFLIIHMYDIISYVTYNYSLYYRIIIGELLMLSYHFYNSWKISHASETVSKKSKEFNT
LLYQLMIDDTTNEILHNDKLRLHISMKREVVFTACGFFNLDYTLVHSMIASATTYLVILI
QFGQSGSAAPESLPTVITNLTTTPLPLSLTTYQ
>HhalGr43f
MCRSFASSMLHNPIFIASTIIGIFPFRSVNGFLELNRSLICHSIVVIAIFSLIGCLSLPL
VGGNNPTLTSAVLQLIIYLFIFQYPCCLTLILFKRKILEETMSAIQHLMPLIYKVKSNRW
NSHFAIFFGLANSIHPILVTITVIITGNLPASFGRVLYLTLVFLLLLLGSSLCFSQFTFL
LGIVWELYKAEITILRSIKQTVYRRRNTKRIEQFIETSDQITTVAKNINSIYSFQLLYLV
SIRYFLIIMSMFFIIDHVSISFLEYVWIIFGDFLMMLYHFYNCWKICYASVTASKKSKEF
NTLLYQLMIDDTTNEILHNDKLRLHISMKREVVFTACGFFNLDYTLVHSMIASATTYLVI
LIQFGQSGSAAPESLPTVITNLTTTPLPLSLTTYQ
>HhalGr43g
MTLNVRDPSIPSKMSRSFASSMLHNPIFIASTILGIFPFRTVNGLLKINKLLLCYSVVVA
AIVSLLGFLTLPLVGSKSAALPSAVLQVVIYLFIFQYPCCLTLILLKTNVLQETVCFIQR
LMPVIYKVKSNRWNSHIAIFFALANVIHPILATIVVIITGNVPVSSGRVLFVSLSYSLVS
LGSCLCYSQFSFLLGMVCELYEAEITILRSIKRTVYRNCNSKMMEQFIKISDQIMSVARN
INSTYAFQLLYLVSARYFLIIMSMFFIIGHISISFLEYVWLIIGDMFMIFYNFYNCWKIC
HASVMTSKKSKEFNTLLYQLMIDDTTNEILHNDKLRLHISMKREVVFTACGFFNLDYTLV
HSMIASATTYLVILIQFGQSGSAAPESLPTVITNLTTTPLPLSLTTYQ
>HhalGr43hP
FLFHHFLELDKLWLIYSVVVVAIVFLIGCQSASLVDVSMAPLPAAVLQLHTLYSFIFQYA
SCLVSILVKWKLLQETINSIRCLISVIHKLKLNLWKSRITMFFAALNVIHPILPIITFYI
TGNLPVSFTHRIFHVTLLLLLGSHQCFSQICFLLEIVSKLFESEITIMRSIKZSVYLKGQ
IVKTMEQFIETSDQITTVARNANSIYSYZLLYLISDRFLLIVVLMLISVHVFHYRSYFKK
SKEFNTLLYQLMIDDTTNEILHNDKLRLHISMKREVVFTACGFFNLDYTLVHSMIASATT
YLVILIQFGQSGSAAPESLPTVITNLTTTPLPLSLTTYQ
>HhalGr43i
MDCLGLSVTVMGYFSANGDIEAGHPSIRSKMCRSFASSMLHNPIFIASTILGIFPFRSVK
GFFIFDKFLFCYSVVVVTIFSYIGYNSIPNTHNMTSVPAILIAVIILVNIFQYPCCLISV
SLQRNLLRKTVSFIQPLLSEYQEIKLNNWNNYNTKCFALFNVIHPVLVLSILWLIGTLSM
SPFGFVIFVGAPVCVLQFCFLLGVLCELLETEIADLKAIKRTVYRKRSIEMMEKLIETTN
QILSAASNIDSLYSFQNLYLISTRYLYCLVSLFFIIGNISNSLTTYLRVITGDFIMMLYH
FYINWKILRASEITSKKSKEFNTLLYQLMIDDTTNEILHNDKLRLHISMKREVVFTACGF
FNLDYTLVHSMIASATTYLVILIQFGQSGSAAPESLPTVITNLTTTPLPLSLTTYQ
>HhalGr43j
MLCFGLLVTVMGFSELMKIYNGDTSIRSKMCRSFASSLLLNPIFIASTILGVFPFRSVKH
LSIFDKLLFCYSVVVVTIFSYIGYNSIPNTHNMTSIPAVLIAVILFVSIFQSPCCLISVS
LQRNLLRKTVSSIQHLLSEYDKIKLNNWNSYNAKCFALFNVIHPVLALFIFWLTGNLPVF
SIGLVLFFTYVFLGSSVCLSQFCFLLSILCELLETEITVLKTIKRTVYRKRNIKMIEKFI
DSTNQIISVARDIDCIYSYQNLYLISTKFFNCLVSMFFIIEYASVRFNADFRLILGDFLL
ILYHFYNSWKIFHASEITIQKSKEFNTLLYQLMIDDTTNEILHNDKLRLHISMKREVVFT
ACGFFNLDYTLVHSMIASATTYLVILIQFGQSGSAAPESLPTVITNLTTTPLPLSLTTYQ
>HhalGr43k
MSRSVATTVKCNPLFIASTALGIFPFKIANSLMELDRLLLCYSVFVVTIISFMGIFTVVY
ESTLDDTLQVTLKQIVILQIIQYPCSLGLIFVKRAVLQETVASLQNSKSIFYKMKLKISK
NWSSKVFELFDTLQPIIFLLLFYITGNFLGIPSASILFILFTVTGSSLYFSQFCFLVGIV
SRLFEAEINVLKMAKRTVYRNVDIKMLEKLIETANQIISTARSINSIYSFQFLFMFFQRF
LTVIMHMFSVIINITKGFSENYHFIIGDIFMMFHHLYNSWKVIHASEMASKKSKEFNTLL
YQLMIDDTTNEILHNDKLRLHISMKREVVFTACGFFNLDYTLVHSMIASATTYLVILIQF
GQSGSAAPESLPTVITNLTTTPLPLSLTTYQ
>HhalGr44
MSQVISHAIKSNFIFIASSLLGIFPFRVIENELKVDNYLIIYSLIIPSCIKIGYLYFVYF
EIHPAILILIQIKNGLTYFVSLFIFLWQSVTLLLVLVFFYFHRNALVETVDSLNKLVPVF
RKLQRKPLKIPIQKGLLFENFIIPLLCGTTFYISGNTGKNVGITAGVIIDIIFKTLVCSQ
FNSFVDTVSELFHTSSKFLKRIQSNPFKRLASLERLVDALDQVVTTSSKINTIYSKILFI
VIVNCYACMSLHLYYVYFHVTLNNGWRNTHIVGDAMMLILQVFFVWRLAHSAVQAKYKYN
EFNAQLYQLMLHDKTNKITDNSKLALHISMQKEVEFSVCGWFNLDCTLLHSMIASATIYL
FILIQFSDEFNVNLLRRAVTPAT
>HhalGr45
MSQPISKSIGSNLIFTASSILGMFPFRIIDDELKMDHLLFLYSVVVTSLITIAYFLVCLK
SFVFWGSIFIHQYFNNFVSICFYSTHLLAFLSLLVSIYRYRNELIEVVQTFNSLRSKFRE
MELKINKTPNRKFILLEILILLVCCIVFQLGHMTVGNILIESFYTLILIGMALSCGQFTF
FVNTISDFFESSSNFLISIKNPIRIKDFIFVEKLVDAVSQLAKTSSKINDIYSQQCLITA
VASYIAIVNHIYYIYRNASANIESRYFHIPGDFLMLLYRFYVIWRVSHTAAVACYKSKEF
NILLYQLMIEDRTNVFLRSDKLKLHISMKREVVFTACGFFNLDYTLLYSMISSATTYLMI
LIQFGELVY
>HhalGr46a
MVINLYNAFATTLLDIHNFRLQAAMFFRPISQAIQFNFNFTASSILGIFPFRVVKNELKL
DKLFALYSLVLSCCITTLYSYSSWIGTQARRNKMIQDGITFNYFLILGCFLLQLIPYLSF
PICFYFNRNAITETVDSLDALEPLFNKLDGKKNKRLLKIDFFKNLCPPLFCGIVLYFGNN
TWGSIPIALGFTFGLVSTNLIRVQFIYFVDTVIEFIQACTVFLARTKRSVSFVNSTRLEK
VVSAVSQLVSTSSNINKAYSIQFLLTIFTSYWSIMSFIYYFYINVNTNYGWGHPSIPGDL
MIILYYFTVVWSVTNSAVQANNKSKEFNTLLYQLMIEDKTNQFINNDKLRLHISMKREVV
FTACGFFNLDYTLVHSMIASATTYLVILIQFGQPMNNDTKPPHMVFTNLTTPLPIPFTTY
L
>HhalGr46b
MFFRPITQAIESNFIFTASSLLGIFPFRVVENELKLDKLLVLYSLVLTCCITTLYSCSNW
IASCSNRIAMIQDGKAFNYFLILGCFLLQLFPFLSFPICFYLNQNALTETVNSFDSLEPI
FNKLEGKINKKPIQKGSRLKQLCAPLVCGIVLYFGYNTWGNIAVSLGFTFGLVTINLICM
QFNCFVDTVADFFQSSKYFLERIKHSVSYVNSMRLEKVVSAISQLVSTSSNINKAYSIQL
LLTIFTSYCSIMSFIYYFYINFNTNYGCGHACLPGDLLITLYYFFLVWSVTNSAVQANNK
SKEFNTLLYQLMIEDKTNQFINNDKLRLHISMKREVVFTACGFFNLDYTLVHSMIASATT
YLVILIQFGQPMNNDTKPPHMVFTNLTTPLPIPFTTYL
>HhalGr46c
MHSLHAVIMFQKITQAIKSNFIFTVSSFFGIFPFRVIENELILDKIVLLYSLLISSFISV
IYLYNISHGIYVAKARNEANFNFMITALCYVFRGFTNLIFTFLFYFHRNVVVETVHALET
LEPFFIKMKSRPILKANLIETIYAPVVCGVVYFVGGSTRYNYSLGLVYTFMLVGVSLCCG
QFNSFVDTVSEFLHSSSEYLVRIKHSVSFVNFIRLEKLVEAMNTLVTVSCKINRIYSKQL
LVAIFTSYCSTMIHLYFTYVNSNSNYEQKHYHIPGDALLTLFHLFIVWRLAHSSSQANYK
SKEFNTLLYQLMIEDKTNQFINNDKLRLHISMKREVVFTACGFFNLDYTLVHSMIASATT
YLVILIQFGQPMNNDTKPPHMVFTNLTTPLPIPFTTYL
>HhalGr47
MPQRPTKPISSNFIFKASSVLGIFPFRNVDNVLQMNNFLLFYSLVVVSIFTTCTSSYFFS
HNNNLVELIIAGSSHIFLPLYLFCIYRNRKLVEETFNFLNSVQLFFDGFEKNNWNISAKR
KSYFDYVDPLLGGAAFFYLGSKYDIGHTFLITLIFLAIIIGFGQFTVLAKFAGDLFDSAS
RILKRMRSPLALNKLDTVKQVVLKTNRVITTCDNIKDIYTIQSLFTIFLCFSSIIFNVYY
FYSSVILNKEDRIGDGSENIAVILILFYIIWRGCHSSAQAYYKCKEFNSALYQLMIEDNT
NEILHNEMLRLHISMKREVVFTACGFFNLDYTLLHSIFASTTTYLIILIQFTSDP
>HhalGr48
MERNGIFRISTFFGIFPFRRRDNALHIDNLLVFYSFIFNITIGAFHSYYLGSGIWHSNLK
SYHIYLCLGFYGSHTLILLRFPVNIYNEKQAVVKTIHDLNSLGSFYQEMGLEIKTCYRKR
TMLFDMLAPLLCGIVFYITGNTHGSIMIAIGLTVALLEIAMSCGQFCFLVDTVSDFFDSG
MKLLVLIAHPVTRSQNMRTTERFISKTGRLISVLRSVNTIYSKQILLSMTGHFVSIIIQL
YYVFYNSTTADVWRRFCIPGDLLMLLYRFYSVWRLSHSAAQAGNMSREFNTLLYQTMIDD
KTDEILRNDILRLHISMKRDVVFTACGFFNLDYTLVHSMIASATTYLVILIQFE 
>HhalGr49aP
DYFRSKLLLVYSMVESSLISSIYFYKIGITFYNALNEIILEIGAFKFFLILFFYISQSII
FLGLTICLYQHKNLVIEIVRSLDASHCLKYLHFLYVALFFIWVVMQKVIZCVSSHSDSFW
NVVMFEPIQCVCGYRCPISPEQFLFPZNSVKHLVPFQNLIAIENLVDAVSELFSTSSKML
FIHHHYSLLSPAIIILSFFHLYFIYRNASSMIVSRQLHVLGGIFVSMCRFFILWRLYHSA
AAACYKSKKFNVLLYKLMIEDKTNEFLRNDKLKLHIGMKREVVFTACGFFNLDYTLVHSV
IASATTYLVISIQFGELLN
>HhalGr49b
MRQHIMLHSGFNIIFTASTIMGIFPFRSIGNKLKLDKILLMYSVIITSFITSIYLFAIYI
SMVAWIHFNKRLFNGFLSLCFYASHATILLFTLFCLYHNRNTVIEIAHTFNILENNFQKM
GLKTKKRYIQDMMLFEIFPPIVCCFVFYIQGNIIGSLLTGLSYTAMIFGIALCCCQFNIL
VYEVSEFLQLSSKFLKSIKPPVPFEKLIITEKLVDVVNQLVSTSCKINAIYSLPLLTTVL
ASYISIICHLFFIYENGNNGELRLHNVPADCLMLLYRSLVVWRLSHSAAVAHRKSKKFNV
LLYKLMIEDKTNEFLRNDKLKLHIGMKREVVFTACGFFNLDYTLVHSVIASATTYLVISI
QFGELLN
>HhalGr50aP
VSPLLGIFPLRIEDELKIDKLLFFYSVVVTRLMSVGYSVVCCLTFVKCKTIYMELCFNNF
ASICFYALHSLMFLSQISYLFLYXNEFINLTQFMDTLVNKFKKIMLLIKERSILKIVSFE
IFPFEVCSISFQFGSLSIEIFLLQMLYIVFLFLEWFZVACNSFFSTMLSMSEIFESSSEF
LLSIKHSISFNKLITVEKPIDAVSQLVTFSSKIDTIYSZRLLIATVTSYKAIINHLYFIY
RNISSNIEWKHFRIIGDYKMLLYRFYMLZRLSHSAAVASYKSKKFNVLLYKLMIEDTTNE
FLRNDKLKLHIAMKREVVFTACGFFNLDYTLVHSVIASATTYLVILIQFGELVN
>HhalGr50b
MCRPITQTISSNFIFTASSLLGIFPFRIINKEMKIDKHLLLYSIFVTSLITIAYSVVSLI
TYFKWHTIYRDALFDNFISKCFYASHSLNFLSQIFCLYRHRNELLDSIQTMDTLKIKFRK
IGIQINKISIRKIMFFDIFPLLVCGIVFQLGHETMGSILMESFYTLFLLAMALSCGQFIF
FIDTVTDFFKSSSKFLISRRDPVSFKKLIIVEKLVDAISQLVTISSKINDIYSQQLLIAI
VTSYIAIINHLYYIYRNVRSNIESKYLHVPGDCMMFFYRFILIWRLSHSAATSVVQSKKF
NVLLYKLMIEDTTNEFLRNDKLKLHIAMKREVVFTACGFFNLDYTLVHSVIASATTYLVI
LIQFGELVN
>HhalGr51
MFRPITQAISSNFIFTVSSLLGIFPFRIEDELKIDQLLFFYSVVITCLMTVCWLTIVSWK
TIYSHLFFDSFITVCFYTLHSPIFLSQIFCLFIHRNEFVDSVQFLDILMNKFRKNMSVIK
DSGTILKIISLEIFPFLLCSISFQFGSLSVEDILIQSFYMVFLLGIVLSCGQFIFFSDAV
SEIFESSSKFLLSIKHPVTFKKVLTVEKRIDALSQLVTLSGKINDIYSKQLLIAVGIGFV
GIINHLYYIYQNTSSNIEWKHLRIPGDCLMLLYRFYILWRLSHSAAVANYKSKKFNILLY
QLMMEDTTDELLRNDKLKLHISMKREVVFTACGFFRLDYTLLYSIITSATTYLVILIQFG
ELVD
>HhalGr52a
MYYQTVMTTPTITRAIESNVIFTASTILGMFPFRVIGNEMKMDYFLLVYSLVMCCSFTTV
YLYFVWTIVYKHILQTYNFKFLNHFIFIICIMLQSIFFLFYLFSLYQNRNKIIKMVHSLD
TLQIIFHKMDGEMKKIPIQKKNLLEIFCVPILCGILFCTLGNTATFASGIIMIVFLLGTS
LCCGQFNAFVDTVTEFFLSSVKLLVRMRHENSFKKLMIVEKLADAVRHLVCTSTKMNTVY
SQPLLITVSHCYCSVMTHLYFVYLNSCSADYSRIRLVYGDSIIVVYNVFLVWRMLRSTGM
AYHKSKEFNTLLYQLMIEDKTNQFIHNDKLRLHISMKREVVFTACGFFNLDYTLVHSMIA
SATTYLVILIQFGQPVNMAQDLRPHVVFTNSTTPLPLSFTTPL
>HhalGr52bP
MFFRPVTQAIESNFIFTASSLLGIFPFRVVQDEIKFDKILFVYSLVLSSCITTAYFYSNW
IVSWADRTVMFEEGKTFNYFLIVGGLIIQLFPFLSFTICFYFKRNALTETIHSLDTLQPI
FNKLDEEKKKIPLQKQVLLKHLCAPLVCGTVLYFGTNTZSNVPVALGISLGLMTMNFICV
QFSCLVGTVIDFFQSSMNFIERMKHSVSFMNCTRLEKLLAAVNQLVSTSSDINEAYSQQL
LITIFICYCSIISFLYYFYANVNTYNGWKHPCLLGDILTTLNYFLVLWNVTHSAVQANNK
SKEFNTLLYQLMIEDKTNQFIHNDKLRLHISMKREVVFTACGFFNLDYTLVHSMIASATT
YLVILIQFGQPVNMAQDLRPHVVFTNSTTPLPLSFTTP
>HhalGr52c
MLFRKITQAIKSNFIFRVSSLLGIFPFSMIKNELKVKKSMLLYSIIVSIFLSVVFIYPPL
YQIFIAIDQNEADFNYLINILVIILRGITFLLISYFFYFHRNLVIEAVDSMDYLEIFFSK
LEGEIKTRPVQKSKLIETFLPPIACGAIFCFGDNSRKYFFPLTYTFMLVEISLSCGQFIS
FVDTMSDYLQSGSKFLLRLKYSVSFANIISLEKLIIAVSKLVSTSNRINIIYSQQLLFSI
FTCYSSIMIHLYFIIINVNSNDEWKHPLILGNVFHCLYQFFVVWRLASSSSQANYKSKEF
NTLLYQLMIEDKTNQFIHNDKLRLHISMKREVVFTACGFFNLDYTLVHSMIASATTYLVI
LIQFGQPVNMAQDLRPHVVFTNSTTPLPLSFTTPL
>HhalGr53
MMFRPITQAIESDIIFTASSLFGIFPFRIIEKKLNLDKLMLLYSLVISSLMTLVYFYFMG
LDIYNKMISSKNLLLSITLSSFTFQAMSNFLFAFHLYFHRNAVVEIVYSLDALVPFFRKL
KPNKKYILLESFLVPMVCCSGIYFGDNSSGNTILPLVYSLMLIGRALGCGQFLRFVDVVN
HFFQSSTKCLERIKHPVSILKLTSLEKLVKAGTQLVSTSDKINAVYSQLLLFSIFTYYCS
FMLHVFFIYHTASNERWNHPKIPADIVMSIYNLFMIWRLAHGAVHANYMSKEFNNLLYQL
MIEDKENKIVDNDKLMLDIAMKREVVFTACGFFILDYTLLHSVIASATTYLVILIQFDYT
GNGGQRAVANLTTPIPLFTAT
>HhalGr54C
MFGILLPNILCCRLHSASMSRSISQVIESNTVFIASKFLGIFPFRVIDNALRMDIQFFLY
SLVISAFITFTYLGITIYGSDAFLLLFHKNSPFNLYLITSNLIFRSTISLNFNLQLYRYG
NTMLKTVHSIDSSHSIFREIGVHVKIRPIKKKTLLEIFVVVGGCVYFYVIGNSVASVLVV
TVNSVIFVAMALCSAQFIFLVDTVTDGFQSSSKVLKRIKNPVPFNKLPVIEKIVDAVSQL
VSISNDVNVIYSQQLLIIIFNSYTAVLFHIYFMFLHDSSTVELHCVIPGDLIVILFHMSL
VWGVTHCAALANYE
>HhalGr55F
MSQVISQGIQSNFIFTASSLLGIFPFRVIEKNLKVDNYLLIYSLIISSFLTIITLYFIWT
DIYPAGAVMIPVGRSFNFHITLFTFICQSLWFILFFVSFYFSRNALVETVNTLDTLEPIF
RKLEGKVKKLSIQKKSWLEALIVPLVCGTAFHMWGNTRGKMWAAIGYMSVLILTSLSCWQ
FNCLVNTISDFFQSSSKFLTRIKLNPLKSLASLKELIDAYDQLITTLDKINVIYSKKLIM
IIANCYVCSLLHIYYLYCSISSNDRWQHPQIRGNVIMSLLHVYVMWRLIHSTTQANHKSK
EFNALLYQLMIEDTSNEFLHIEKLKLQIAMQREVVISVCGFFNLDYTLLYSMIASATTYL
VIFIQFGEPGSMVQQPTLIDTANLTTTTLPLINTT
>HhalGr56
MPRHSTSQHYKESFDTSYTMSHAINQAIESNFIFNASSLLGIFPFRVIENKLKVDTYLFI
RSLIISSCIMIVCMYFNWTEFRPALAKMIQKGRVMNYYVIIFTFTCQSFSSLLVFVSFYF
YRDLLVEAVDALDTLEPIFRKLEGNVKKLPIQKSFLLETLIVPVVCGTAFYMWGNTMGKI
YVAVTYTGGIVLTALSCWQFSCFVDTTSEFVQSCSKFLIRIKPNSLNKCASLEKIANVTG
QLFTIFKNINIIYSKILLIIIVNGYMYILLHLFYVYMDASSMDVRRSPTIRGNVMMFLIN
SFLVWRLIHSGAQAKYKSNEFNTLLYQLMLGDKTNKIVDNSKLMLHISTQREVEFSVCGL
FNLDYTLLHSMIASASTYLVILIQFGDSAYIGG
>HhalGr57
MSHLTSQSIQSNFIFTASTLFGIFPFRVIEKELKVNNYLLIYSLIISISITVVRIFFIFA
EIYHQEIFIIHTVGYFDLFISLFSYIWQSFLCVSVFVSFYFYRNELVEAVATLDTLEPIF
GGLAGRVKEVPIQKRFLLEPLVVPLVCCIALYAWGNTSGNVGLTVAYTSELIFTTLCCWQ
FKCFSDTVSEFFQSSSEFLIQIKPNPFKSVASLEKLIYAIEQLVATWDKINAIYSKTLFF
IIINYYIRMLLHIYYIYGNISSNDRCQHSHIRGNVMMFLLHVYVMLRLIYSATQANYKSN
EFNSLLYRLMLDDKTNKIADNSKLMLHISMQREVEFSVCGFFNLDYTLLHSMIASVTTYL
IILIQFGYTGYKGHPPPTTDGSTT
>HhalGr58P
MLLYTTMSGRLVVIAPRSITQSIKSDFIFSISTLFGIFPFRFFKNELKSDNILMLYSVSV
SSAITIAGSYYVWDSVIIKLGLNFNIYVSTLFYSTHLLIFLPFTFCLYQNRKAVVETVHS
LETLDSFICKIGVSMKKRPDSKRKLLEIFALILCGTVFFINQFPGGSFGLGLIHIVFLLG
LALSCGQFIFFVSILTQFSQSMSRFLMKIKNPATFKELMTVGKLVDAVSRLVSASDRINK
IYSKQLLIVIFTSYFSIMSHVFYIYTNGVMKHHIPGDFLMVLYRLFVVWRLTZSAAQAKN
ESQEFNTLMYQLMIDDKRKGFIRNDKMRLYLSMKREVFFTVCGVFNLEYTLLHSMITSVT
TYLVIMIQYSQ
>HhalGr59
MAPKSITQSIQSDLIFSISTLFGMFPFRVIDNELKSDNILLLYSVLVSSSITIVNSYYFW
ETVQIRLGLSFYVYLSTFIYLTHLLTFLQLTFCFYQNRKEVVKTIQSIETLESFFSKIRV
NVKRSDSRWKLLEIFAPILCGAVFFINILPTILLVTGKNYTGLASSFCVSLLCLALNYGQ
FIFFVTVLTECFQSTSKFLMELKNPVSFKEFMTVGKLVDPISQLVTASNQINKIYSKQLL
IVIFTCYVSIMSHWFYIYANIRSKNLQMNKHHVPGDCLMVLYRIFVVWRLTHSAAQAKYE
SQELNTLVYQLMINDKNKGFLHNEKLRLHILMKREAVFTVCGFFDLDYTLLRSMIASATT
YLVIMIQFGEP
>HhalGr60P
MSPPFSQVMESNFVFTASKVLGIFPFTVIDNKLRMNKLIFLYSLVISICFTITFLSILMT
DMIDYFIITSKLAPFNFFITTLQFLYRLIIFPCFTICFYYYQSTVVRTVDSFESLHSIFR
EIGIHVKSRPAQNKVLLEIFALIVVGIILYVGGNSLGSIFIASIYPVSFIAMALCCGQFS
FFVDAVSDGFQSCSKFLKQTEHTVSLHRLPIIDKLVDAAXCRLVSISTDIDSIYSQQLLF
IIIICYTCTISHIYFIYVNASANNVIYQYYIPGYVTVVLLSLSLVWRVTHCAAKTNFESK
EFNTLLYQLMLDDKTNEIRHNVS
>HhalGr61
MSFSQVIESNFVFTASKLLGIFPFRVMDNKLRMDILLFLYSLVISICFTITFLSILMTDM
IYVFIIVYQFARFNFFITTFQFLYSLITFPYFTLRLYHYQSTVERTVDSFESLHSIFHEI
GIHVKSRPDQKKILLEIFALIVVGIIFYLGGNTWGSVLIASSYAGSLVAMALCCGQFIFF
VDAVSDGFQSCSKFLKQTEHPVPLYRLRIIEKLVDAACRLVSISTEINSIYSQQFFFIII
ICYTSTISHTYFIYVNACSYNANYQYSIPGDIIVVLFSLSLVCRLTHCAAVANCKSKEFN
TLLYQLMLDDETNEIRHNTNLRLHVAMQQEVVFTAWGFFNLDYTLLHSIIASATTYLVIL
IQFGAPQVAWLRSEYNRVQ
>HhalGr62
MSPSFSQVIESNFVFTASKVLGIFPFRVIDNKLRMDKFLFLYSLVISICFTITFLSILMT
DMIYVFIIVYQLIRFNFIITTFKFFYSLIIFPYFTICFYHFQSTVVMTVDSFESLHSIFH
EIGIHVKSRPAQKKIFLEIFALIVVGIIFYLGGNTWGSVLIASSYAGSMIAMALCCGQFI
FFVDAVSDGFQSCSKFLKQTEHPVPLYRLRIIEKLVDAACRLVSISTEINSIYSQQLLFI
IIICYTYTISHIYFIYVNASANDVIYQYYIPGDVIVVLFSLSLVWRLTYSAAKTNCESKE
FNTLLYQLMLDDKTNEIRHNSNLRLHVAMHQEVVFNACGFFNLDYTLLHSMIASATTYLV
ILIQFGAPEVAQVRSEYSRAQ
>HhalGr63a
MSQPFSQVIQSNFVFTTSKVLGLFPFRVTDNNLKMDKVLFLYSLVIYVCFTITFSITLLT
DTENIAITYKLAAFNFYITTFNVLISLIIFPYFTFCLYHYHTTVIRTIHSFESFHSIFHE
IGINVKNRPPQRKILLEIFALLVAGIILYVEGNSLDSILIASSYAVSFIAMALCCGQFIF
VVVAVSDGFLSCSKFLKQTEHPVLLNRLLIIEKLIDAECRLVSISTAINFIYSKQLLLMI
FISYASTISHIYFIYRNASSDNAILHHYIPGDVIVILVYLSLVWRLSYCAAVANGKSKEF
NTLLYQLMMDDRTNNIQHNNKLTLHVAMQQEVVFSVCGFFNLDHTLMHSMIASATTYLVI
LIQFGAPDAARLRLFAAENILTTTPFSISFTT
>HhalGr63bP
MSRPFSQVIESNFVFTPSKVLGIFPFRVIDNKLRMDKLLLLYSMVISACFTIIFSSSLVT
DGNDYIFLVGNRPARMIILLEIFALLVVGLILYVGGNTWGSVLKALSYSVSFIAMALCCG
QFIFFVDAVSDGFQSCSKFLKQTEHPVPLYRLPIIEKLVDAACRLVSISAEINSIYSQQL
LFIVIICYTCTIIHIYFIYLNGSSNNVIZQYHIPGDIIVILLYLSLVWRLIHCATVANWE
SKEFNTLLYQLMMDDRTNNIQHNNKLTLHVAMQQEVVFSVCGFFNLDHTLMHSMIASATT
YLVILIQFGAPDAARLRLFAAENILTTTPFSISFTT
>HhalGr63c
MSRPFIQAIESNFVFKTSKVLGIFPFRVIDNNLKTDKFFFLYSLVISICFAITFSSTLLI
DIDNFAIIAFKLAPFNFFIARLNFLYRLIIIPCFTLCLYHYQSTVVRTIHSFESLHSIFH
EIGINIKNRPAQKKILLEIFALLVVGIILYVGGNSLDSKLKALSYSVSFIAMALCCGQFI
FFVDSVSDGFQSCSKYLKQTEHPVPLNRLPIIEKLVDAACRLVSISAEINSIYSKELFLM
IFISYASTISYIYFIYQNAISNNAILHNCIPGDVIVILVYLSLVWRLSHCAAVANGKSKE
FNTLLYQLMMDDRTNNIQHNNKLTLHVAMQQEVVFSVCGFFNLDHTLMHSMIASATTYLV
ILIQFGAPDAARLRLFAAENILTTTPFSISFTT
>HhalGr64a
MSRPFSQVIESNFVFITSKVLGIFPFRVIDNNLKMDKFLFLYSLVISICFTITFSNTLLI
ETVNFSTIAFKLAPFNFFIIIFNFLFRLIIFPCFTLYLYHYQSTVVRTIHSFESLNSFFH
EIGINVKNRPAQKKILLEIFAFIVVGIILYMGGNSFDSMLKATSHAVSFIVMALCCGQFI
FLVDTVSEGFQSCSKFLKQTEHPVPLNRLPIIEKLVGAACRLVSISTEINIIYSKQLFLM
IFISFASTISYIYFIYRNAISNNAILQHCIPGDVIVTLVYLSLVWRLSHCAAVANGKSKE
FNTLLYQLMMDDRTNNIQHNNKLRLHISMQQEVVFTACGFFNLDHTLMHSMIASATTYLV
ILIQFATPDVARLRLLVAESILTTTPFPISFTT
>HhalGr64bP
MSRPFSQVIESYFVFTASKVLGIFPFRVIDNKLRMNKLLLLYSLVISACFTINFLIIIFN
VLFHTTIFPYFVLYLYHYQSTVVTTVHSFESLHSIFHEIGINVGNRPAQKKILLEILAFL
VVGIILYVGXNSLGSIFIASNYAVSFIVMALCCGQFIFFFVDAVSDGFQSCSKLLKQTEH
PVPLNRLPIIEKLVDAACRMVSISTEINLMYSKQXHLMIFISYASTISYIYFIYLNASSN
NVIYQHHXSKEFNTLLYQLMMDDRTNNIQHNNKLRLHISMQQEVVFTACGFFNLDHTLMH
SMIASATTYLVILIQFATPDVARLRLLVAESILTTTPFPISFTT
>HhalGr65
MSRPFSQVMESNFVFTASKVLGIFPFRVIDNKLRMHKLLFLYSLVISACFTLTFLSYLVT
DGKDFILLAYTLGPFNFLIIIFNALFHSIIFLCFILSLYYYQTTVVRTVHSFESLHSILR
EIGINVGNTPAQKKTLLEIFALLVVGIILYVEGNTWGSVLIAIRYAVSFIAMALYCGQFR
FFVDAVIDAFQTCSKFLIQTEHPVPLYRLPIEKLVDAVCRLVSISIEINSIYSQQLLFII
IICYICTISHIYFIYLNASSSNVILHQFIPGDVIVILVYLSLVWRLTHCAAVANCKSKEF
NTLLYQLMMDDRTNNIQHNNKLRLHIAMHQEVVFTACGFFNLDYTLLHSMIASATTYLVV
LIQFGAPDMAPLRLLLAESIPTTSPLTISLAT
>HhalGr66a
MSRSTNQVIKSNFIFIASKYLGLFPFRVTNNELKTDKHLFLYSLIISFSLGIMFLTGGIY
LPLNLTLLKYKRASFNFYVTTFNVFCRSFTLPYFILCLYYYRNIFLKTVRTLDSLNSIFL
EIGVRVKRPAHKKMMLEILALVVLTVVFYREGNALGSIILGSSSVLILMGTALLCGQFSF
FVNTMSDSFQSSSKFMEQITDLAPLNKLPITERLVSKLVSTSSEISSVYSQQLLIIITNL
YTSTVSHIYWIFIQTAFNNVEHWYYLCGDVTLILFNLSLLWRLTHCAAMANYKSKEFNAL
LYQLMIDDWTNEIRHSNKLKLHIAMQQEVVFNACGFFNLDYTLVHSMIASATTYLVILIQ
FGLPDVAQLRSQLEATTNLTTTPLPISFTTT
>HhalGr66b
MSRSTNQVIKSNFIFIASKYLGLFPFRLIDNELEIDKHLFLYSLIISTILGITYIGNGLY
LPVKFSISKNKRAPFNFYVTTFNHLCRSFIIPYSISCLYYYRNTVLKTVHSIDSLHSIFR
EIGVIVRKRPALKEMMLEIFAVFVLGVIFYVGGNTLDSIVLTASFVVILMAVTVFCGQFS
FLVNIVSDGFQSSSNFLKQIMHAAPFNKLPVVERLAEAVCKLVSTSSEINSIYSQQLLII
ITSLYTSIISHIYWIFINATLNDVEHWYSVAADLMLILFSLYLIWHLTHCAAVANNKSKE
FNALLYQLMIDDWTNEIRHSNKLKLHIAMQQEVVFNACGFFNLDYTLVHSMIASATTYLV
ILIQFGLPDVAQLRSQLEATTNLTTTPLPISFTTT
>HhalGr66c
MFDHFLTLDTLLQTSDGAMSRSIGQIIESNFVFIASKYLGVFPFRLIDNELEIDKHLFLY
SLIISTILGISYMGNGLYLPVKFSISKNKRVPFNFYVTTFNVLCRSFIIPYSISCLYYYR
NTVLKTVHSINSLDSIFHEIGVRVKKRPARKEMMLEIFAVVVIGVIFYVGGNTLDSIVLT
ASFVVILMAVTVFCGQFSFLVNIVSDGFQSSSNFLKQIMHAAPFNKLPVVERLAEAVCKL
VSTSSEINSIYSQQLLIIVTSLYTTIISHIFWIFIHATLNSVEHWYPVAGDLMLILFSLY
LIWHLTHCVAMANIKSKEFNALLYQLMIDDWTNEIRHSNKLKLHIAMQQEVVFNACGFFN
LDYTLVHSMIASATTYLVILIQFGLPDVAQLRSQLEATTNLTTTPLPISFTTT
>HhalGr67a
MTSRPLTRAIISNMTFRVSSLLGMFPFRAVRNDLKVDKVSLLYSFIFQIFITIVYPYFGT
KFLSKLEIENNKGLHNGESFNHIISIIFFLTHTVIFPCLISCLYYQRNAFLKSVHVLDNL
EDIFHQTEFQFRMGSTQMMNLFEILFPILCCTIFFIQGNTMGNINVTIGFSAVPLQMALG
CCQFNFFVDTITNFLQSSSKFLVQIKPPVPFWKLRTLNNVVDAANQLVSTSIEINKIYSL
QLLTTVAVGYFSVISHLYYTYLNSRSNDELNYRLAVGDTVMVLFYVFVLVRLINSPAQAY
YKSKEFNTLLYQLMIEDMTNEFIHNEKLKLHIAMKREVVFSVCGFFNLDYTLLHSMIASA
ATYLVILIQFGDPAS
>HhalGr67b
MASRPFTLAIVSNLIFRVSSLLGMFPFRVVRNELKIDKVMLLYSFVLSLIITIEYLYIGA
KYIKVAFIKFNENSFNHIIRIIVLFVCNVILLPSFLCFYYQRNVFRKIVRSLDAIIHIFH
QTGLKIEKRPVFMMNCFEIFFPLVCCNIFFLQGNTGGSISRAIGHTIVPLEMAIVCGQFN
FFVDTVTNIFQSSTKFLTQMKPPVPFWKLRTLNKIVDATNQLIATSTEINKLYSLQLLIN
ILVGYISAISHLYYIYLNGRSNYEQRYWLAVGDIVMLFYHIFLLQHLIQPAAQAHSKEFN
TLLYQLMIEDMTNEFIHNEKLKLHIAMKREVVFSVCGFFNLDYTLLHSMIASAATYLVIL
IQFGDPAS
>HhalGr68aP
NRTCSLACAFLNRDIMQKTFQTMKDMQSTFKTMKLSRFNNRTHLLPLLDTLAPVLCSILM
YLTYSDLLYATFDTCFSLSHIGISLICGQFSFLVDLIGDIFHKGIEFLNEMKLSLIIKRH
NRKIFEVVKAINQLGSISCSLNDVYSLQILVIMSLCFDGISIHIYYFSLLASTFIDINFI
MLLFQVYSFTYCFYVSWRADQSCAETLEKWKEFNTVLYQLMIDDKTDEIFNNDKLRMHIL
MKRELVFNACGFFNLDNSLVHSMIASATTYLVILIQFGRPEIIAR
>HhalGr68bF
MSGNPPKSFEHNVIFRVSALSGLFPFPNESSFQLNKSLFVCSFGFSVAAAVVGRVSVLND
LNQMYETKFYYFNLSIGVVYTAGLMLAFPSSLSCPFLNRDVMQETFQAMKNIQSTFKTMK
FSRFNNWTHLLPFLDILAPVLCSVLVYLIYSDLLYTTFGTCFSLSHIGISLICGQFSFLV
DLIGDIFDKGIEFLNEMKLSLIIKRHNRKIFEVVKAINQLGSVSCSLNDVYSLQILVIMS
LCFVGFLIHLYLLSVFATLHQFKTLLCQIYIVLIYFYVSWRFNQCCAEISEKWKEFNTVL
YQLMIDDKTDEIFNNDKLRMHILMKRELVFNACGFFNLDNSLVHSMIASATTYLVILIQF
GRPEIIAR
>HhalGr68c
MATVLPKSFEHNLIFRVSALFGLFPFEKGPTFGLDTLLFVYSFAITVAMTIAGGISVVKY
ITLHPTKSFNQTIFIVYICFLILVFSFNLSCVYLKRDVVEKIFQAIKGMQSIFETMRLFE
FNNRTHLLPFLDILVPILCSFLVYLTFPDLFHAEYSIFLGLSFIGVSLICGQFNFLNNLI
GDIFDTGIDFLNEMKLSLIIRRHSRRIFDVVKFMNQLGSLTCSLNDVYSLQILVIMSLCF
VGFLIHLYLLFVFATLFQFKPLLCQIYIVLFYFYVSWRFNQCCAEISEKWKEFNTVLYQL
MIDDKTDEIFNNDKLRMHILMKRELVFNACGFFNLDNSLVHSMIASATTYLVILIQFGRP
EIIAR
>HhalGr68d
MATVLPKSFEHNLIFRVSALFGLFPFEKGPTFGLDTLLFVYSFAITVAMTIAGGISVVKY
ITLHPTKSFNQTIFIVYICFLILVFSFNLSCVYLKRDVVEKIFQAIKGMQSIFETMRLFE
FNNRTHLLPFLDILVPILCSFLVYLTFPDLFHAEYSIFLGLSFIGVSLICGQFNFLNNLI
GDIFDTGIDFLNEMKLSLIIRRHSRRIFDVVKFMNQLGSLTCSLNDVYSLQILVIMSLCF
VGFLIHLYLLFVFATLFQFKPLLCQIYIVLFYFYVSWRFNQCCAEISEKWKEFNTVLYQL
MIDDKTDEIFNNDKLRMHILMKRELVFNACGFFNLDNSLVHSMIASATTYLVILIQFGRP
EIIAR
>HhalGr69
MPPPNYGAPQGDVIFRFSTIICLFPFKADGRSKLLLNRRLLTASFLFTSAVLIVGVGAIY
DFLPRYKGNIFLQGLISIYMFCYLSIYPFHLVIISLQRRRLETLFKQLKQLYSLVNRSIC
SKIDFFSYIDISVVIIWSILLCFTRVPVLYGIFTWIAVGSLPTVCGQFSNLVDIIADLYE
AGLSNLEAMKHSYGDKPKNVEKVMDFANRILSASVNVNDLFSLQMLLIMSVCFWGSCTHM
YRIIIGITYPSEKVNTYTLPHICNFLLCSYSVWRVNHATTSASNKSKEFNALLYKLMIND
VTKDILQNDKLSLHILMKREVVFTACGFFNLDYTLVHSMIASATTYLVILIQFGQPGSIS
VNLEAATTNVTSITLPSVDL
>HhalGr70aP
MLKVSALLGIVPFMSRLTFELDTPLFVYXLQSTFETMRLYRFNNRTHLIPFLDISAPVFC
XFGKCFGLSLMGMSLICGLFSFFVDLIGDIFDKGIEFLNEMKLSLIIKRHNRRTLEVLEA
MNKLGSVSRSLNEVYSLQILVITSLYFTGFSIHLFYISVFNSISTDLKFKILSSQIFSVF
YYFYISWRVNQSCEEAZEKWKEFNTVLYQLMIDDKTDELLNNDKLRIQILMKRELVFNAC
GFFNLDYSFVHSMIASATTYLVILIQFGRPEIIARSSPPADS
>HhalGr70b
MATVLPKSFERNLIFRVSALFGLFPFEKGPNFGLDTLLFVYSFAITVAMTIAGGLTVLIS
LTVNTSRSFNQTIFTAYIACLILVFPFNLSCAYLKRDVVQKIFQAINGMQSIFEKMRLLK
FNNRTNLLPLLDILAPILCNILIYLTSTNFFETEFGIFFGLSFIGVSLICGQFNFLNNLI
GDIFDAGIDFLNEMKFSLIIKRHSRRIFEVVKAINQLGSLSCSLNDVYSLQILVIMYLCF
VGFSIHLYIISLLASFSHFELLLPQVYISLFYFYVSWRFNQCCAEISEKWKEFNTVLYQL
MIDDKTDELLNNDKLRIQILMKRELVFNACGFFNLDYSFVHSMIASATTYLVILIQFGRP
EIIARSSPPADS
>HhalGr71aF
MSGNPPKSFEHNIIFRVSALFGLFPFGNGPVFQLNKSLFVYSFGFTVAAAVVSGVAILTQ
MSVIKSYYFNLAINVTYTAGLMLVFPCSLACAFLNRDVMQKTFQAMKNMQSTFKTMKLSR
FNNWTHLLPFLDILAPVLCSVLMYLTYSDLFYTTFGTWFSLSHIGISLICGQFSFLVDLI
GDIFDKGIEFLNEMKLSLIIKRHNRRIFEVVKAINQLGSVSCSLNDVYSLQILVIMSMCF
AGISIHIYYFSLFASFFINTNLKIILLQVYSFTYYFYVSWRINQSCAETSEKWKEFNTVL
YQLMIDDKTDEIFNNDKLRMHILMKRELVFNACGFFNLDNSLVHSMIASATTYLVILIQF
GRPEIIAR
>HhalGr71bF
MSGNPPKSFEHNVIFRVSAFFGLFPFANESSFQLKKSLFVYSIAFTTVVTVVGGLSVLND
LTQMSEIKSYYFNLSIGVVYTAGLILVFPCSLACAFLNRGLMQKTFQAMKDMQSTFKTMK
LSRFNNRTHLLPFLDILVLVWCSVLIYLTYSDLFYTTYGTCFSLSHLGISLICGQFCFLV
DLTVDIFDKGIEFLNEMKLSLIIKRHSRRIFEVVKAINQLGSVSCSLNDVFALQILVITS
LCFVGISIHIYYFSLLVSAFIDINLKMLLFQVYSFNYYVYVSWRINQSCAETSEKWKEFN
TVLYQLMIDDKTDEIFNNDKLRMHILMKRELVFNACGFFNLDNSLVHSMIASATTYLVIL
IQFGRPEIIAR 
>HhalGr72a
MQQPPIRTVESEVIFRISSIMGLFPFRNIDNALMFDWFLLFYSLFAVVVSLSLISVYIRI
FFSFPEWLPAFLITCALIANHLIGPIYLLCLWINRDLVAETFQCLNTLKLYFNELILDNS
TKRILFDIFFPLFINIIQFCSGYTSYSILESTISTLTGLILSVSFGQFRFLVDTIGDMLD
SAINLLKDSVFSKNLRNVKEIVEVVNQLISTSDNINYIYSFPMLMSMSISFVYVIVQLFL
IFHLIHSNEFIFVDFFGLLLVMMLVFSIIWRVSHSSALTYYKSKEFNAVLYQIMLDEENK
EIRQNNKLQLHISMNREVVFTAYGFFNLDHTLIYSMVASATTYVVILIQFGQPLEKPPKA
AITNLTITPLPLSMTTSI
>HhalGr72b
MQRHPSQTVESNIIFKTSSVLGIFPFRNINNKMKIDWFLLFYSFIVVAFILSLMFVYIAT
FSSLPRRLPTLVLFCLSIINHSMALICLLCLCLNHDLVTETFQCLNCLKLFFHEFGVDNS
NKATEIRTLLDILIPIFMIIIQFNSGYRNFSIGETTISTFTSLIYCVSCGQFSFLVDTVG
DMFHLATNLLKSSAFSKSFRNVKEIVELVNQLILTSDNINYMYSFQMFMIMSISFAYVII
HLFLFYHLIHWNEPLLKDIFGELLMMMVISFNIWRVNHSSSLTCYKSKEFNAVLYQIMLD
EENKEIRQNNKLQLHISMNREVVFTAYGFFNLDHTLIYSMVASATTYVVILIQFGQPLEK
PPKAAITNLTITPLPLSMTTSI
>HhalGr73
MSTDPLKSLGYNPIFKVSALLGLFPFENEPTFKLDGTLFAYSAAFTAAVTVVGVLSMLDD
LTPLLSESYNQAIILAYIAGLILVFPSSLLCAFLKRNTVQQTFQAMKEMQSTFEKIRLSG
YNKWTHRLPLLDISVPFICTLLIYITNRNIPCTAFGTFYSLTLIGMSLICGQLSFFVDLI
GDIFDAGITFLNKMKLSLVIKRHSRRISELVKAMNKLGSVSCSLNDVYSDQILVIMSLCF
CGFSIHLYYITSFSTLPDGFKFDLLLPQVFSVLFYLYVSWRVNQSSAETSEKSKEFNTLL
YQLMIDDKTNEILHNNKLRLHISMKREVVFTACGFFNLDYTLVRSMIASATTYLVILIQF
SKTGCINPHPELTASFNLTTNRSVLNNLPINCNINL
>HhalGr74
MVCLSSQVGALGNRIFLVAQALAVFPFRLKHDGLSLDPVLLVYTMVTKLALGIHLLFIEE
SALFVSSVAAYFAVFVHSIIVLFKKDTLNTFLKLLSDSEFSFLQLGKRSVTKTNDAYDYL
LIIFNILTTLLDSLYLQEVNITTLFKIWLRLSALGVLHPFLHLVLVMQRRFSNLNEMIED
SSRHKVSRFQALAELHQRCVTACLTLNDCFTQQILWIVAALFLFMTVTSYQVFIVIEADS
GFFVVAIKVFRLLYFIFIAYTICMICEKTSMEAKKFDIILHRLLIVDVTHDLVSDDKLFY
HIAMKQEIYFSANNVFSIDCTLIHSMISAATTYLVILIQMN
>HhalGr75P
MNELKTRKGLNRMFFLSSVLGVFPLSYNSDSISINYKTLTTSLLIRVIFLAEIIHYGIHF
FWELVLNPENYIDEICMVTQYFAMFACTIYMIWNKIEFASLNEYFLKIDNEFMKLGTPPS
YKVEWFRDVSILLLALLSFLAFPLSMRFDTMTISVCCKTLFEVYVTWQCFAVVQPFVQCV
RVVGKRFSNVREMFLTLSRSKHDFNAKDKVDSTIRIYDILCSTSDLLMDLFSMPLIFVFF
LILLNVVVVAFRLLLTIRSYSNIFDFLSQFLELTYHTVVCVYITTYCKRTSEESSKTZVG
MGRQDLMVPCGNLRKLRLHVVMKREVTFNALGFLNLDYTLVHSVIAAATTYLVILIQFTE
ETPSPTPPVRNLNYPY
>HhalGr76
MKWLRTKNSASVQRAFLWATVSGSFPFSFEENFSKINYKCILWFFLSKAVLGIKAGQISI
RVIDKFDFNSDHISIQYFVVYVINVLSFCFIFLHQERIDCLLTQYQIANSRFRNLGTVPY
VKINGSFDILMLSISFLPIVFSSELGFVEVACQSFLYWSEYTIIRPFIVILIDLGTRLRT
LRWSSIKIYKNRIDAEKNLEKIVELFHVLCSTCQTVNDIYSFQLLVLLTMILVNSVINMY
YAITYVTSSTSNDSGSMFIQMVALLVYYNILCLTIATVCKNTTQKVKDFNILLYQLMIKD
NSNRLTNNRKLRVHIAMKRQVNFTAYGFFDLDYTLVHSMVAAATTYLIIFIQFNETTTPT
TPTELPFFLTTPS
>HhalGr77
MTSTALNKAFFLSKIFGCFPFSLKDGEIITDYRYLAYSITLKLFFAPQPIINIFQASFIM
TRTKVHLTTATVSFIFATLFSYISFFNYFRNKRNLVRVLKRYLGANAGFRSLGEQPFDSV
SLYSDCLLLAIGPCLTSIRYYVTPKMTWYMVYQLAYLINVMVSLYMLVQPFIRIVENLTI
RMKRLRIILHQLCESTASQKRTYQLASVIRLYDLLCSTCDALNDIFSYNLLFVIFMVFCL
ITTYVYNSITSAFNSYAVALISGVVVIFYGVTMCRIAIHSERIAKEANEFNNFLFKLMIK
DKIKDVHNNKKLRLHILMKRGVELTACGLFPLDHAIIHSMIAAATTYLVILEDFGKQ
>HhalGr78a
MQSTKCLKKAFMIPRIAGLCPLSFDGDFPQIDYLLLPYSIFVISLFGFQSIWCLIQTLYF
AIDIVIIITSNVMIVLYYCNIVSSYLYLVFARDSLTSIFLYFTEVDVYFSKLGKKAIYEI
NLFYDFILISFGSIVFFYEYTQQWKYIFKMVEVITFHYLVLSTFVCVNPFIKMLYLIKHR
FKMLNSTFVELKSYQFSQSEVLEVILKLHDILSRACENLNKFFSSQLLFAVCICFFNVSI
GAYFIITGVRKMHLIHTFCETSALLFQVILIGLLANVCKTTSDEANQLHILLSERLWNED
TRKIKNIGKVEAYLLMKRRVEFKVYGFLVLDHTLLLSILGAGTTYLVILLQVGSKSSLNA
SGSGPNYNVTTAVSS
>HhalGr78bP
MHRTKCLKKAFMISRIAGMCPLCFNDGLPQIDYILLPYSIFIISLICFQTIYFVLGPQWF
TIDYVSTITSTVRIVLSCSNVLFSYIRLAFTRSTLRSVFFYFMDADVYYIKLGKKSSYKI
NLYCDFILILMGSFFXIYCCFQEWEYIFRIIQIMQIYYLLVSVFVSVHPFIKLACLLNNH
FQMLNSTFVKLSTDQFSQSEVLDITLKLHDILCRACEDLNKCFSFQLFFSLFVNNLNILV
GVYITIMSYNESCLIFTVFRTLEILFHLLWIASLANVSKSTADEANQLHILLSERLWNED
TRKIKNIGKVEAYLLMKRRVEFKVYGFLVLDHTLLLSILGAGTTYLVILLQVGSKSSLNA
SGSGPNYNVTTAVSS
>HhalGr79a
MHQTKCFKKVFMMSRIAAICPLSFDDGIPRIDYFLIPYSMFVISLVFFQTIRFFIQPPYF
TTIKITIITSNILNCLLCCNLVSSYLCLLLSRGTLKEIFLYFMEADVYFSKLGKKANYEI
NLIYDFILMSFGSIIYFCEYSLNWGDNFRIIEIIHIHYSVLSAFVSVQPFIKLAGLMKNR
FRLLNSTFVELSSYKFGQSEILEIILKLHDILCRACEDLNKSFSVPLLLASCICFFDVFI
CAHFIITGASNAPLIHIVFQTSSILFHVIRIALLTNVCKTTSDEANQLHILLSERLWNED
IRKIENIGKVEACLLMKRRVEFKGYGFLVLDHTLLLSILGAGTTYLVILLQVGKESAVNT
LGSGPNYNVTTAINN
>HhalGr79b
MNRTKFLKKVFMISRIAGMCPFSFKDGLPRIDYLVLPYSIVIMLWVCSQSIRFLIKPSYF
ASDKVLTITLTIQNLAFCCNVVSSYLCLLFARDSLRSTFLNFMDADVYFAKLGKKPSYNI
NLFYDFMLILFGSTLSFYCYTQQWKYIFIVAEIIQYHYLVLSIFISVQPFIKLVCLLKNR
FRMLNSTVVELSSSQFGQSEVLETILKLHDILCRACEDLNKSFSLQLLFTIIISFSNLSV
GVHYTIVQASKSPLTHNIFRIISICSHMFRIILLTSECKTTADEANQLHILLSERLWNED
IRKIENIGKVEACLLMKRRVEFKGYGFLVLDHTLLLSILGAGTTYLVILLQVGKESAVNT
LGSGPNYNVTTAINN
>HhalGr79cP
MDADVYFAKLGKKPNDKINLCYDFILILMGSFFFIYCFIEEWECIICIIQIMQCYYLVVS
VFVSVHPFIKLVFLLKNRFRMLNSTFVKLSSYEFSQSEVLDIILKLHDILCRACEDLNKC
FSFQLCFSLFANFFIFVVDVYITVMAVNESSLILTVFRTLLIFFHVLWTTSLVNVTKSTA
DEANQLHILLSERLWNEDIRKIENIGKVEACLLMKRRVEFKGYGFLVLDHTLLLSILGAG
TTYLVILLQVGKESAVNTLGSGPNYNVTTAINN
>HhalGr80aP
MHRMKCLKKAFMISRNAAICPLSFNNGLPRIDYLLLPYSIFVISLVWLQSIRFFIQPPYF
VTIKITFITZNMLNCLYRCNVVSSZLCYLFERSGLRSIFLYFINADVYFSKLGKKANYEI
NLIYDFILMLFGSIIFFYDYTQQWKYNFRIVEVIQFHYLMLSSLVTVQPFVKLACLMKNR
FMXMLNSTLVELRPYQFGQSEVLEIILKLHDILCRACEDLNKCFSFQLLFAACICFFNVS
IAAHYIIAGASNTPSFLTFFKIITIFFHAIRIALLANVCKATSDEANQLHILLSERLWNE
DIRKIKNIGKVEVYLLMKRRVEFKGYGFLVLDHTLLLSILGAGTTYLVILLQMGNGSSLN
ALGSGPNYNVTT
>HhalGr80b
MHRTEYLKKVFMISRIAGICPLSFNYGLPQIDYLLLPYSIFVISLVCLQSIRFFIQPPYF
VTIKITFITSNILNCLYCCNVVSSYLCYLFERSSLRSVFLYFMDAEVYFSKLGKKANYEI
NLIYDFLLMLFGSTIFFYDYTQQWKSSFRIVEVIQFHYLMLSGFVTLQPFIKLACLMKNR
FRMLNSTLVELRPYQFRQSEVLETILKLHDILCRACEDLNKCFSFQLLFAVCIFLFNVSI
GAHFIIAEASNTPLFINLFKTITILFHVIRITLLASVCKSTSDEANQLHILLSERLWNED
IRKIKNIGKVEVYLLMKRRVEFKGYGFLVLDHTLLLSILGAGTTYLVILLQMGNGSSLNA
LGSGPNYNVTT
>HhalGr80cP
MHRTKFZKNTFISRITGMCPLSFNXWSPTNRLYTYSIFYFYFSLICFKSIYFLIEPHWIA
IDYISNITTIIHNIAICCNVVSSYFCLLFKKGTIRSVFLYFMDADVYFAKLGKKPNYKIN
VCYDFILILMGSFLFIYCCIEQWEYIFRSIKIMPVYYGVLSVFVSVHPFIKVACLZKNHF
RMLNSTFVELNSSQLGQSEVLEINLKLCRRANQLHILLSERLWNEDIRKIKNIGKVEVYL
LMKRRVEFKGYGFLVLDHTLLLSILGAGTTYLVILLQMGNGSSLNALGSGPNYNVT
>HhalGr81a
MFNECFIEKFIFRLCTVSKWFGLFPLTINNGGFFQWSLPISIFSFMIIVPEVVVIIIIYD
ALITKDSWVSILSTFCCVAVHHFYPIISISESVMKLEQLNLCIAKLRQVWEVVFPTQTPV
FACSKTYLIANVVLLSATLIIYPCFLFPYYRWSNYIMTAMVSAHVLTLIIVVDRFSGIIS
VVTSVFRSCNEELESLPSFVARVMIRNLERLAWAHDQLCDCATLISSMFCFQIIVIINLC
LFSDVILGYNLINTFINGACNFSQYLFHFVFILAYNNMVWRIVDSCERCKIEAKKFNTLL
YQLMIDDKTNEISENKKLRLHISMKREVVFSACGFFNLDYTLIHSMVAAATTYLVILIQF
GQPMNNEVPPEHLNATLTTSSEVSNFFTTPSWIYTTI
>HhalGr81b
MSDCIIGNSLISVYYASKWLGLSPFTVNKDGYFERSLLRSILPFIFVVMNCLSFVYFSLV
HNIALDFWMSNVFNFSCFFLHLFMPITEFFIKIKEFNKSIAIMKVVRNAFPILSCELLYF
KTYILPLLAFLAIIILENAPTTGFSAYHFLLFMNLVLGCRSVAIIMNFGERFAGHLGIVT
KLLKLCNDELSTLPSLTSRAMAKRLEKLTWAHHKLCNCATIILDIHGLQILLLFYVCFSV
IIVLCYSCIRQLFNQYTSLNSLCYIVYYSTVLWRIISACEKCRSEAKKFNTLLYQLMIDD
KTNEISENKKLRLHISMKREVVFSACGFFNLDYTLIHSMVAAATTYLVILIQFGQPMNNE
VPPEHLNATLTTSSEVSNFFTTPSWIYTTI
>HhalGr81cP
MFNECVIEKFIFRLCTVSKWFGLFPLTINNGGLFQWSLPLSIYSFMIIVSSVVIVTIAFD
TMITKDSWVSILASSSCIAAHSLYPILSIFESVIKLEQFNQYIVKLKQVWEVVFPTRTPA
FACSKTYLLANVVLLSVNFIISCCFLYSYFSWNYFIMLAIISELLLTLVIVVDRFSGLIS
VVTSVFRSCNEELESLPSFVARVMIRNLERLSWAHDQLCECATLISSMFSFQIIAKKFNT
LLYQLMIDDKTNEISENKKLRLHISMKREVVFSACGFFNLDYTLIHSMVAAATTYLVILI
QFGQPMNNEVPPEHLNATLTTSSEVSNFFTTPSWIYTTI
>HhalGr81d
MSNIDGIEKSFLRISRVSKCYGLFPLTINNEGLFQVSFPQLVISFLIIVSDLVLVIMAYE
ALMINDSWVSSLVSLCTFLSHSLCPLVSLSELFIKLTLKQLNQSIAKLKQLLRVVFPLHT
SEFSHPNTLLFANIVLLFIGFISYVYFLPPIFFLKYVIIVSFFFQHILIIIILVDRFSGF
VGIITSLFRLCNQELELLSSSATATIIRKLERLCWAHDMLCDGATMIAEIHSFQILLFTF
VCFFLNVLQCYNLFIGVNNVTLGLKDILSITCAISTYANLIWKIVDSCERCKSEAKKFNT
LLYQLMIDDKTNEISENKKLRLHISMKREVVFSACGFFNLDYTLIHSMVAAATTYLVILI
QFGQPMNNEVPPEHLNATLTTSSEVSNFFTTPSWIYTTI
>HhalGr81e
MSNIDGIEKSFLRISRVSKWFGLFPLTINNDGLFQVSFPQLVISFLIIVSDLVLVIIGFE
ASMINDSWVYSFVSLGTFSLYSLCPLVSLSELFIKLTLKQLNQSIPKLKQLLRVVFPLHT
SEFSHPKTFLFANIVLLSIALIIYVYFLPPTIFSNYVIIVSLLFEHILIIIILGDRFSGF
VGIITSLFRLCNHELELLPSSVTATIIRKLERLCLAHDMLCDCATMIAEIHSFQILLFIF
LSFFLNVLGCYNFICEICRDSGNISVIIYTFCIITLYCNLTWRIVDTSERCKCEAKKFNT
LLYQLMIDDKTNEISENKKLRLHISMKREVVFSACGFFNLDYTLIHSMVAAATTYLVILI
QFGQPMNNEVPPEHLNATLTTSSEVSNFFTTPSWIYTTI
>HhalGr81f
MYDNSIIKSSHFVFNISKRFGLFPFTINNGYIQVSWPLIVLLFIINLSTAVITTINFSSI
MLVYSSLSALVCCSTIFFHNFYPFLSVAEYLYKLKDLNESISKLQLVRSLVFPDCTSTFQ
NSKTYLITSIVFIAFISVVDFYLYLFDTTNLKIYILFFLNYAHVMIVVILIDRFSGFVGI
VTSLFRKCNDEMLLFQSMTATFRKKLEKLAWAHDQLCHCATIISEIHSFQIFLMINICLF
INVFESYMFFGLINHEPYGMISSLCWFGLYCGITWRIVDVCELCKTEAKKFNTLLYQLMI
DDKTNEISENKKLRLHISMKREVVFSACGFFNLDYTLIHSMVAAATTYLVILIQFGQPMN
NEVPPEHLNATLTTSSEVSNFFTTPSWIYTTI
>HhalGr81g
MNDDIIVKSLLLEFSISKWFGLFPFTINNDGYFQASWPLIVLLFIINLASAVFTAFNYTL
MMFEYSLLSALFCCLTIFFINFYPFLSISEYLYKIKEFNGLIMKLKSVSSSVFPIFICKF
AYSKTLLIISTTFMLFMFILDFYLYLFDSASLKLYILFILNFLNRMMIVILIDRFSGFVG
IITSLFRMCNDEISVFQSIMTATLRRLERLACTHDQLCQCATIISDIHSFQILLIINISL
FICVFEGFLFFVINHEPWFIVGGLCWFCLFSGITWRIVDACELCKTEAKKFNTLLYQLMI
DDKTNEISENKKLRLHISMKREVVFSACGFFNLDYTLIHSMVAAATTYLVILIQFGQPMN
NEVPPEHLNATLTTSSEVSNFFTTPSWIYTTI
>HhalGr81h
MSDRCTFEKSVLLPFNISKWLGLFPFKINIDGYFQLSFQYCILSFIVLLSAIVYNALFVL
YFDEFFIVNSSLFSYTYIITLWFIGSYPFMSAIESFFKLKQLNEAISKLERVCYVEFPSC
CPMEYKFLNVYLYTTITLIAVVSFCDTWLYFYILFNSGIIALFVLTAAWELFLLTVLIDR
FSFVVGVITSLFRLCNNDLSSLPVSTSTRNIPRLERLAWAHDQLCDCATMISDAHGFQML
FIIELSILGIVVFTFSIIQMLISGLWNVFGIVSFTCWLYFHCCIPWVIVEASDKCKSEAK
KFNTLLYQLMIDDKTNEISENKKLRLHISMKREVVFSACGFFNLDYTLIHSMVAAATTYL
VILIQFGQPMNNEVPPEHLNATLTTSSEVSNFFTTPSWIYTTI
>HhalGr81i
MDMSHDIVEKSILLPFNISKWLGLFPFRINIDGYFKLSVQHCIIFFIVLIFVIINNYVIT
SYYNVVIVRSNSSLFSYTYKITSWCLGLYPFMSVTELFFRLKELNEAIAKLRRVCNIAFP
SCCPMKYKVLNVYLHAITAYIALMNIYDAWLYKSVLFNSKIFIVFALITVLELFLLTVLI
DRFSFIVSVITSLFRLCNNDLSSLPISTPTRNITRLERLTWAHDQLCDCATMISDAHGFQ
ILFIIELSISAIVVSTFSIVQRLISGLWNVFLIVSFMCWFYIYCRIPWSIVDSSDKCRSE
AKKFNTLLYQLMIDDKTNEISENKKLRLHISMKREVVFSACGFFNLDYTLIHSMVAAATT
YLVILIQFGQPMNNEVPPEHLNATLTTSSEVSNFFTTPSWIYTTI
>HhalGr81j
MSDGYIVEESIVLPFNILKWLGLFPFRFNIDGYFQLSLQDCIFFLILLLFAIIYNYVSTF
YFNLLLIINSRLFSYTYIIASWFIGLYPFMSVTELYFRLKEFNEAIAKLRRVSNVAFPSF
CPMKYKVFNVYLHATIALIAMMNIYDAWSYFIVLFNSKIVLLFALVSALELFLLTVLIDR
FSFIVSVITSLFRLCNNDLSSLPVSTTTRNIPRLERLAWAHDQLCDCATMISDAHGFQLL
SVINLSILTIVVSTFSIIQRLSNGSWSIFLIVSFICWFYVYCYISWSIVDSSDKCRSEAK
KFNTLLYQLMIDDKTNEISENKKLRLHISMKREVVFSACGFFNLDYTLIHSMVAAATTYL
VILIQFGQPMNNEVPPEHLNATLTTSSEVSNFFTTPSWIYTTI
>HhalGr81k
MESRFFSSFSAILRVLQLLGTYPLHYVQGEALVSWNLLLYSLLLNSFFFLGAIKVLYKWK
KRVLMNRIIYYLNFSSFFVLLFVFNYRLVKQFRKKDNILRSMESIERRLLALGFFYYGAP
SVKLTVLTITFWIATVTMKCVCKGFKSHLKRFLSYYSQLLHTLNLFYFLSILHIVQVLFL
NVSEHLEWIRLTPTNAKKKVETLETLAELHEDLCSVCFKIDKFYSPQLLLTVAGSFLNFT
CNIYFLMFQKTRCRACMSLFAALVAFLHSVTVCSATATTSKRAKKFNTLLYQLMIDDKTN
EISENKKLRLHISMKREVVFSACGFFNLDYTLIHSMVAAATTYLVILIQFGQPMNNEVPP
EHLNATLTTSSEVSNFFTTPSWIYTTI
>HhalGr81l
MAMEESRFINFINGSLNISRSFGIYPLIHKQSLTQLSPYLLIYNIALILGFVHATVYIAF
FTSDIQDHSVINTTIRCMNMFIFVVSLILFSFRLIRRHRQIGYIFEMIESTEKRLSSLGT
YFSYGLPPLFQTLLTSIFWACSIFVKCYYGGFKSIFHESIAYYTELLHTFNLFGFSTLLH
AVNIQISNATDHLRWVMNNQVQRKRRLEVFENLVEVHEDLCSISSEISKFYSLQMLFTVT
AGFISFVANAYFCVIGKGSLVNIAVYFFEALIGLFQSFIVCSSPVELANKAKKFNTLLYQ
LMIDDKTNEISENKKLRLHISMKREVVFSACGFFNLDYTLIHSMVAAATTYLVILIQFGQ
PMNNEVPPEHLNATLTTSSEVSNFFTTPSWIYTTI
>HhalGr81m
MCASLPLPHFPDVPVFIKMAPVIPTKLAKSHRWSGARTRVEETRFLTFINSCLIIPRFLG
IYPLKYGRDSNSLSPYLLAYNIVATFITIQTAVHISLFSIPTSSYSNFVFFYLYLNGTIL
TLSFFLFSYRIVRDYKFITGVFQSLESSEKRLSGLGVFFSYGKPPMLFCCLMSIAWVCQV
IIFGYFYDMPYLVPLVTHYLKLVYIFNPFFFVALSHAIEVQLMNATHHLFWIASSHMGRK
KKIEILESLVEIYEELCTISSEIGKLFSQQLLFTVSSAFSIFVFNAYRCVIENIEQWVIM
GHFFEALNGFLLVCMICSSSEEVRKQAKKFNTLLYQLMIDDKTNEISENKKLRLHISMKR
EVVFSACGFFNLDYTLIHSMVAAATTYLVILIQFGQPMNNEVPPEHLNATLTTSSEVSNF
FTTPSWIYTTI
>HhalGr82a
MFDGRIIEESLLSVFQISRWLGLFPFTVNIDGYFQFSFQHCILPCILLLSNIIYYITVAL
YFNVEFMGNSWIYSITYFISLLLQSLYPIISITELFFRMKELNEAIAIVRKVCNVMFPGC
CSMKYTFLNTYILTSIALLCATWCFSFFYNSKLVVMVVFFPTWCIFLVTVMVDRFSFVMG
VVTSLFKLCNEDLSLLPISRSTTKRWRLERLCLAHDQLCDCATIISGAHSFQIYVVLNYS
ILFISGNIFEIIKKLIDGVLDLSGVVPFLCWIYVHCCIPWKIIGFSDNCKNEAKKFNTLL
YQVMIQDSNNEISENKVLELHISMKREVVFSACGFLSLDYSLIHSMVAGATTFLVILIQF
GQPLNTQVPAEHPYNNLTSSSGAPY
>HhalGr82b
MFNGHIAEESLLSVFETSRWFGLFPFTINIDGYFQLSSQHCLLPCILLLSNIIYYVALAL
YSDEIILINSWIYCTTSITSLLFQSLYPIISITELFFRMKELNEAIPKLRKVYSTVFPRR
SPMKYTFLNTYFLTSIASLTAMFICDALHVSFVYETKFVVIVAFLYTLHTFLVTVLVDRF
SFVVRVVTSLFKLCNDDLSLLSTSISRIKRWRLERLCWAHDQLCDCATIISGAHSFQIYF
ILNTCILVIAGNTFTIIQNLTDGLDILEILPYFFWHYVYCSIPWRIVGSSDDCKNEAKKF
NTLLYQVMIQDSNNEISENKVLELHISMKREVVFSACGFLSLDYSLIHSMVAGATTFLVI
LIQFGQPLNTQVPAEHPYNNLTSSSGAPY
>HhalGr82cP
MFNSRIIEENLLSVFDTSRWFGLFPFTINIDGYFQLSFQHCILPCILLLSSIIHYIIVAL
CFDVVVINKSWIYITTCFTCLLFQXLYLIISITELFFRLKELNEAIPKLRKVYSTVFPGR
CPVKYTFLNTYFLTSIASLTVMFICDAFHFSFVYEKKVVLIVDFLGAWHTFLVTVLVDRF
SFVVGVVTSLFKWCNDDLSLLSTSMSTTKRWRLERLCWAHDQXDCATIISGAHSFQIYSI
LNILVIAGNTFTIIQELTDGLFPSDILVFVPYFCFLCVYCYIPWRIVGSSDNCKNEAKKF
NTLLYQVMIQDSNNEISENKVLELHISMKREVVFSACGFLSLDYSLIHSMVAGATTFLVI
LIQFGQPLNTQVPAEHPYNNLTSSSGAPY
>HhalGr82d
MLNSHIVQESLLSVFHTSRWFGLFPFTINIDGYFQLSFQHCILPCILLLSNIIYYIIVAL
YFDVVIMRNSWIHYCTSATCLLFQSLYPIISITELFFRMKVLNEAIAKLKKVYDIVFPGR
CLMKYKFLNTYILTSIASFAAMFIYDVWKFSFINNVKSVVMVAFLGTWHTFLVTVLVDRF
SFVVGVVTSLFKLCNDDLSLLSTSISRTKRWRLERLCWAHDQLCDCATIISGAHSFQIYS
ILNIFILVIAGNMFTIMRKLIDGVLNLLVFVPYFCFFCVYCYIPWRIVGSFDNCKNEAKK
FNTLLYQVMIQDSNNEISENKVLELHISMKREVVFSACGFLSLDYSLIHSMVAGATTFLV
ILIQFGQPLNTQVPAEHPYNNLTSSSGAPY
>HhalGr83
MKQSVSQSLEPVLFFSRLVAVHPQCDTSFRKALLYFYTYFYSTIVFSSFLLTLFWYQPQI
SALSSIHLLVQRCQIVIIFTNYVVAIGTALGGHINLLNVVKRLEDVDKELETTGYFIKYK
NDYILKTLTFRVISQILLLFLELNLMKPLDRNYTIYYVVSKYLSQFSVTAFQMQAYSLLK
LIGNKFSILNDKIEEMKVRPNWDKILSFVRIYDILKQKAFNVNRYYSLNTVFSLISIFFY
VIVTLHLLSTLIKIHEDFSIIPLVFCIFFALFKMYEIWITIEPFVYVTNKVDWFNVELFK
IMVSDKAGQYVGNEKLQVHIALKQGIIFSAAGFFTLDYSLIHSMIGAIATFLVILIQFDK
K
>HhalGr84
MMKPDVKRCLGILMGPAKMLGLFPIAWDERRCYRISVPFIAISSLKCLAYTVVTIVYLSV
NFTASENIALGAEIDYISLILINAIPILSVCELVCTLHEFNECIFFLEAAELQLLQLGKF
VDYDTSKRPLWINALLALGAFFARFAKNAIIDPAAVLLSGLQVLVTFSLISHMIVLVYWY
FGVVGILTKLFAACNQEVRNYVRDFVVLKMRKVEKLARAHHTLCLCTTTLNDIHGAQLVA
IFLSCFVLSVTEVYRCIIFLEEKVDVTFFLVIAVKLCCIILCFNLCLQIVTACKECSAEA
KEFHTLLYQLMLDDKTNDLSNNKKLCLHIAMKREVVFTACGFFKLDYTLVHSMIAAATTY
LVILIQFGQPRSMPTLPTNSLKSSEYTNATSPSTRII
>HhalGr85
MMEKKSISAAMKPLLRLSRIFGLHLILRKELATSLLFAYSLSIFSLLGYAAFGVILWLQN
VDYHLYDSLMHISIEKAQKGFLYFNYMTIFGATIYYNKPFNKIITDFEKVDKCLVQIGMP
ITYKMDSIIVTCIAKFLSLAILVVLDYFLSSDTHWLFTVCDLVATHGPLMPIFIYELHFF
AIMTYISQHFRFIKVKLEETIVNIAFENQLTKIYELIRIYDDLRTMSTELNKVVSIPILI
TVASIFCLGIVNVHLIGIAGSYQRDLLLTFLIGYLLLRMYELWTILQPFVITTKEVNLFN
AVLFRFMILDRTGVFTKDEKLYLHLVMKKGICFTAWEFFNLDYTLIQSVVGASSTILVIL
IQYSLSKRELWCEET
>HhalGr86
MVTIEKSFDKLFLIPKLLSIFPLKLDQSGFHRSPFSTACCTAHLLILLWSSICYVFMRPM
NAVAIPLADLLLDIQQVTMVISLFLSAVCYLVSVNRLSALFLDLKEIDIILYNYLRTLDE
GDSFQSTYFFGFSVLVVFVMDLLSFQDDVYSTILLYWTFFLTLTIMYYFVEIMDIFLLRF
KILNQRVMHFNLSSLSNLIGLTKICNRLSECVLKANGIYSLPLLCYFSYFVGLAANCFFF
VYTSSSNIYRYLCMYFVLVSWVILLLFKFYSILTRNHYVMIEIKEFNSRLYQLMLYDQTD
YLCNDLQIASKRDISFTVAGFFKLDLTLLQILWQSTISTVLSKLMLPPC
>HhalGr87aF
MGLSIFISKQQFCFLNGSIWFLLHERMPDPIRDNLNKSLQKVFLLPQFLGIFPLKLGPNG
FSVSPLILIASAGLVICISVWTISNLVLINLFLRHPVIYFLSVMTRTIFIVFMGACILTS
LKCVRKMNHIFDDLWCIDTFLSIFGKIVENSFSNSFSIISILLHIILFLYQRFTSKLPME
LLNVYLSFIFTHAAECQYVGMLDIFFNRFQALNKCLKKLRFNKDCLSRDTVILSNVHLLL
SESLSKISKLYSVQLFLFTAISLARFIVFLFSIVFSRPHKMAGLFILVYVVFPFWLLLSF
LMFFRVIRMIVKVTREADEFNILLYQIMLEDKSNELLNNPKLCLHIAMKKEIVFTACGFF
RLDYTLVHSMIAATTTYLVILIQFGQTGLAAPMVAPHPPGLIGNLNTTLFPSMAP
>HhalGr87bF
MNRPFSPVTEVRKKYQKRMANLMKRSLGKSLQKIFLLSQIVGLVPLKLGPDGFSLSPLLI
ISSLTFAAFVIVWTSLNAMRAAFFISIPFIQFIAKIVRFILVSYLVSCIVTSLKNLGKMN
HVVDDLWCIDIFLSQFGKVVEDAVSTSFSSVCIFLQVVVFAFQMSISGQLHLDIGNIYLF
FIITHASECQYTGVLELFLIRFGALIECLKKLRSKNNYVNNFVILSNAHQLLSESLCQVS
KIYSVQLFFFTALSLVRFILFFFAIIFLRSASQRDIRILIFLVFPFWLVLATLKFLRVVR
MIVIVTSKADEFNILLYQIMLEDKSNELLNNPKLCLHIAMKKEIVFTACGFFRLDYTLVH
SMIAATTTYLVILIQFGQTGLAAPMVAPHPPGLIGNLNTTLFPSMAP
>HhalGr88aP
MVGIEKSIEKVFLLSKLLLIFPLKLDKKGFHISPWLTSGCMAHLLFLIYGTVHCFVRNPV
TSITATMAGVVLNVHLLSMAASLFLSVLCYSLSVNSLTVMLRDLKEIDTLLHDYLTKFDF
HCSFKWTCFYGISVLVVGVMDMCLFEDELFATIILYWMFFLKLIMMYHFADLMEIFSTRF
XIYSLLLLSYFFSHFIGLAANCFFLTYVQSPDIYLYLGMNFTLMAWLLLSFLNFYSVLSR
IHSVTIKAKEFNIRLYQLMLCDETGLLLNDTTLQLQIASKRDITFTAAGFFKLDLTLLVA
MAGAVTTYGVILIQISQRKNE
>HhalGr88b
MVGIESSIQKVFLLSKLLFIFPLKLDKKGFHCSPWLTSGCMAHLFILVCGTIHCFLDRPV
LSIVPIADVVLNMHLSSMVASLFLYVFYFSLSVNSLTVMLRDLKEIDTLLHDYLTTFDID
SSFKCTCSYGISVLVVGITDVCSFQDELIGTIMLYWAFFLTMILMYQFAELMEIFSIRFT
ILNQRIDGVMHRKLPSLSILIRLTKICRRLSECVLKANKIYSLILLSLFFSHFVGLAVNC
FFLTYVRNLDIYRYLGMNFTLIAWLLLLLSNFYCVLCRIHNVTTQAKEFNIRLYQLMLCD
ETGLLLNDTTLQLQIASKRDITFTAAGFFKLDLTLLVAMAGAVTTYGVILIQISQRKNE
>HhalGr89a
MTVGFCFEKLLFISKILLIFPLRQSETGFYRSGWLTTLTMIHITLLVCGIIYQINIIPFV
FRQDSLDKSLFNLMQSMRVGEVMFFVICPILSVDRLNHVLKELKSIETQLSDYFSTLDGL
SIWKYSCVYLCFDIVLALVDAYSFRDGLFETFFLYWTILINHVVGIQVLGFIEVFLVRFT
ALSKLIKEQLRRKSPSPIRVIKLSRIHRSLSECFFEMNDLLSVQLLAYTCSCFVQLSVEC
YCIILITCNQFGFRSIIEYIVQICMVLSVFVNFYLITYRAQKTSEKAKEFKTLLYQLIQA
DNTFVLSNDKTLQLNIAWKKEVEFNVCGFFTLDLTLVQSMVGAVATYFVMILQFSERKNT
NQNT
>HhalGr89b
MTAVGVCFEKLFFMSKLLLVFPFRQSETGFYRSRWLTPLSLIHIIILICGIIHQIHVTPQ
VYRHNALHRSLFSLMQAMRVGEIIFFVICSLLSIDRLNNLLKELKSIDSQLFDYFTTLDG
PKIWKYSCFYLCVDIIMAIIDIYSFRDGLFDTLFLFWTILINHILGIQVLGFIEVFLVRF
TALSQLIKEQLRRKSLSPIRVIKLSKIHRSLSDCFFEMNDLLSVPLLAFTCSCFVQLSVE
FYCSILITCNKFGFRSVVEYIVQAFIILSVFVNFYLIATRAQKNSLKAKEFKTLLYQLIQ
ADNTFVLSNDKTLQLNIAWKKEVEFNVCGFFTLDLTLVQSMVGAVATYFVMILQFSERKN
TNQNT
>HhalGr90a
MAHSWIRGLDEVVGRIFRLNRLLCLFPFVVSGTNLRISYKLLLLSSIVVLFLSGGTVLLL
EEPMKVFIIVHDDNLRRFSFILPLVLIEMIPSSNLVWLLYNKNKLNKIFKTIRQLELLTG
HTTPQQNLFLFSSIVTVIFINFAVHFYVLSDHKKYHIYIAIMFELSTLMSYSVITQYDSL
MRMALSHYQNILNKLDNSLERWFLYGKNLGECCRNIKDCYALQLALMITTNFMSLICFIH
QTVKPIFKSKKFFLTSWFGIWAALHFLVAWYIILLCDTARTTAKKFDNMVYYMIMNDPTK
TLVKNKRIIIHFKANRKEEFSAMGFFNFDYPLLCSMVSSATTYIVILIQFS
>HhalGr90b
MNSVTDVDPLRRGLDQMVGKTFKLSRFLFTFPFYFSKDNLHVSYKYFFLSLIVMVYISSV
SILFAKDIFITIPDPKVIKFSFYSPAICFTVIPVCHLAWLLFKKNKLDEFLKIIQDVEAV
TGYSTPVPSTKMIFITSLLLICNLIANYRFVQHYFIGECLADLSGITVVSVLAQFNSLIS
VTKSQYQYLLDTLDHTTVEKWCCCRKQLAKSCKAMSDCYAPQLLLMVTTNFVGVVCNSYK
FAVSAVIQSDLLIAVTCAVWAFIYCFITWFIIFLCDSTLSRAKKFDNMVYYMIMNDPTKT
LVKNKRIIIHFKANRKEEFSAMGFFNFDYPLLCSMVSSATTYIVILIQFS
>HhalGr90c
MSLLLMFRRRRDLDDIFGRALRLSRLLCMFPFYITKKSLYISNKYLFLSIVLVVFVNAYS
IIYLNEMGRRSFFKGSKLIMYSHFFPAAVMALLPACNLLWLIYKKEKLVEIFRTILDLEV
LTGYTSPDPDVHIAWTLFMIMFCHFGIHAALLLPYNHKQLFGACIYNIYSSISLFILIQF
HSFTTIIQSHYQNMLDTLKTNSVKKLCRAHEKLGRCCRFISDCYSPQLLLMTCSMFVKII
CQSYQAIMTDLNDVNSVLKLRVVFGIRVILNCIIIFYITYLSSATMKKAKKFDNMVYYMI
MNDPTKTLVKNKRIIIHFKANRKEEFSAMGFFNFDYPLLCSMVSSATTYIVILIQFS
>HhalGr90d
MNSVTDVDPLRRGLDQMVGKTFKLSRFLFTFPFYFSKDNLHVSYKYFFLSLIVVGYVSMV
SILYAKDIFITIPDPKVIKFSFYSPAICFTVIPVCHLAWLLYKKNKLVEFLKIIQDVEAV
TGYSTPVPSTKMIFITSLLLISNVIANYRFVEHYFIGKFLVYLSGITVVSVLAQFNSLIG
VTKSQYQYLLDTLDHTTVEKWCCCREQLAKSCRAMNDCYAPQLLLMVTTNFVGVVCNSYQ
FAVSAVIQSDLLIAVMCAVWAFLYCFMTWFIIFLCDSTLSKAKKFDNMVYYMIMNDPTKT
LVKNKRIIIHFKANRKEEFSAMGFFNFDYPLLCSMVSSATTYIVILIQFS
>HhalGr91a
MKIVFLLSQPSEPIEIQLLVVDKSLSSIVANGTDRRHCSTRGCCIIPRMFLLSKYLGVFP
FSVVKNKFHQSKYYFPTLLTMFCFAIIRLDNINTFIGSYLKNADIKRFKKLFIFSRQFLS
LTPIVSIIWIKCNKKRIAKVFKTVIAVQNLTNFSYKSSDWIGILFMSYYSIICLIPIVYR
CALTKSYTCKYPVMGAITDILNNSQTLLVIFQFVYLGNQLRYQFTSLSLTLSKENAVGWI
KWRRALGANCHNLSRCYSPQILLFVGDFFIRAITDIYVAIMSTHYRFHIVHNVISSLLNF
SSIGLICYIVYICSETANKAKKFDKTLCQLTINDTTGTLLKNKKIILHFKANQKVEFSVL
IFFNLDYTFLCTMIYTATTYIVILVQFS
>HhalGr91b
MFPISKYFGVFPFYVLKNKLIPLKYYMLVLIILLGISIPSVTYVSKDIRTYLQGVDLQRF
KQLFISLQQIVSFIPIISIIWIRINTRQFTKMLETIVKIENMMQISTATSSNRILTVYCV
LVPSFRVFLIIYRCVIIPSHYCNHSVLEVSMITLNIIQKYLVIIQFIYLSNILKYLFKLL
SLTLSKNNAVEWTKCHEALVINCRILSRCYSPQLLFFIGGTFVTAILDIYVDIMSSIQRA
DLMHNIISILRNILGIATVWYIIYICTGTAEEAKKFDKTLCQLTINDTTGTLLKNKKIIL
HFKANQKVEFSVLIFFNLDYTFLCTMIYTATTYIVILVQFS
>HhalGr92aIP
MADTEDIDTIFNKIYTYSKIVGTFPFTLKHGTFRSSFIQFVYSTIFYSPLALILWEIILN
ESVMDSVLQQSVIFTNIQLLILPASNZIWLSIKLNKMSSFVRSIIWIQKRVQIKLTLTIW
FKIYFITLIFIDLLINVTRIIIVKHAYPNLKVLTVVTIRYFPVLAIVDQFSSVLDIARMI
FVEARNQLKVEKAEELIEVVELLRESCRMLNHCYAPQILMFLYTALIYEVTVIYVFATWS
LGPIINYLSPVLSIAFFTSAILRLTMSCWRASLQMLSVITTCTLLMVQFGN
>HhalGr92bNI
TFPFTLKHGTFRSSFIQFVYSTIFYSPLALIIWEIIFDQSLTNSVLLQSVIFTNIQLVIL
PASNLIWLCIKLNKMSSFVRSLIWIHKRIPIKVVLSLWFKTYFIILIFIDLLINITRFIL
VYEPNAYPTWKVLSVVTIRYFPVLAIVDQFSSVLDVIRMIFVEARNQLKVEKAEELIEVV
ELLRESCRVLNHCYAPQILMFLYTAVIYEVTIIYIFATSSLGPIIYYLSPVLSIAFFTSA
ILRLTTSCWRASLQMLSVITTCTLLMVQFGN
>HhalGr92cI
MADGEDIDTIFNKIYTYSKIVGTFSFTLKNGTFEISYTQFIYSTILYAPIGLIIWDIIFD
ELSIKPLLRKLMILTNVQLLILPPSNMIWLFINLNKMSSYVRSIIWIHERIHIKLTLSIW
FKIYFIFLMLINITISFMMYDENGHSNWENLPLVTFRFFPVLVIVDQFSGALDIVNMIFV
ETRNQLKAERAEELIEVVELLRESCRILNHCYVPQILTFLYTAVIYEVTILYVFATLPLH
ILLFSLSPLLSLLIFTSAILRLTTSCWRASQEMLSVITTCTLLMVQFGN
>HhalGr92dI
MADTKDMENILNEIFTFSKLSGTFPFILKHGTIRISLLLILFTTLFYSLVVLLVLDDIFE
LGSLPLVLHQSVLFLNIQLFLTPASNLIWLSIKSNKMKSFVCSILNMHKMVQIKMPLSMW
FKIFSLACIFFDLSINIVKFVILVDQNAYGVFKSIAYTVFTFLPILAIVDQFSSLLDFIR
MIFVEACNQLNAEKVEELIEVVELLRKSCSELNHCYDLQLLMFLLTSVIFEVTIIYIFVA
IPLGSLIDYLTPAVAFVFFTSAILRLTMSCWRVSLKMLSVITTCTLLMVQFGN
>HhalGr93N
KITKLKNVQSHGWLVKNRYLISNKINMLYITGLVYILTDAMMELNRVFSKPTLEQLEASV
VAYERIASASGVLSEAYGIQLLVTVAGNFILVTSNAFLIVSETIAYRRIWFAMQCILPAM
TTFRLVHACVCLVNQSEEFNSLLRNTLVDGMNSNLSHSARIRLHLSMKKEIEFTTRGFFT
MDYSLLTAMLGAVATYLVIIVQFGEGRTEESN
>HhalGr94
MSAIQKCLNRYLLFPNICGSFVFNFHGQLQHFRVVRIILCLGVFVYFSMDEMVSLNIDFR
YFILVTQNLLVCFAVGVLLRASWLVKDFRTSLELMESVSDFVDGTKIKLIIWPSIFSNLV
IISAVSYKAYKFSVEPLQFFSHLQILLLLNAFTDEFSIILLLLRFLSEALNIHLATIINR
ENLVAILKAQNMLCSAVQHINNLYSVQILFVMAASFFCSISFTYLFIHEIFLAHFDSISL
IFWVVAFLQLSVKMILSASSLTNSIQSFDLHLYEILKTRPPSWTQLIKVEDLMFDRTTKL
TAAGCFELSIENLGSMISIATTYLVILIQMD
>HhalGr95a
MEPGFSFLSLCYHKISYRVLITAIVTLDLFCTIYSFLDLDAYPDQYSFVNEDRLLLMTTR
LQIVGGLSNLIVSIIWFHFNRDIICKVEVELNLLGANLVSDASVRKCSNEIIIVFPTAIT
VSFLSSIFKWTTWTQLTILISFTINSAFIYGCSGLLSCSLLQLGSFYDDFMRFNKYEDSV
LRCQRIYTIFEKVCHLFKLPMFLIITWSFILCVCHLYVLFKPSLPGDFWNNLIFVMYTLY
FQYPIVMVIRSCNELNKKAKTFNQQLYWEMVEDKSFKLLKNEKLNFHFLVNEEMIFTACG
FFTIDNSLIFSMISTATTYLVIVLQYGRNDKPLVPSPTNTSLAILSSEQ
>HhalGr95b
MIMDISPYKAFWRSWLFRMELGFSVLFLCYHKLCYRLLIIALAVLDLFCTVYICLYPPPF
PEEYNSFKEDRLALLLMHLQIIGGLSNVIISILWFHFNKYTICNVEVDLSLLGVHLISDD
STKKCFKELLTVYLITITAFALNFMSTSSYREHVPLLAVFVINSTFFYGCSGLLSCSLLQ
LGSFYNDFTRFNKYEDSVLRCQRVYNVFEKICHLFKLPMLLIISWSFLLTMCDLYVIFNP
LLPDIFWMKVVLAFYLLYFQYPILMVIRSCNELNKKAKTFNQQLYWEMVEDKSFKLLKNE
KLNFHFLVNEEMIFTACGFFTIDNSLIFSMISTATTYLVIVLQYGRNDKPLVPSPTNTSL
AILSSEQ
>HhalGr95c
MMDISPYKAFMGTRLFRMELGFSILFLCYHKLCYRLLIIAIAVLDLFCTVYSCLYLPPFL
VEYSSIEEDRLALLMIQLQIIGGLSNVIISIIWFHFNKYTISNVEVDLSLLGLQIISDDS
TKKCFKEILTVYLITMTAFSLNFMNVLSSWEHLPLLAVFVINSTFFYGCSGLLSCSILQL
GSFYNDFTRFNKYEDSVLRCQRVYNVFEKICHLFKLPMFLIISWSFLLTMCDLYVLLNAS
IPYIFWKNVLLVFYVLYFQYPILMVIRSVNELNKKAKTFNQQLYWEMVEDKSFKLLKNEK
LNFHFLVNEEMIFTACGFFTIDNSLIFSMISTATTYLVIVLQYGRNDKPLVPSPTNTSLA
ILSSEQ
>HhalGr95d
MELGFSVLFLCYRKLCYRLLIIALTILDFFCSVYCCLYPPPFTVEYSSFNEDRLALLMME
LQIIGGLSNVIISIIWFHFNKYIIRDVEIDLSLLGVHLISDDSTKKCFREMLTIYIITIA
GCVMNFMSTSSSWEHVPLMAVFVINSTFFYGCSCLLSCSLLQLGSFYNDFTRFNKYENSV
LRYQRVYTVFEKICHLFKLPMFLIISWSFLLTVCDLYVLFNLSIPDVFWKNVLFVFDLLY
FQYPVLMVIRSCNELNKKAKTFNQQLYWEMVEDKSFKLLKNEKLNFHFLVNEEMIFTACG
FFTIDNSLIFSMISTATTYLVIVLQYGRNDKPLVPSPTNTSLAILSSEQ
>HhalGr96
MAESTHMNIVLRNVFWFPRMLGTFPFDHNFEVNMKISIRSICVLIFFSICSAINLFDSHD
RRIIKIAFTSFANLISFVVLIVRRNDALSMYKSLQKVEMDMQNERMNHKWLPSHFRMYLS
YYIFIVMLFITACVRFDPSNISNIFTMILSYASTFALSLSIINQFSMLQALLGSLFDQLL
ESKNINSILAILTNLRSASTAMESMYGIQILFYTTAIFIFIVCNVYYELRCEYPTAIKVV
HRVWVILISYPLVDMIVSSSNTVTKARKLNEKLYEKMLEDIMNFPNQNEQLEFHLTCGKE
LKFDACGFFRLDNSLICSMIACGTTYMVILMQYTNSLLACRGPSQQLSSPAAA
>HhalGr97
MMERRSIKEIYFEGLSFIGLERKRMEPTTSHTDTVLTTALLIPRAIGTFPFDRSFKLTPR
TVARSLILLIFFTIASPYFLIKYNLNHRRLIKTIVIIIFNIVSLMVLIRKRCQVHQLYEK
LLKVEDLFLKEGIRWKWMPGFFRLYFSQIFLILDLTVVAVVRHGCYKPYWIAKFILYALL
YFPFMLSIISQITMLQAVLSSLFDELFKINNITRTLEILSELHSVNDVVMSIYGIQTLFF
TTITILFIVSNVYYLSYSNFSKMGTVELTYVISIFITFYPFMEIIVSSRRATAKAREVDE
MLYEKISEDSSETLINNEQLIFHLNSGKELEFSACGFFKFDNSLIFSIFACSTTYLVILT
QSRYPELVEN
>HhalGr98a
MVGPKVQTLLRKPLPLLFDPKHKLYPVVMVVTICLLVISIIFSTLCIMEPQHGLSSSTMT
NTNEETDFLIGFFNHLGGLTQCVFSVAWLINNRGLIINIKKKIYKLQNVVCCDRELTWFS
KELLIYFSLMIIITFSQGSAEIKTPRNLFGFVAFLMNISCSFVVSGQLSTLLQYLGSAYD
SLLDLKNYESSVKWYQFLSTIYEDVWKLYQIPVLLISTWNLALTFTHLYLLFYPAFPGHI
LLNILYAVWIYLFCFPTLSIIRSCNYVIRKAKQFNEDIYWKMAEDKSAELLNNEVLDFHI
MGSEEPIFTACGFFPLDNSLICSIISQITTYLVIVLQAAKSIGMTVEPTMNEKPYA
>HhalGr98bP
IETRNGEHRGATLLRKPLPFLFDPKHKLYTTILVVTICLLAINRFYHFLYHRTSAWTVHW
HYDKNKRRNIHPSQFLZHHEWLNSVHPLNSMANLPYRFNLFYZKKIYKLQKYLYCDKELT
DLALERIAYLFIINDSYYYFSRICRKSRDLFSYVAFLINMSFSFLLSGQVSTLLQYMGSI
QNSZLEMKNCESSVKWYQFLYNTYVRDVWKLYQLLVFLISTWSVLTSFTHIYLIFYPAFP
EKKNLIZFMAFWINLLFFPTFSTTRSCNYVFWKAKQFNEDIYWKMAEDKSAELLNNEVLD
FHIMGSEEPIFTACGFFPLDNSLICSIISQITTYLVIVLQAAKSIGMTVEPTMNEKPYA
>HhalGr99
MELFTKNLDEIFRFSRTLGMFPFDEKFKLSKKLVAYCAWLNLVAVFGTVCMFYYDMNQLV
SWGDSRKAFFVIYYSNHGTFLVTRIFSFLWWITKREDLFELIEDISNLVLECNYRNRRYP
LTYCNYLICFLQFVVFFYKQLNERWILTLCVHLIQLLSASSMVCKVGEFWDLILLLNNLL
KEVSPKEEFTLKKLERLSSLAGQTDEIYGPLIFLCVANCFGSTVVNLYALLGNMFNDNMI
MSFVVLGWVGISIICLLSIVCSSGTFNTQIQNFNEELRTKMMKDETQEYSENEILNFHLI
AYKETNFTACGFFNIDYTLISSMISVSTTYLVIALQYGGIGNS
>HhalGr100
MDFDEALQDIFCIPRMLGTFPFDSHFSLSIKCLFYSFILRFLSFCGALLGFINSSSVFDE
DVEEGSIGLALRSIAVLSAFSDNFFTLFWWILKRHRITFLMESINAMQKRQKVVLDRQRV
RFVHYLLFSSAVTSIASYSICTWKQKSLINIINEFSYYLSFSSTMCFVGQFWDLLHLLGY
LFRMCTQMYDDSSVINYERFLALSEMINEIYGLQVLFTITKCFIQIIVYFYILLLPMYPG
FSFLNILIIIHAINCIIPVGAIVLACNYYINQERNFNEDLRRRIIEEKSRVLLKNEKLKF
HFVVGQETAFTVCGFFNVDMSLICSMISTATTYLVIVLQYCSENQRVSNSTTALPENF
>HhalGr101
MDFDEALQDLFFIPRMLGTFPFDKQCILSIKCLSYCFIIRFLSFIGVVLGFMNSSPVFAE
DVEEGSIGVALRFVDVLSAFLDCFFTLFWYVLKQHKITYLMESINAIQKRHSIVLVKQRV
RLVHCLFLLTLVSNIPYYYISASRANCVIDIIYEFSYFLSYSAGICFVGQFYDLLHLLGY
LFRKSTQMYDESSVINYERFLVLSEMINDIYGLQILYTITKYFIQIIVYFYILLLPMFPG
FIFSNILITIDAFNCIVPVGAIILACNFYINKERNFNDNLRRRMIEEKSRVLLKNEKLNF
HFVVAQETAFTACGFFNVDMSLICSMISAATTYLVIVLQYGSGNQPSLNSTIDST
>HhalGr102P
IEHEEALQDVFCIQRLLGTFPFGAKFSLSTZLLSYZCLVWFLSLFGTVLSLMSSWPIFLE
DGEIVSITVTLRSVDVLSAFSDSFFTLLWZVLNRHRISFLMESINGMHKRKKNHFGEETY
MVGSLSFVSSLLLGNYLPICVRKGSFLLKIGNEYSIILSSGSTMCLVEMFWDLLLLLRYL
FQESTKMYGESSVINYERFLKLCGMINEIWITGLLHNYZILLRDSCLSLHTTITHVLWFQ
LSZYIDYSZMNCIISVVAIILAZNRYISQIDFXNFNDDLRKRMIEDKSREKVKFHFVVGQ
ETAFTACGFFNVDMSLVCSXISAATTYLVIVLQYRFIQSTCVELDISFI
>HhalGr103
MDLDEALQNIFWIPRLLGTFPFDTQFNLSMKLLLYCCLVRFLSFFGMVLRFMYSSPILPE
HDEVRLMRDVLRFVALFSAFKENILSLLWWVLKRHRTSFLMESINAMQKKQKITLGRHRV
RLVHVFLLLKSATNFISYSIFERKKTPIINIAIELSCIFSYSSTTCFVGQFWDLLHLLGY
LFRISTQTYDESSVINYERFLALCDIINELYGLQVLFTITESFLQIIAYFYILLLPMFPG
LIVPNLLIISYAINCIIHVGAIILACNFYINQERNFNDDLRRRIVEDKSRVLLKNEKLNF
HFVASQETAFTACGLFTVDVSFICSMISAATTYLVIVLQFSGDDQRVSNSTTISSENV
>HhalGr104a
MEIFRLSSVFKVSRMFGLFPFDDTVQCSKKWLTYCIFFQLLNCLILISFLLQCDDMLGNN
PSKAASALAVLNCLVIISYLFSNIFTVINLIRNRAMVFHLLDSISKEIVKCYNFPKTRFY
TIYVISFLTILLLLLWEMFFHNKFNLDTTYTTLVSFLISTSTVSFISQLWDLMRLLIVLL
QETSKGNDENSIIALERISTYGESIKEIYGPFLFLLAALPFVELVCYLYMILLPAFPGMF
GINFMLFLFTLSCFIKLGTIVYSCSNFLDEIQWFNDKLHWKILNDKTGRYSNNEMFFFHF
IAYKKTKFSACGFFDIDYTLIGTMISVCTTYLVIVLQYGQGSQS
>HhalGr104b
MEAMLSSILKFSRIAGLFPFNDKFQWSYKWLIYSLLIQLLYIPLMINVFLSNYYYIISLY
RIRSMGVLIILNWITMLLSFFSNLFTIYHLTRKRGMVFKVFDNLDKEISRCSEFPKTRFY
TAYISMSFSTLACIFWAYFLDSDYKETNISHSLLSLLLSSSTISMASQLWDLMRLLTILL
QETTKRYDEGSVSALERMTTYGESMSEIYGPFIFIMVMTPFFELIFHSYMLLLPAYPGSF
ELNSMLLSFILLCFVRLGLVAYSCCSFLDQIQWFNDKLHWKILNDKTGRYSNNEMFFFHF
IAYKKTKFSACGFFDIDYTLIGTMISVCTTYLVIVLQYGQGSQS
>HhalGr104c
MDCAVLDFLRQYLLSHRIQRSLLQMEIFTLSSVFKVSRILGLFPFDNTAWYSKKWLIYCI
FFQFIICLLVINYLIRYYYTFENFRNEAIGTLSLLNSLEIILYTFSNVFTVLHLVRNRVM
VFHLFDSINKEIVKCCDFPKIRFFTIYINIFLAMSLIILWKIFFDIGFMLETLHFSLSSF
LIYSSTIGNTSQLWDLMRLLTILLQETSKGYDENSIIFLEKITTYGDFIKEIYGPFLFIM
VVLLFVEVVCYLYVILLPVFPGMLGINLVLLLYTLSCFFKLGSIVYTCSSFLDEIQWFND
KLHWKILNDKTGRYSNNEMFFFHFIAYKKTKFSACGFFDIDYTLIGTMISVCTTYLVIVL
QYGQGSQS
>HhalGr104d
MEATLSSVFKLPRIFGLFPFDSTFQWSKKWLAYCIFIQSLNIPSMINGFFNQYYLLTFDS
RIRAMNVYMVISWITNFLFFFSNVFTVIYLTRKKEMVFQLFNGINNEILECPNFPKTRFY
GIYLYFIFFTALVIGWSYSVDDSFKLKTMCISLMSLLLSTSKISITGQIWDLMRVLTILL
RETAKGHDEGSIVALVRISAYGETVNEIYGPFLSIIVIAPFFQLISLLYLVLLPAFPQML
LINIILLFSILLCLARLGTIIYSCNKFLDQIQWFNDKLHWKILNDKTGRYSNNEMFFFHF
IAYKKTKFSACGFFDIDYTLIGTMISVCTTYLVIVLQYGQGSQS
>HhalGr104e
MGTQLSSIFKFPRIAGLFPFDDEFQWSRKWFIYSILIQLLSLPSMIISFFHHYHNAVTIR
NRTLNVLIVMSCIQNLLSFFYNVFTVIQLTENRNSVFHLLAKLNKEIVECRTFPKIRFYT
TYINFVWYVFLLIIWLSLTYDGFGLENLNLTLMILLLSTSSICISGQLWDLMRVLSNLVR
ETTKGDDEGSIRAMDRISAYGESLNEIYSPLLLIMVVLSFIQMVCQSYLVLAPIFLNQSR
ILLIFIIINFFRLGTIIYSCISFLDEIQWFNDKLHWKILNDKTGRYSNNEMFFFHFIAYK
KTKFSACGFFDIDYTLIGTMISVCTTYLVIVLQYGQGSQS
>HhalGr104fP
TGLLYSIFILLLNIPPIIKKNFYSSNMTFFLHNRTTNVLITLTTVINLLRSFGNILTIFL
LTRKRDTIXIITSISLICIPSQLWELIRVLTTZVRENAKLCNADSFLAKGKSLDQIYGPL
LSIMVILPFLELVCQSYMVLAPIFPNQPRMNIMLLFSILLRFFRMRTIIYPCHSFLDQIQ
WFNDKLHWKILNDKTGRYSNNEMFFFHFIAYKKTKFSACGFFDIDYTLIGTMISVCTTYL
VIVLQYGQGSQS
>HhalGr104g
MGTQLSSVFKGPRILGLFPFDDRFQWSRKWLIYSIFIQLLTLPSMVLAFLHYYHTAVISG
NRAFNVFITLSCLNNLLAFFCNVFTVIQLTRKRNLVFHLLDNMKKEIVECQEFPKRSFHT
TYLNLFWCALFTIVWTIFDDGGFQLENLNETLMSLLSFTSTSCIIGQLQDLMKALTVLMR
ESTKEFDKGSILALERISGYEECINEIYGPLIFTSVISAFLELVWELYILLGPIFPNQLK
LNILLIIFVLFCFIRLGGIIYPCNNFLHEIQWFNDKLHWKILNDKTGRYSNNEMFFFHFI
AYKKTKFSACGFFDIDYTLIGTMISVCTTYLVIVLQYGQGSQS
>HhalGr104h
MGTQLSSVFKFPRIVGLFPFDNSFQWSRKWLMYSIFIQLLSLPSMVLASLHYYNDVVNVR
NRTKTILIVLSYIKYLLGYFCNIFTVIQLTIKRNSVFHLLDSMNKEIVQCRQFPKRSFYT
TYLNLICDLLFTIVWIISIDESFQPENLNITLLSLLSFTSTLSIIGQLMDIMRALTFLVG
EITKGFDDVSIIALERISAYGECINEIYGPLLLIMVISPFLELVYNSYMFLGPIYSNRLN
LKFMLLFFILLCFCRLASIIYPCNNFLNQIQWFNDKLHWKILNDKTGRYSNNEMFFFHFI
AYKKTKFSACGFFDIDYTLIGTMISVCTTYLVIVLQYGQGSQS
>HhalGr105a
MTDPRLNAIFTVPRVLGTFPMDKTFLLSKTWLTYTVIFQAINVHLVIRGVSYYILKFSIH
TARHMEVLEALSCTGALLSVSCNIFFMVRLILIRKNVLQLLEKISEALLKYNNFPKIRFR
FIYSSIFFLLIPVSVLILSGGSNLTFYSIELIFMVYFSCTSTFSIVCQFWDLMQVLVTLV
RNTNVYEECSINILEQLTSMAESMNDIYGPYLLFMIGSIMFRLVAYCYSLLLPIFPGMLA
NNAMLVIYSTMCMVSLVAVAYSCLNFSHQIDEFNNKLLWKMLNDKTGRYIENEKFNFHFT
AYKAIKFTACGFFNMDYSLISSMISVCTTYLVIVLQYGKSS
>HhalGr105b
MAGAFVSDIFNVPRILGLFPLDVKFQLSKKWIIYASLLQLINILIGIRSVTLGINFTPMI
EEKFMMVFPFIDVIDRSFAHMRQVFTVVYIVRKQESIFELFNKINQTITRHGSFPIYRFR
FTRNCLILIACLVMSPISWDPNFINITQIINCSGLLINFSSALSIVGQFWDLMQVLTGLV
HDKTYELNESSIDAMENLSTIGESIGEIYGPILLIFIVSCFPRLIMDLYAVLMHVFPHML
TANILMLLSAFMGSFFVSSTIYSINKFLNQIDEFNNKLLWKMLNDKTGRYIENEKFNFHF
TAYKAIKFTACGFFNMDYSLISSMISVCTTYLVIVLQYGKSS
>HhalGr105c
MEDSVLSDIFNVSRVLGLFPLDGKFLLSKKWLVYTTLFQLLNVMVGFSTATMKIRFSIGI
EIRYFRIFLLIDGFDRVFSHFRQIFTVVYIVRKRNSILELFNSINQIVTRHGNSLNYRFR
FTRYCLFFCFILELSPLLFGRNHYNSYIFINSFILFVNFSSTASIVGQIWDLMSVLTKLV
HTNTSECDESCIDALKHLSTIGEFIDEIYGPLLLIVIVSCFPRMIMDLYAILMQIFPHML
TLNILMLLSALMGSFFVSSIAYSINKFLNQIDEFNNKLLWKMLNDKTGRYIENEKFNFHF
TAYKAIKFTACGFFNMDYSLISSMISVCTTYLVIVLQYGKSS
>HhalGr105d
MVDSELSRMFNISRLLGSFSMDNKFLLSKKWLIYSIFVHMLSIILVVKLFIEDYINIDAY
ETRQLSVFLVTNDTFTAFGYFNNILMVFCFISRRERIFELMSILNETIVSYGQFRKIRFP
FVYGCILFFALMQLIWFHLDQRPVLDIALSYGLTFLSSISTACIVSQIRDLTQLLADLVR
DSTKACDESSIDLLEQFSYIAELIDDVYGPLLIGIVTSFFFGLSASFYAFLVPLTQIMLE
NILLWVMILGFFIQLSAISNAYSFFLNQIDEFNNKLLWKMLNDKTGRYIENEKFNFHFTA
YKAIKFTACGFFNMDYSLISSMISVCTTYLVIVLQYGKSS
>HhalGr105e
MEDSVLSDIFNVSRVLGLFPLDGKFLLSKKWLVYTTLFQLLNVMVGFSTATMKIRFSIGI
EIRYFRIFLLIDGFDRVFSHFRQIFTVVYIVRKRNSILELFNSINQIVTRHGNSLNYRFR
FTRYCLFFCFILELSPLLFGRNHYNSYIFINSFILFVNFSSTASIVGQIWDLMSVLTKLV
HTNTSECDESCIDALKHLSTIGEFIDEIYGPLLLIVIVSCFPRMIMDLYAILMQIFPHML
TLNILMLLSALMGSFFVSSIAYSINKFLNQIDEFNNKLLWKMLNDKTGRYIENEKFNFHF
TAYKAIKFTACGFFNMDYSLISSMISVCTTYLVIVLQYGKSS
>HhalGr105f
MMAGLMLHDIFYFSRFLGLFPLNSNSVLSKKWLVYATLFQLSNITVGCFSLITTIHFSTG
MEKRYEKVFHSIDAFDRVFAYFRQLFIVVYFVRRRNSIFLLFNKINEVISNHGNFLNYRF
CFTRNCLLFIACLELSPIILIGSHSITLIINALVLFINFSSTASIVGQVWNLMQVLTKLL
HDNSYECDECSIDELEHLSTIGESIDEIYGPLLLMVIVSSLPRLIMDLYIVLMQFFSDWF
VMNLIILLSALLGFFLVYIIAHSYSEFLNQIDEFNNKLLWKMLNDKTGRYIENEKFNFHF
TAYKAIKFTACGFFNMDYSLISSMISVCTTYLVIVLQYGKSS
>HhalGr106
MDTNIKYSVERALEQILFIPRLVGSFPLDRNYKLSWRLWVFIIDVIVYFVLAFYEIFIKK
FQPQSNYIFMLMFAVQLPSLTNFVSMYSKLNRIKDFFKELLAFEQYTREIGVVWNCHYRW
KKYLSLLFLGNSIIASLLDLNDLNEMIDTIVRRIHLYIACLIIANQISGTTSLLASSIAH
LKYIRDDRQLLRRFEHLIFLRRNIEDYFGLQILAICTSSFVTSVLLAFWFTTNFLNMFHK
VSLFLLSLYPLVTVCIPLLSVVSQAKKIDKLLYRRLLANPDDELLEFHMIAKRDVSFTAF
GFFHINSSLISSMIGAGTTYLVILLQYGE
>HhalGr107aF
MVETNDDEMCDMEAAVYDLLSIPRFIGTFPFDQNHKFVPYRLIFLIGNFIAYAYVRSATM
PQDLSVKRLTVISFLFLIMILPPIIHLIWLYINVSSLKEFYFKITQVGKYFQSVGVKLDT
SCMWIHKYLSLILILKVSVIGICLFPKFFYLYFIHFSWLYVSIYSLYDQIFGIFLVTRES
FSRLKDITNDHKLLQNREIMVSICKAVEKLFSMQILFIISTSFIIFLLVFFQILNKQTKI
YWIYQWPVLSLTVYPIIRMITSVRSIIMQVKKIDKHLYKRLMANPYDELLEFHMIAKRDV
HFTAFGFFYVNSSLIGSMIGAGTTYLVILLQYAD
>HhalGr107bF
MAETNNDVMCDIERAIYDLWSVPRFMGTYPFNRNYEFDPYRLIFLFFNFTAYVYISSPGF
QSGLSFITSVIFLFILFMLISPPIIHLIWLYLKVSHLKEFHSEISQVGKYFRSVGVKWDF
SYYWIYKYSSLILILQLFIISSFLAPTLTSSYFINLSWLYVSVYSLYDQIFGLFELTSYS
FSRLKHITNDKKLLKSREIMVSLCKVIEELFSAQILYIIAMSFSIGLSVMFQILSKRKNK
NWIAIWSALILTIYPIIRMITSVRSIVMQVKKIDKHLYKRLMANPYDELLEFHMIAKRDV
HFTAFGFFYVNSSLIGSMIGAGTTYLVILLQYAD
>HhalGr108P
MSQDMDNGVVETAIQEILTISRLVGTFPLDRNYKLSWGLLVFLFDLISVVSLTYRMLLTL
NKAHHVYLTIFHWSLLLFPAFINFVCIYMKLERLRDLFKEFLAFEEYMYRIGVVWRYRYK
WWNKYMSLLTVVLAGIPDFELSWKEXMILIRYTHLYIVFSTIVDQVYGTASILASALAHL
KYIRDDRQLLRKFEQLIFLRRHIEDYFGPQILAITASSFVLTVMILFYLSVYNTTVFQKA
SRLAVTVIPFVMLCIPLLSIIZQAKKIDKLLNRRLLANPDDKMLEFHLIAKRDITFSAFG
FVVINSTLIGZMIGAGTTYLVILLQYA
>HhalGr109aP
MKSGNVDSKGVETVFLEIFSISRLCGTFPLDCKFKLSWGLLVFLFDLVSVFVLTYIRLEI
WHNTRHVYLTIFHWSLLLFPAFTNFVCIYTKLERLRDLFKEFLAFEEYMSGIEVLWRYRY
KWWNKYRSLLTVMLAGIPEFHLDWKETIWSLIKHIHIYIVFSTIVDQVYGTTSILASALS
HLKHIRDNRQLLRKFEQLIFLRRHIEDYFGPQILAITASSFVQTVMILFYFSVYNMTVFQ
KASLIAVTVSPFVMLSIPLLSIIZQAKKIDKLLYRRLLANPDDKMLEFHMIAKRDVTFTA
FGFFHINSTLIGSMIGAGTTYLVILLQYAQ
>HhalGr109b
MVEENSEVICDIETTMNDLLSIPRFLGTFPFNRNHEFVPLRLSFVFMTTIAHSYIVYKKL
SWTPNLIKKTSYVLSIAIMNLPPFIHVVWLYIKNYRLKEFYLKLILIGKYFRSVGIEWDI
CFKWIYKYLSLVLIVIFFTIFVYMKMEFPYGFTIDLTWVYVAIYSLYDQISSFCVVLSYS
FSRLKYITDNRQLLKKKEILASLCKLIEELFSLQFLYILFVSFIDIVYVLFTIFKGGFGH
TLIMCWLSFILSIYPLIRMIIMLNNVIIQAKKIDKLLYRRLLANPDDKMLEFHMIAKRDV
TFTAFGFFHINSTLIGSMIGAGTTYLVILLQYAQ
>HhalGr109c
MAEGNNTEICDIETVMDELLSIPRFLGTFPFNQNREFVYWRLILLFTAVIVHLYVAYQWF
LSAPSEMNKIIVYLSIVLLELPPFIHIACLYTNISRLKEFHFKLTLIGKYFRNIGIEWNI
SFKWIYKYLSLVLIVQFITIYIFMKIDFPYGFFLHLIWVYISIYCLYDQIFSFCAVLSYS
FSRLKYVTDNKQLLKKKEILASLCKIVEELFSLQILYIMFISFTDNIHVLFNIFKGGSRP
RLIISWLSFVLTVYPLIRMVISVNYVMIQAKKIDKLLYRRLLANPDDKMLEFHMIAKRDV
TFTAFGFFHINSTLIGSMIGAGTTYLVILLQYAQ
>HhalGr110
MDNRGKYCVNIAFEQIFFIPRLVGTFPLDHKYELSWKVLIFIIDFIFNSLMALHEFWMAR
TPFHGYLALLRWGFLLPASFINFVCVYFKVEQLMDFFKELHAFEQYLYRIGVTWNYQYKW
WNKYLSMLVAVNSISGWFYDFNLKAFILVTIRRIHVYIVFYTIIDQVTGTTSLLASAFGH
LKNIRVDRELLKKFEQLIVLSRSVEDYFGPQILAITAWSFVSSVTVTYWFVISGLNVFQA
ACLCFLTAYPLVVIYIPFLSIVSQARKINKLLYRRLLANPNDIMLEFHMIAKKSVTFTAY
GFFRINSSLVGSMIGAGTTYLVILLQYGK
>HhalGr111
MVTVIPCQPTIGKVELILNDVFKLSRFIGTFPIDSEYSGISKLDIAKVVLYIFPSILATI
VSCWIFLNEDLFVALKIVSTIHAMSPVIFYWIHLAWLLNYRFLLEEFYKEMKDVEYILWK
SGVYWFYKPSWFTKYLSLAVMSACSLTWIILYVGIRNSAIIDHVRAISSITTFLMFTALM
TVVNQYSTLVVVLVSILREIKSVTESKTVIKLTDQLLNLCQKVNSIYEPQIFIYIIIIFA
INLFYIYGRMILQEYFSTLSLIWLMSFISSLVYIVISIREFSQEVKKINKMLYRRLLHNL
DDEILQFHLVAKRDIVFTAAGFFTLENTLICTMFTTGVNYLVFFIQYM
>HhalGr112C
MIGVTPHQPTISKVELVLNDIFKLSRAFGTFPINSKYSGICKVNLLKSIFIYLPLTLIAV
ILVCWVVNQQYKLLALKIMDMVYTISPVIFYWVHLAWMIKNMALLKEVFNELKDIEYHLW
NNGVRWCYKYSWYTKYLLLVGIFFSDMTWVIINEKYQSFINIVGTNVMYYAVITVMNQYT
TLIQLLQTLLRSARSIEESKTVIKLADKLSALCQSVNMLYEPHIFLYIVVIFVVSLFAIY
MTILLKESLPEIIVWALLLMFPLVQIVISVGNFSHEVKKTNLVLYGRLLDNLDDEILQFH
LVAKRDIVFTAAGFFTLETALICT
>HhalGr113
MVKVITIQPTIGKIERVFNDVFKFARVIGTFPINSEYSGISKMSLVKSILLHFVPTAIAI
RSSYRRAFYKHGMLAVKLWKIIYYMSSVIFYWIHLVWLMRKRILLKELYEEMKDIEYDLW
KNNVYWFYKTSWCRKYLSMSAILATVVLWIINNNFNNVINIIASYQMFNAFINVISQYAN
VVEVLTSILKEVKLIEGSVTVVRLTDKLLALCQHVNTLYEPQLFLYIFFVFLHNLFYIYT
TILQEEHLSLNGSVWIMSFIFPLVQTVVTVGAFSQEVKKTNKMLYRRLLNNLEDEMLQFH
LVAKRDLVFTAAGFFTLENTLICTMVTTGIDYLIFFLQYM
>HhalGr114a
MVIVIPSQPTIGKVVLILNDVFKFSRVVGTFPINSEYSGICKVNLIKCFFLYLSLTVSAV
ISFYGIIFEVRTMLAVKLWRIIYCVSSVIFYWIHLAWLIKNRMLLYELYEELKNIEYHLW
RNGVFWSYKPSWCSKYLCFSIICLSDTFSFIIYNKYRTFLDISGSMLMYYALIIIMSQYT
TLIEVLLSVLRVIRQVEESKTVVKLDDKLLALCQKVNTLYEPQLFVYIVVIFVLNLFFAY
VTILRKEYFLPLPTFWLMSFIFPLFQMIIIVGNFSHEVKITNKMLYRRLLKNLEDETLQF
HLLAKRDLVFTAAGFFILENTLICTMVTTGIDYLIFFLQYM
>HhalGr114b
MIDIIEVRSQPTLGKIEQVFKDIFKLSRMVGTFPINSDYSGLCKINLLISVIFYLSLTAN
TMISLYRNILDECDMVAGRIWKTIFYTSSVSFYWIHLTWLIKNRMLLKEIYEDLKDIEFN
LWKNGVYWVYKPSRTTKYLCLIAMSLSDFLSFISYERYLRIREVIGCMIMYYALIVIICQ
YTTLVYALLSILREIRSIEDNKTIIKLTNELLVLSQKVNTLYEPQLLLYIVVIFIIDLFF
IYVSILRKELGNLIIVAFWMMSFISPLVQILVRVTAFSQEVKITNKMLYRRLLKNLEDET
LQFHLLAKRDLVFTAAGFFILENTLICTMVTTGIDYLIFFLQYM
>HhalGr114c
MIDIIEVRCQPTLGKIEQVFKDIFKLSRMVGTFPINSDYSGLCKINLSKSVILYLSLTAN
AMMSLYRIILDASDMVAGRLSKTIFYTSSVSFYWIHLTWLIKNRMLLKEIYEELKDMEYN
LWKHGVYWVYKPSWRTKYLCLTAICLSDFLSFMFYERYLRIKEVIGCMIMYYALIVIICQ
YTTLVNALLSILREIRSIEDNKTVIKLTNELLALCQKVNTLYEPQLLLYIVVIFIIDLFF
IYVSILRKELVNLIVGAFWMMSFVSPLVQLLVRVAAFSQEVKITNKMLYRRLLKNLEDET
LQFHLLAKRDLVFTAAGFFILENTLICTMVTTGIDYLIFFLQYM
>HhalGr114d
MVGVTPCQPTIGVVRMVLNDVFKLSRVIGTFPIDSEYSRICKKNLARRIFLYILPSAIAM
MFFHQIIVDEYEIFSAKIWKIIYSISSAIFYWIDLVWLIRNRILLKEFYYELKDIEYNLW
KNGVFWSYKPSWSTKYLCMIGMFLCVLFWITKYYQKIIYIIATYIMVNALINIMCQYTIL
LQVLLSVLREIKSIEDSRTVVKLTDKLLALCQNVNALYEPQLFWYILAIFMFNLFFIYVS
ILRKAHFTPIYVIWLMFFIFPLVQTVNSVANFSQEVKITNKMLYRRLLKNLEDETLQFHL
LAKRDLVFTAAGFFILENTLICTMVTTGIDYLIFFLQYM
>HhalGr115a
MIQVTPYQPTSGKVELVLDDVFKLSRVLGTFPIDKEYFCISKYNLAKGFVLYVLGIIIIT
VWANSVPHENLSIFHKLRFIFQIILIVIFHLTNLVSLVGKRQIVRELYDELKDIEYQFLK
NGIDFSYKPSWSIKYIGFTTMIICEIVWETVYQRWKNVELRAPHHIAYPPLFSITGQYLG
LLQLCLSILRQVRRMEDIDTVIKLTAKESAFCDKMNTLYEALLLAYVLNIFAVIIIVIYV
KIIQGSTINVGTLCWMTNFVSPLLLVVLYTRYISQEVKKINKMLYRRLLYNLDDEMLYFH
LVAKREIVFTVYGFFNMKCTLIFSMITTGIDYLVFLIQYM
>HhalGr115b
MIEVKPCQPTIGKVELILNDVFKLSKVLGTFPINKEYSGISKYNLAKGFVLYVLAGVIIT
VWANSIPHHDLPMVDKVRFICQIIPIIFFHLTNLVSLVGKRLQVKELYDELKDIEYQMWR
SGIDWAYKPSWFIKYIGFLCMIVTHLMWETFHTKWKYVEIRITHHITYPALHSIISQYLI
LLQLCLSISRKVRTIEDSDTVIKLTDKLSALCEKVNTLYEAQILAYIINIFVVMLVVVYV
KIIQGTVIYIGTVLWVGTYITPLLLITLYTGFISQQVKKINKMLYRRLLYNLDDEMLYFH
LVAKREIVFTVYGFFNMKCTLIFSMITTGIDYLVFLIQYM
>HhalGr115c
MVQVKPCHPTIGKVEKILNDVFKLSRILGTFPIDKEYSGISKYNLAKGFVLYVLAGVIIT
VWANCIPHDGLPMFDKVRFICQIIPIIFFHLTNLVSLVGKRLLVKELCDELKDIEYQMWR
NGINWSYKPLWCIKYIGFTVMIISDLLWETVYQRWKNIELRITHHLTYPALHSITGQYLA
LLQLCLSISRKVRTIEDSETVIKLTDKLSVLYEKVNTLYEVQLFTYILNIFIVMLVVIYV
KIVQGEIIYIGTVCWMANYVSPLLMIVLCTGYISQEVKKINKMLYRRLLYNLDDEMLYFH
LVAKREIVFTVYGFFNMKCTLIFSMITTGIDYLVFLIQYM
>HhalGr116aF
MVLRPNQPLGKVPLILNDVFKLSKVLGSFPINSEFSGIAKFNVAKGLVLNLLAVAYAIHL
SNVIWQREMPLGNKIAFSVQIVLQASFNFINLSTLVANSLLLKELYEELKDVEYDLWKNG
VDWFYKASWYTKYFGFVSAIIYLVIWEIVHDFFKYILFNLIHFMTVPTAFSIMSQYMALL
QICLTLIRDIRQLEDTRAMVKLYEKVLTVCRKVNTIYEQQIFLYIVSIFFIYIFTIYREV
HHPMVLQKNVIWHIFRLFLFLHPLFPILRCIGCISEEVKKINKMLYRKLLFNLDDETLQF
HLVTKRDIVFSAGGFFDLGNTLIWSMFTTAITYLVFLVQYM
>HhalGr116b
MVNVTPCHPTIGKVPLILNDIFKLSRLIGTFPMNSEFSGISKFNLAKGLVLYLSVAVFAI
PLLYSLWQKETPLANKITFTTQILLQTLFHLINLPWLVTNRFILKELYEDLKDIDYHLWK
NGVDWFHKPSWSTKYFSFVIAILYLITWEIGHDLCTFFVYNIIHYLTIPGIYSIMSQYIA
LIQICLSMLRDIRLLQDMRTVVKLNEKVLALCRKVNTLYEQQLLFYIVSIFFIYLFTIYT
KIVHSNFFEDSAAWHLTRLLLFLHPLFPIIRCVGCISKEVKKINKMLYRKLLFNLDDETL
QFHLVTKRDIVFSAGGFFDLGNTLIWSMFTTAITYLVFLVQYM
>HhalGr117a
MATVVLSQPTIGKVELGLNELFQVPRMIGTFPIDYNYSEISKFNLTKGIVFNLLTAAISI
TWFNSFSLRKEKSFIEKVGNILQIVLPLCFSWINLMWLISNKCLVKEIYEELIDMEHHLS
KRVVRILYNTTWLTKYLSLTLMVASDVVWELICDELRNPQDIVVYSSAYAPLHLVMSQYV
GLVEVLLSILRGVRSIEESESVIKLTDKLLALCQKVNTLYGLQLFLYINIVFFTILILAY
VPIHDWLSFSPILTIWAISFFSPLVQIILYIGNFNHEVKKINKTLYKRLLLNLDDETLEF
HLMVKREIVFTAGGFFDLGNTLIWSMFTTVVNYLVFLVQYT
>HhalGr117b
MVTIVLSQPTIGKVELGLNDLFKVPRMIGTFPIDSNYSGISKFNLTKGIVFNLLTTTISI
MWFNSLSWRTEISFVEKLGNVLHILNPVFFNWIHLSWSVRNRYLIKEIYNELREIEYQLS
KSGVCLFYNPTWFTKYLSLAVMLSCEFLWELITKKLKTPQDNLVYIAAYTPFLSVMSQYV
ALIEVLLSILRGIRSIEESVSVVKLTDKLLALCQKVNTLYELQLFLYIDILFVMILILTY
VPIHDWSSFSPILGIWAMSFFFPLFQMILYVGMFCKEVKKINKTLYKRLLLNLDDETLEF
HLMVKREIVFTAGGFFDLGNTLIWSMFTTVVNYLVFLVQYT
>HhalGr118aF
MVKVKPCQPTIGKVRLVLKDVFKLSRVIGTFPIDFQYSNISKINLAKGLVLYFLTVVVAI
VPLYFLTLENVSLRIKVPEIIRMIPIFILHWTHLSHLVLKRSLLKGVYDELKDIEYQFWK
MDINWFHKPSWCTKYLSFAVMTVCGIGWEVLYPRPNVLFRLPNHITYISLFSITSQYLAL
LQICLSMLRQVRAVEESGTIVKLTDKLLALCHDVNALYEPQLLLYIVNIFVIILAVVYQG
VIKNMTNTIDKHIWKMAFVYPLGLITLHVGYISQEVKNINKMLYRRLLYNLDDEMLYFHL
VAKRDIVFTAHGFFNLKNNLIFSMITTGINYLIFLIQYM
>HhalGr118b
MIPCQPTIGKVQQVLNDVFKFSRVLGTFPIDSKYSGISKYNFAKGAVLYVLAAIIVIVLS
HIVTLDGNLSRQVRFILQSVLTIIFHLANLVSLLGNRRLVKELYDELMDIEYQLWKNNID
WSYKPSWCLTYIFFTLPIIFNLAWEIIITSGKNIELRLPYYVTHSALFSITSQYLALLQL
CLSLLRHVKTIQESGTVIKLTDKILALYQKVNILHETQLLIYILNIFLVILVSIYAKIIQ
GEPINIVTACWMVNFVSPLFLITLCTGYISQEVKNINKMLYRRLLYNLDDEMLYFHLVAK
RDIVFTAHGFFNLKNNLIFSMITTGINYLIFLIQYM
>HhalGr118c
MLKVIPCQPTIGKVDQVLNGVFKPSRLFGTFPIDSEYSGISKYNFAKGVVLYVLVSIIAT
ASVSIQSHDDQILMHKVRFILQTIPNIIFHLTNLVSLLGNRRLVKKLYDELKDIQYQLWK
NNIDWFYKPSWYLQYAGFIAALITNLIFEILYTRWQNIEIRFPYYITYVSLYSITSQYLA
LLQLCLSILRHVKTIQESGTVIKLTDKVLALCQKVNTLYEAQLLAYISNIFFVLLIVIYF
KTILGETFNAITVWWIVSLVSPLLLITLCTGYISQEVKNINKMLYRRLLYNLDDEMLYFH
LVAKRDIVFTAHGFFNLKNNLIFSMITTGINYLIFLIQYM
>HhalGr119aJ
MVRVEPCQPSIGKVDLVLKDVFWFSRLIGMFPIDNEYSAISKLNLAKGIILYLPIAVFAV
LMFYRIALNEDELLAEKVTFVLQTLLPIIFCWTHLAWIIRNNYILKELYVGLKDIEYHLW
KSNICWFYKPNWCTKYLSVTVMLVGDLLWDIFKNFQAPEYLAYYLLDAAVITIMSQYALL
LQILLYLLRDIRAMEESDIIIKLTDKLLALCQKLNTLYELQLLLYIVLMYLFILFKSLDM
ILRRETITGGPLIFLMSLVLPVAQTVMNIGLFSQEKVKKTNKMLYRRLLYNLDDETLQFH
LVAKRDIVFTAGGFFILENTLICTMITTGINYLVFFLQYM
>HhalGr119bJ
MVPVTPCQLTIGKIDLVLNDVFKFSRFIGTFPIDHEYSGISKLILVKCVILNLPADFILI
FISYQTTLLQDILLSEKLMYAVQTIPPILFCWVHLAWIMRNKCLLKELYDEFKDTEYHLW
KSGISWIYKPNLWRKYLSVAAMLVSSILWDIFVDGSEGLENFSFYIIHTALITIVSQYVD
LVQVLLSFLREIRTIEESKTVIMLTDKLFSLCQKIIAVYEPQLFLYIVVVYLFILFTVYD
FMMEGEAVNLIGVIWILSFMSPLILIVICVGEFYEEVKKTNKMLYRRLLYNLDDETLQFH
LVAKRDIVFTAGGFFILENTLICTMITTGINYLVFFLQYM
>HhalGr119cJ
MVSLAPCQPTIGKVDLVLDDVFNFSRLIGMFPIDFRVSVIHRCNLAKGIILYLPTSAISI
LVLHRSISSEDVLLETKVSFTIITLTPILLILIHFACLIRNKCLLKELYDELKGIEYQFW
KSGVGWFHRTNWFTKYFSIPIMLVSCLVWDTIDGNQLPEATAYYFIYTAFLTIMIQYAIL
IQVFLSILRSIRTIEESRIVIQLADKLLALCRNVNTLYAPQLFLCISLTYFLILFTVLYV
IRTMGTGGPYTLIFLVSLMSPVVQIVIQIGFFSQEVKKTNKMLYRRLLYNLDDETLQFHL
VAKRDIVFTAGGFFILENTLICTMITTGINYLVFFLQYM
>HhalGr119dJ
MVSVAPCQPAIGKVDLVLNDVFKLSRLIGTFPIDQEYSAISKWNLAKATILYLPGTIMAI
LQIRWLILLENVLFVDKVTYSLQTTLPIGFCWIHIAWLVRNRCLMKDLYGELKDMEYNLW
KSGICWIHKPNCCIKYITLAIMLVSIISWDTMNGFANPENFTYYIFDVALVTITSDYAIL
VQVFLSILTYVRAIEDSHIVIKLADKVLALCRKFNKLYELQIVWYLAFVYFYILFSVFIM
IVRNKKITGLPLIYLTSLVSPFVHIVLNVRFFSQEVKKTNKMLYRRLLYNLDDETLQFHL
VAKRDIVFTAGGFFILENTLICTMITTGINYLVFFLQYM
>HhalGr119eJ
MVSLAPCQPTIGKVDLVLDDVFNFSRLIGMFPIDFRVSVIHRCNLAKGIILYLPTSAISI
LVLHRSISSEDVLLETKVSFTIITLTPILLILIHFACLIRNKCLLKELYDELKGIEYQFW
KSGVGWFHRTNWFTKYFSIPIMLVSCLVWDTIDGNQLPEATAYYFIYTAFLTIMIQYAIL
IQVFLSILRSIRTIEESRIVIQLADKLLALCRNVNTLYAPQLFLCISLTYFLILFTVLYV
IRTMGTGGPYTLIFLVSLMSPVVQIVIQIGFFSQEVKKTNKMLYRRLLYNLDDETLQFHL
VAKRDIVFTAGGFFILENTLICTMITTGINYLVFFLQYM
>HhalGr119f
MVTVAPCQPTTGMVDLVLKDVFKFSRFIGTFPIDYEYSGISKTNLAKGIILYIPAVVIGI
SLLHRMSSREEIFLSEKLLYVVETIPPIMFYWIHLVWLIRNKSVLKELYDELLDIEYQLR
KSGVCWNYESNWYTNYLGVTSMLVTSISWDIFVENFVYLKNTEYIAFYIIHTVLITIINQ
YMAMVKLSLTILRDIRTIEDSKIVVKLTDEVLALCQKIITVYEPHIFLYVVVIYLVLLFT
AYCMIIGIETLNAIGVIWLMSFMCPLVQIVMTVGKFYKEVKKTNKMLYRRLLYNLDDETL
QFHLVAKRDIVFTAGGFFILENTLICTMITTGINYLVFFLQYM
>HhalGr119g
MAIVAPCQPTIGKVDDVLNEVFKLSRFIGTFPIDYEYSAISQLNLAKGIILYLPSGVMVV
SLVYRIILQDDALLAHKVTYVLQSLPPILFCYMHVARLIRSKGLLNEIYNELKEIGYNLW
KCGVCWFYKPHWCTKYLSLAVMLGSSLLWDIPDGTLCLEYLPFYIIDIAFITIMSEYAIL
VQVLTSILRSIKKVEESKTVVMLIDKLLTLSKKLNTLYEPQLVWYIVVVYLLILFTVFDL
ILAMKTIMGFPLISLMSLLFPIAQIIMNVGYFSQEVKKTNKMLYRRLLYNLDDETLQFHL
VAKRDIVFTAGGFFILENTLICTMITTGINYLVFFLQYM
>HhalGr119h
MVTVVPCLPTTGKVDLVLKDVFKFSRLIGTFPIDYDYSAISTSNLAKGVILHLSSAAIGV
LLVYGVTSDESILLSEKLMCILQIIPPIMFYWIYLARIIRNKWLLKEVYDELKDIEYHMW
KNGVNWCYKPNWFSKYLSVTANLISSMLWDAVDGYQNPNYMVCYLIHTTLIAIVTQYANL
LHVLTSILRDIRMIEDSKSVIKLTDKLFALCEKVMTVYEPQICLYIIVIYLFLLFTIYIM
FIIVENMISIDVIWMMSFMSPLVQIVLHVTVFSKEVKKTNKMLYRRLLYNLDDETLQFHL
VAKRDIVFTAGGFFILENTLICTMITTGINYLVFFLQYM
>HhalGr120a
MPSTPSNKDASMVALELCWWGKTRQVLEEVFRKPRLTATFPFTNSYDALLWPSVVLDIVG
ITLSIIGVYYSLNFELDVNIFNVPLIRILKSVLSTTFNTFSPLWMIFNHKYLIKLLKSIS
SVDKELENASLKWKRKHFGIPFFVLPSIMIIITLAHSVVLYLKLDLLDAFAFVIVIISSC
PIMSYLWQYLALHDVLSSLMNRIRELDDANSFVNCYHSLVIAYRSVDQLYGLQILIYFFK
GMQSVIHSLHFNFSKNKFDFLFICQILWACFHSIILLLLIRRCNSSVVQSKMVNEQLYKR
MVYEDNNNLIHDKLLAFHLSSCRKLVFTACGFFNLDNSLICSMVACATTYLVIMLQFTLP
TNLQANNQSFAHF
>HhalGr120b
MPTCGKKKSTVTLELCWWEQTRLALEEVFRKARLTGTFPFTSGYNILLWPSAAMAIICII
CSIIGLCYSKYVKLDIIAFNILLIRSVRSILTTINNILLPLWMIHNRKSLSKLLRSIYFV
EKELNKASLEWKWKRNYLSFFMIPSMAGVIAIIQCLWLYKDNDFFTALSFIFVTFSAFPS
MSYMWQYLTLHEVLVSIMIRISELEDSDFFVNCYHSLVVAYRAIDKLYGVQIIIFFIMAM
FSSLHSLHFAFSKDKFDFMIVCQILWACYYATIILLIIKRCSSSITQSKMVNEQLYKRMV
YEDNNNLIHDKLLAFHLSSCRKLVFTACGFFNLDNSLICSMVACATTYLVIMLQFTLPTN
LQANNQSFAHF
>HhalGr120c
MTTCSPKKSTVTLERTSLGLEEVFRKPRLAGTFPFTSGYNILLWPSAVMAIICILCSIIG
VCYSKYVKLDIIAFNIPLIRIIRSILTTIYNILSPLWMIHNHKSLSKLLRSIYFVEKELN
KASLKWKRNHLSFFWIPSMVGVIAIIQCLWMYKDNNLFTTFSFIFVTFSAFPSMSYMWQY
LTLHDVLMSLLIRISELEDSDFFVNCYHSLVVAYRTIDKLYGLQIMIFFIMAMFSSLHSL
HFAFSKDKFNFMIVCQILWTCYYTTIILLLIKRCSSSVTQSKMVNEQLYKRMVYEDNNNL
IHDKLLAFHLSSCRKLVFTACGFFNLDNSLICSMVACATTYLVIMLQFTLPTNLQANNQS
FAHF
>HhalGr120d
MPNIRNSKVPVFALELCWWEQTRLLMEEIFRKPRLIGTFPFTNGYNIALWPSIALVAAVI
SLSLLSISFIPKMELKGNYINVVMVWILRGIIATLYNILSPLWMVYNHKCLIKCLRLISS
VVKKLDKATQTCKRKLISFFLFPAIGTTITVAHCIFLYHTDGIISAFSLIIVVICTCPTM
SYVWQYLTLHDVLRSLMIRISNLRDVDDFVNCYHSLVLAYRSMNKLYGLQIMIYFVMAMR
SVLHSLYFTFTNEEFDTMTTFQILWASFSSAMVLLIIRRCNASVAQSKMVNEQLYKRMVY
EDNNNLIHDKLLAFHLSSCRKLVFTACGFFNLDNSLICSMVACATTYLVIMLQFTLPTNL
QANNQSFAHF
>HhalGr120e
MVSFRKKKMCLGTLELCWWEQTRVVLEEVFRMPRLTATFPFNTCYDVRAWPPAVLVVIVV
TLSLLSVGFTPETELRAKIFNLFVFRTMKGIVATIYNIVSPLWMISNHKCLIKILRSVAT
VQKELDKASLKWNYKSMHFSFFLLPAVWYTIALGNGGSLYLKNGFFSAFTFATVVLSSCT
TMSYMWQYVSLHDVLRSLMMSISQLEDTDSFVNCYYSIVLAYRAIDKLYGLQIMINIVWM
MLCILHRLHTIFMNKGLDVITFFSSAWFFFYSGMIIQIIKTCNYSVRQSKMVNEQLYKRM
VYEDNNNLIHDKLLAFHLSSCRKLVFTACGFFNLDNSLICSMVACATTYLVIMLQFTLPT
NLQANNQSFAHF
>HhalGr121a
MRRYIECNSLEKACKKIFHFSRMVGMFPLSDDCRFVLKFSVAPAIVFLGLSVHSIHWIYR
GELVSYQFRTLFHKYLHVFRKLSATTSCILIVSQLVFERKKLSSILNNLKVIDSELALLN
ERSNMKLRPMKYLFNIFISICTIFVQSLSNIPAFSMEEHIETVLLAIFINQVSAFCDLFK
YSLEQISAFPSFGKEKHYTLRTRIYNIIKESTENMNDCYGIGLFFMITLLFITILHQLYQ
YFDKSEAVTIEILNFFFTMAGDLWLLLQLIFACNGVTSKANMFNNSLYNELIKDGCNDTP
NLEEIYFHFEQAKEFQLTANKFFRVDKQLMCSMIITGTTYLVILLQYSD
>HhalGr121b
MKWYIKCNNLEEACKTIFRFSRMVCMFPLLDDCQFSPKFCIAPVIVFFGLSVHCVLWISE
GALVSHQFDYVFHKYLHIFRKLSATASCILIVSQLVLKRQKLRLILNDLKVIDSELGILS
KKPIMTLRPMKYLFNTFISIFLVFIQSLSPPATFWMAQHMDLVLLAVFINQLSAFCDLFK
YSLEQISTFPCFKLNKYYTLRTRLYNILEDCTENVNDCYGIGMFFMITLFFITILHQLYQ
YFDKTIITVIDIVNIFITATGYLWLVLQLILPCNGVVSKANMFNNSLYNELIKDGCNDTP
NLEEIYFHFEQAKEFQLTANKFFRVDKQLMCSMIITGTTYLVILLQYSD
>HhalGr122
MKWCIECSSLEEACKKIFQISRMVAMFPLSDECQFSPKFLIVPAIVCCMLSINSTYWIAT
GQPYLNLDKSFFHRYIHNFRKLTMTFSYTLFVCQLVLEREKLRHLLNNLRIINTQLAFLN
KRPISALSATKYLFNISLSIFVLIIQVLSDHAVFWMRGLIETILLAVYINQMLAFCDLFK
HCLEQISVFPRLTRNKRFTQRTRIYNVIEECSQNIDDVYGIGMFFIITSFFVTILHQFFQ
YLNRTVVTAPEITGVFLTAACNLWLILQLIIACSGVAAKAKMFNKTLYNELMNDGCKNVP
NHKEIYFHFERASEFRFTASGFFSVDQNLICSMIITGTTYLVILMQYSDK
>HhalGr123F
MKSIGSSNCLDGFKKTLRMSRFYGIMPLDEQCHLGPVLILITIVIYLLQLVFISAWFWLY
YVGLMKRNINNFLTIFRMCCSVVSLVLISFRFAQKREELKAIMWSLTVIDKALYSANLTW
KWSIHPFISGGNLVLVIVPLIINSLYIENVLFLWFVIIYTDLLFILLGMNQFCSFLSLIE
YCLKLISCSKNPESFPKLYSLIECFWQILNDIYGPAITCIILTLHIGVLHLLYNMFSADD
SIIYANGIALVIIYCMVILQIILTCQKLTEQVRKSNMDLYKEQKDSRKLLDSEELQFHFE
TVEEFEFTAYNFFPVNISLIGSLILSGTTYLVTLLQFTPSGMQKSE
>HhalGr124
MGWYFKCCCLEDACKKIFRITRMFAMFPLNDNCQISLKISLTSAIVFFTLGVHCICWIYR
GEKFYFTHRTFFHTFLYISRRLILTSSCILIAIHLVLKRDKLRLILDNLKKIDSELGIVD
KGPMVALCPINYLFNIFISIFVVTIQSFTNEPVFWMEGNIDIVLVAIIINQIFAFCELFK
YSLEQISTFPCFVKYKDYTLRTRLYNLIEECTENLNDIYGLGMFFIITTLFISIVHQLYQ
YPCRAIVIRIEHMLSIYFTAACNFWLVLQLILACSMVSSKARIFNNTLYNQLIKNGCKNI
SYHEEIYYHFERVKKIRITANGFFIVDHDLIGSMIITGTTYLVIFMQYCN
>HhalGr125aC
MLHPVQSKPANMRWYIECNSLEEACKKIFRVSRMVCLFPLSDDCRFSPKICIAPAIVLVI
LSVNSFLWISKGETISYQFRSLFHKYLHVFRKLLTTTTLIFTICQLVLKRTKLRLIVNDL
KVIDSQLALLNKRPITILRPMKYLFNIFISICVIFVQSLSASTAFWVQEHIETVLVAVLI
NQMSAFCDLFKHSLEQITTFPCFEMNKHYTLRTRLYNIVEDCTENLNDSYGNGLLFMITT
FFITILHQLYQYFDKDTVTALDFSNFFLTAAGELWFVLQLIFISSTVTSK
>HhalGr125bC
MRWYIECNSLEEACIKIFRVSRMFCMFPLNDDCEFSPKYSIASVIVFFGLSVHCVIWISE
GATVSLLFEYIFHKYLHVFRKLSATVFFFSIVTNLVLERKKMRLILNDLKIIDSELALLN
KRPIKGLSPMKYIFNIFISFCIIFVQSMSAPEIYWMAEHTETVFAAVLINQISAFCDLFN
YSFEQISTSPCLETNNHYRLRTRLYNILEDCAENLNDSYGFGMFFMITTFFITLLHQLYQ
YFDKTFRTPLEISDMFLTVAGYLWLVFQLILACCGVTSK
>HhalGr126
MVRPIRTTSCEDACIKITCGTRTIGILPTNERFQLEPRLVVFSLLVIVILLANSAYWTMN
DKIKVEGIYHYILHSSRKIMETLTVMAITVESSWKRNRFRSLLYNLKTVECALAEVGQCW
SWSIHPRLYLGFPLLTIILIIFPLIYSGLYYWIFIYVEILFIGIYVSQICTFYNMVKYCL
IQIRTTEECTMHTKLYSMIESSFEDLNALNGIGIFLMLASYFLNVLHQLYQILNIDNIPS
SRYFDTFCCAAYYSSFLLWFIITCNGISSEVKKFNSSLYNKVVQNNIQNINYDDIIFHFD
MKMGGLQFDANGFFSVNNSLICTMIVTATTYLVILLQWSPHVTSYPRD 
>HhalGr127a
MKVRIRTRNCEDACTKITWGIRTFGMLPLNKRFQLDLRLLATSTLTIVFLVVNTTYWMTS
GNVLIEGFYHKILYASRKILETFTVMVIVAEFLVKRDRFRSVVYNLKTVESALADVGQRW
TWSLNLQHYFCFPFLTIVLIISPIFYSGVYFWPVMHIEIFFIGIYISHISTFYDMLRYIL
IQIRTTEECTMHTKLYSMVETSCEDLNALNGSGIFLMIFTYFLDFLHQVYQCLNVDYIPL
YRYVDIICSAMYYSVFILWVIITCNGISSEASRFNTDLYKRVVHSNKKKLNFDDIIFHFD
MKKGGLQFEANGFFSVNNSLICSMIIAATTYLVILLQWSPRVPAYLGTTKN
>HhalGr127bP
NGVPIKTRSCENTCVKLTLGIRTFYMLPTNERFZLEHRQVAVSSLILILVSTNTAZWLRS
KAEGIKGLYHYIIHCSRKMMETLTVMIIIIGFLVKRDRFRSIVZNGKTVECANAHPMPMQ
RLGSAGRGQYLRFPLLTVLLVLLPILYSELYNWPLMHIDVFIIGLFVSQVCTFYDMLKYS
LTNTRTTZECTMHTKLYSMVGTSSEELNALNGSGIFLSLISCLLNVLHQVYQXRNHSNIL
WYRNAEIFCSTMYYTSFFLWVIFTSNEISSEASRFNTDLYKRVVHSNKKKLNFDDIIFHF
DMKKGGLQFEANGFFSVNNSLICSMIIAATTYLVILLQWSPRVPAYLGTTKN
>HhalGr128
MVRPIRTRSCEDACIKITWGVRAFCILPTNERFRLDSRLVAVSLLILVILLANRAYWLMS
GLITHEGFYHHILYSSRMVMETLTIIVIVVEFIVKRDRFRSVVYNLKTVESALAEVGQRW
SWSIHPGQYLRFPLLTVLLVLLPILYSELYYWPVMHIEILFIGIYVSHVCAFYDMLKYSL
AQIRTSEVCTLHTKLYSMIESSSEDLNALNGNGIFLMLASYFQNVLHQIYQVFNVDNIPW
ERYNEMFWSATYYSSFIVWVIITCNGISSEAKKFNTNLYNKVTQNNTVNLDYDCITFHFD
IKKSGLQFDANGFFSVNNSLICSMIIAATTYLVLLLQLSPRVPAWVIA
>HhalGr129a
MDIKKIKNIANTGTIATTSVDDAFRTLFKMLRIFGLFPIDNRFQLVQRLFFISIVFFIFL
ISTTVFYICTDDLVLIMYGSTHRIIYNFRKLAETVSYFVILCQFCLKREKLLLVLDNLKT
VESLLAPLNEKWTWSLHPIQYLGNIALTFFLYLVKRSTIPNDLEITIRSVLMNIDLILSA
VFVNHFCAFLDLIRYSLSRAMTCNYYSLYPKLYCLIYDSCEILNDIYGVMILPVLVVDFV
GLHHQIYQLLSVCNKPPMFSFSIVVCGIYYGTLVLQIIFSSNVISLETKKFNNYIYNYLV
ESKFTEMPTFDDLLLHFDRTKEFQFTANGFFLVNTPILCSMILTGTTYLVILLQYSGRST
YNT
>HhalGr129b
MGIKKLIKMGTIVTSSVEDAFFTLFRMLRMFGLFPINNHFQLVPRLVMISAILFIFLVSS
TMFYMCTIDFVLKIYGSTHRIIQNFRKLSGTVSYFVIVWQLYMNKEKLLLVLDNMKAVES
LLAPLNEKWTWSLHPIQYMGNIVLTLFLYLVKWSIFPDDHDVTIRSVLMNFDRIISAVFV
NHFCAFLDLMRYSLNRAMNCNCYNLYPKLYSLIYDSCEILNDMYGVMVLHVFGVDFMSLH
HQIYQLLSVSNKPPMFSFTIVVCGTYYITLVLQIIYASNAISSETKKFNNYIYNYLVESK
FTEMPTFDDLLLHFDRTKEFQFTANGFFLVNTPILCSMILTGTTYLVILLQYSGRSTYNT
>HhalGr129c
MGIKNLLDLRKTGTIVTTSVDDAFKTLFRMLRMFGLFPINDHFQLVPSLVITSAVFFMFL
VSTTVFFICTDDLVLAMFGLTHRLIYNFRKLIETVSYFVILCQFCMKKEKLQLVLDNLKT
VESLLDPLNEKWAWSLHPIQYMGNIVLTILLYLAERTILPIDLEITIHSWSLNIDLILSA
VFVNHFCAFLYLIKYSLHRAMYCNYYNLYPKLYCLIYDSCEILNDIYGVMIFPVLVVDFV
GLHHQIYQLFSVSNKPPMFTFSIVFCGVYYSTLVMQIIFASNALSLETKKFNNYIYNYLV
ESKFTEMPTFDDLLLHFDRTKEFQFTANGFFLVNTPILCSMILTGTTYLVILLQYSGRST
YNT
>HhalGr130
MEVTKTGTIFSESVEEAFWKLFKMLRIVGLFPMDDRLRLVPRLVLPSAVFLVFIAGTTLY
FIFADDRLMIMYGLTHRFLYRLRKLTETITYFLIVYQFCAKKDKLLLILDNLNTVEIFLA
PLDQKWAWSLNPIQYIGNICLTFILFVFERSVLPFDLKIAIHFFSMELDLILAATFVNQY
CALLDLIKYSLKRVMVSKYYYLYPKMYCLIYDSCEMLNDVYGIIIFSILMVYFVGLLHQF
YQLFGVSGKPPMIFFSIICCAAYYGMLLLQIIFAGNDISLETKEFNTTLYNNIVECKLTE
MPVYDKLFFHFERSKQFIFSANGFFIVNKSILCTMILTGTTYLVILVQYSASTFLVE
>HhalGr131P
MSGMIRTAWEVQLHIVEDGFHQIFKMARIVGSFPFSYEYKFSLWRFLLSTMLLVLSGLVI
IFAYSASLKFXLNKLKWYELDLSFIILMTFALVLSHQTERGIIFVASFSFLEYTATAVFS
QSRGFLTLIEILLSKIKYTNSTLQLQLINDVTIVLKLINGYYGFSLFLVTFGLLFRIVNC
IFFILMRGINYDMVCSFLSMIIFFVQFALLNISTSRIKNKEILEFYLISKKEFVFTACGV
FTFNCKTIPSIIIGSVPYIVILLQQKIDKQKL
>HhalGr132
MDVMVRTAWEVRHSFIDDGFHQIFKMPRIVGNFPLSKEYKFSPWRFILSSILLGFSGFKI
LNAFLKCLKFVTIKNIFLLFWAIICWCLIGIILTTLSWPVMKATELQAIRMKLKEIEQVI
RKFVPLRKKIKWYELHLCFVIYSILIACFCCSDLNIFFLLSFIILDYNATTVISQTCGFL
ALNGVLLSKIKYIRNIDVQVKLVNDITIVLKWVNDYNGFRLFLVTTGLTVRLVNSIYVIP
TDGFTDFNTFLFLTTIIFFGYFVFLILSTNRIKNKIDKMNQYFNEKLEADQNNEMIDFYL
ISKKGFSFTACGFFNYDQNLISRMIVVSITYAVILLQQNTKYR
>HhalGr133C
MVRTAWEDQPSFVEDGLHQIFKISRMVGTFPFSEDYKFSLWRFILSFLLLGLSGFEILSV
FMWPLRFVTISNVFVLFWASVCSYLVILILATQSCPTIKATQFQIIKTKLNEIELTVQTF
VPLRSKLKWYELHLCIFVPTILIPCFCYTGMTISFHLSFSILEYISIGVIIEVCGFLVLI
RILLSKIKHIKNIDLQVKLVNDITIILKLVNNYYGFRLALVTVGLMLLTIHSIILILIQG
FISLNIFYFLSTAIFFGQFAFLILLMNQIKDKFGKMNQYFTETLETYPNN
>HhalGr134
MVRIAWEVRPSIVEGGFHQIFKLARVFGSFPFSKEYQFSLWRFILSSILLVLSGFKMLST
MLARLKFVVYNNIFFLLWSCLCSYLVVLILITLSWPAIKATQLQIIRRKLNEIERTLQTF
VTLRSKLKWYVLHFCFFVHTILIPCFSCTGMTISFILSFCFLEYTSFAVIIEACGFLSLI
GILLSEIKYIKNINVQVELVNNITIVLKLVNDYYGFRFLLVTVGLILRLITCIFTVLKEG
FNYYTTFSFLSTSICFLQFALLIISTNRIKSEFERLNQYFTETFEGNLNDEMLDFYLISK
KEFTFTACGFFNYDQKIISSMIVCSVTYIVILLQQKMKIVESPI                
              
>HhalGr135
MVRSAWEVRSNIVDDAFEQILKIPRLLGLFPFFNDQSFSLFYFIVSLTFSVCTGLKIVLI
NWNQIVNVTRSFFYIFTTIVTFNIIALLIVNVTWPLIKFKQLEIIRKKLKELSCIIKKSI
DLQYELKWYELNWSCAVMVCICLYRSYPMPEDIYFFFIYCRLELAVLGILNQTYGFLVLI
GVLMSKIKYIRCSHVQVELVTDVMVVFQLINDYFGVHLFLITLGVFLRNVDTVYLLLKYG
WDMDRCVSFMIMITTFAQFGLLIKSATQIKNKMAEINQCFFEKLIINPNDEILTFYLLTK
KEFTFNACGLFNFDGKFMKAMLAGSITYIVIVFQNK
>HhalGr136
MAVSPASIAEAELTNIFKRVHLSSKILAAFPFKLRGRVYSISPFEMLYSILTLTVYGYIA
VVTGFDRIRENINLMMILSLTLPHQTVFAILLINIIWLAYNMKTMSTVFQSLLQIQIKTP
VALNFKHRYMMVFSTTLVTILVSMYIYDKRSYFTEDYGSVVFVFLVTFAIVDQFSALLAV
IRLYYEHICDKLTSQNAEQFTDIHDLLAQCCISVNDCYSPQLLLVSLATVIYNVSLLYIT
IAEFKEFGKFNVPCVLATLMFFAIVMHFTRSCRLTKIQSERFNKLLYRLIINEESRELMR
NKRIMLHFKGTKELQFSAIGFINVDYPLICSMVSTATTYILILVQFSN
>HhalGr137P
MYLKSSTTPPACRLFYNNLFFFPFRLDGKTFYFSKWRFVSNCIFLALSLTNIVTNMLFTT
LFDDGLTNKLTFFYSSLAHSASLFVCFIGVLYHRQIVNLPFLHFEIALACLKZVGLIPKL
EWPFYSNMIPYFVPLFLVLPDMLVLELNTFRIVTILIDCFNVLFFYQILFKAFGFIKIIE
AAFLYCSDSVSVLGDGIHYTGKRNKMECLMRAYNHLCSCSTFLNELFSVNILMTVFVAFG
GVIVGVEMVIVVLQSSFESELLSKAIISICLKLFTYCFLTWYLVEVLASCTEKIERFNDL
LYDLMFNSTENDFLHNKKLGLHMSTKREVFFTACGFFTIDYSLIHSTIAAATTYLVILVQ
FSTFSEVNAAHPYTKHF
>HhalGr138
MSRARPNDVFKEVERFTWFQRLLGVFSLVHSNGELKISRKWLTISLINLIGNLVIFIYTL
QLTGSIFNISNWYCYLKTAYSVASFFCIVASWIQNNRKLNLLNSSLSKMRAVDLQMLSLG
KELPPTKPSWTTSSMYTLMIVAFILRVLAVPTFFGRFQIFLIYAPYVVIVSIEDIVDRID
SLILLRFNAITKYLLQCSGMGAKKVVIVLEKLILCHDLLSSSSEDIDEYFSIQVMSVLAV
FFLASFCELYASSIIYRDDTLSYKELLLIEKFIWLIIMIMVISRICHQFSSITTESEEFD
MLLYRIMIDDKTNAFLNNSKLQLHIAMNRQVVFTAHGFIRLDYSLLHSMIASSLTYLVIV
LQFNQQTPSLDFNEATSEVSTTAVPFFPTTTV
>HhalGr139a
MSKSNNILNRAGDVFNEVHDFSRLHRLTGLFTLIYSRGKFRVSKHYLIGHLIIISTVLIV
NLYAAFTTRKAISYQCPLYYYLSIGQLISLTYGVVGNFVQCIRQVNLLNRCLLNIRAVDT
VLFSVGEQRPPTNIHGSIVFVMAMAVATYLLRLHLRPPLLELFNLLFIYIIHGLMLLIFM
FIHRMSSVLLLSFKSLRQSLMKCFGMDGKRAAVLAERLIYCHHKLCNSSRDFNDFSSLQI
LAILTVEFITSFGELYVLICILHHNRSVPDKLMLIIIVAVKGVWSLIATTLLWQMSHQFA
SVRNEAKEFNTLLYQIMIEDKTNEILNNPKLKLHIAMNREVVFTAYGFFNLDYSLVHSII
ASSTTYLVILLQFSEEPASDPGGVTSGNIGNATTTPLPFFLTTV
>HhalGr139b
MRHPIGRQLSNHLMSPLALMSKSKTSETRVGDVFVEVNGFSRLHRFVGLFTLVYTKGKFR
VSRNWLVVNLIILIFILMVNLNSVFTTRKKISYDCPLYYYLSVAQLISICYGVVGNLVQC
VQKVGLLNRCLLVIRAVDLVLFSVGTKRPTTKVHYSILFIMTMVVTTYILRLHLQTSLPE
ALSLLCMYAIHTLILLLYAFIDRMASVLLLSFKSLQQSILKCSGMDGNKAAVLAEKLIYC
HHKLCNASQDFNDFSSLQILAILAVEFITSFGEVYVLICILFNGGLNREKLIVVTIKSIW
TLIALSLLWQMSHRFAYIRNEAKEFNTLLYQIMIEDKTNEILNNPKLKLHIAMNREVVFT
AYGFFNLDYSLVHSIIASSTTYLVILLQFSEEPASDPGGVTSGNIGNATTTPLPFFLTTV
>HhalGr139c
MMLPVGQNDVFTQFEKYTRFQRFIGMSTLIYSRGKIRASRKWFMINLVSTSSFLLANFFT
LNSVRKSALYLSKWYYYMSTGNYMFVTWAIVASWIQCNRNVDLLNRVLFRIRAVDLQIIS
LGEKLEPIKTNWTQILIYVLVSSAFLLRIILVRTFIGSIFLFIVYVPFILVVSIQDNIVR
IGSLLRLRASAINQQIIRCFELEAKNAVTVLKKLVLCHHHLSVSSADLDKYHSLQVVSIL
ASTFVSSFSEVFAIISIFQKNDSVANKNMTLIIKTFWIIVIINLFSGICHMFQAITTKAK
EFNTLLYQIMIEDKTNEILNNPKLKLHIAMNREVVFTAYGFFNLDYSLVHSIIASSTTYL
VILLQFSEEPASDPGGVTSGNIGNATTTPLPFFLTTV
>HhalGr140
MFPAVLTMATSRLNDVFKEVEQFTQFQRILGMSAYIYSNGKFQVSRKWLIVSLINISGNL
LIFIYTLHSIKKSLSKVSHWYSFLKTAYSLVLPCGIVASWIRSNRYLDLFNASLFKMRAV
DLQLFSLGKVLPPTKPSWVTFLIFVLLLVAFFLKAPTMPTFLSCIQLLILYAPYIHIISV
EDIIDRIDSMLLLRFNALTMHLFQCTTMEAKKAANVLEKLILCYDQLSSSSVDIDEYLGV
QVISVLMLFFLASFCEIYATSLMYRDDSLNYKGQLLVEKVLWIIVMIVILSRVCHQFAAI
TTEAKKFDMLLYQLMIDDKTNNILNNPKLKLHTVMNRDVIFTAHDFLKLDYSLLHSMIAS
SMTYLVIILQFSKQQSSFDSNGVTSEFGNLTATAVPFVLTTV
>HhalGr141
MSTARYNDVFKEVEKFTRFHRIIGMSALICSNSKLDVSTKWLIVSLISISGNLAIFSFTL
HSMKKSLTSISNWYSYLKLAYSSLVPCCIVVSWIRSNRRVGLLNIALSKMRAVDLQMLSL
GKVLPPGKPSWVTILMYTLVVVAFFFKAPAMPTFLSCIQLLILYTPYVLIISIEDYIDRI
DSLLHRRFNAITKHLLQYFRMEGKKAAIVLEKLILCHNDLCSSSVDIDEYLSLQVKSILT
VFLFSSFCELYAVSIIYRDDALTYKGAILTEKCLWITVTIIIITRICHQFSAITTEAEKF
NILLYQFMIEDKTNTISNNSKLKLHIAMNREAVFTASGFLRLDYSLIHSMMTSSVTYLVI
VLQSSCDFNGATSEFGNSTATAAPFFHTTV
>HhalGr142
MSPSTLNDVFKEVEKLSRFQRVMGLSMLLYSNGKLQISRKWFIISVINVSGNLFIFFCTF
NSMKKSLVSISIWYSYLKTAYTMVLACCIVGSWIQSNRNLDLLNTSLAKMRAVDLQMLSL
GKKLPQTKPSWVTLLIYTLLTTAFFLKAPVMPNFMSCIKLLILYGPYLFIISVEDHVDRI
NSLLRLRFNAIKNQLLQCSRMGAKKGVIVLEKLILCHDRLCSSSENIDEFLWVQVLSVLT
VMFLASFCEIYATSIMYRDDSLAYKGIFLTEKFLWISVMLIITSRICHQFSAITTEAEKF
NVLLYQLMIDDKTNNILNNSKLKLHIEMNRKVVFTARGFLKLDYSLLHSVIASSMTYLVI
VFQFGVQSSFDFNEATSEDGNNTSTTVPLFLTTA
>HhalGr143
MKRRKPNDVFVEVNNFLLVYRAVGLCYLTYSLGEFRLSWKLCAVSFFTLWPFVGYNIYFF
HNQWFKSNDLFSYLIEFRLFFLVLSVFITWLSFAIRLRSFNRCLRKIQLVDYYLFSVGEQ
VPSSEPSKVILSTIVMVTVPTSIWASAYSSYLVWTILFILLYPYILMLMVHLFLDKLCTI
LFLRYQAVANILRRCLSLQGMNAARLSEKMVFCYENLCSSGECIDYFFSWSILFILASVF
LMSFSEVYGIIALFYVDQPFDSKKIKFTTHICMVVITMLTNWRFGYRFSSLADKTSELNS
LLYQLMIEDKTNEILYNEKLMLHFTMKREVIFTACGLFKLDYTLVHSMIASATTYLVLLI
QFGKLSPD
>HhalGr144I
MVQRKPNDVFVEVDKCFLIFKVVGLFTLTYSLGEFTTSRTRLISSVITIWPFLVINSYFA
CFRWAVKLKTLYGYMGIAQILSVVLCVFLMWLMNSIKFDCFNKCLKKIQLVDYYLISIGE
PIPPSKPSKIVILIIALVISMYCLKLPTHKTFYRCFNSFLMYYPYFLMFMVHLLFDRMFE
ILFLRYQAVTNALRRCLTLQGKKVVVLEKMVFCYECLSSSGEMMNNFFSLQILSILSAVF
IISFSEVYAVIHLFYDEDRLDNKKIMFITKLCWSAITFLTIWQFGFRFSTITDKEKLRLH
FTMKREVVFTACGLFNLDCTLVHKMIASATTYLVILIQFGQLSSNGLYGWSQTTSSTSYN
DTTILPTSFNTSYQD
>HhalGr145a
MNRRKPRNVFTEVDKYSLVFKVIGLFTLVHSLGEFTISWKWFILSFFTMWPFLLSNIYFA
FSHLQHNVMNIKSFLDTARTLSIILSVSLMWLRNCSRLGSLNKYLKEIQIVDYYLFSVGE
QVPPSKPSKVILLAISAIIFAFGLWAHFRIDYRFLVFLIVAFYPYISMLMAHLLLDRLFT
ILFLRYQAINNALRRCISLQGKNAAVVSEKMVLCYETLSSSGESIDHLFSLQILFILTSL
FIISFSEVYSIIRVFYVSDLSFRKDVAIATHVSWLTFTILTIWQFGHRFSSIADKADEFN
SLLFRLMMEDKSNEILYNEKLMVHFAMKREVVFTACGLFRLDYTLVHSMIASATTYLVLL
IQFGKLSPDGVEAPTTPTYNNFTTEWSNATY
>HhalGr145bP
MDRRKPLNVFAEVDKYSLVFKAIGLFSLIHSLGEFKTSWKLFILSLFTMXPFLIYNFYVI
YDRWQGDMSLELSLHFARIVSLVISSFLMWLRNITRLDSLNRGLSKIQIVDYYLFSVGGL
VPHSRPSKVILLVIATIICGYILZASTTFDFCVWMFLFAGFYPYISIFMAYLLFDRLFTI
LFLRYQGVINVLQRCLSXGKNAAVLSEKMVFCYEHLCSSGESMDTFFSLQILFIILSLFI
ISFSEVYRILKVFYGRKLPQNKYIFISTHVCWVLITILTIWRLGFRLSSIVSKADEFNSL
LFRLMMEDKSNEILYNEKLMVHFAMKREVVFTACGLFRLDYTLVHSMIASATTYLVLLIQ
FGKLSPDGVEAPTTPTYNNFTTEWSNATY
>HhalGr145cP
MNKRKPRNVFIEVDEYSLVFKAIGLFPLVHSLGEFKTSWKWFFLSFFTMWPFLLYNIYLI
YERWQSIHVSLDLSLETARILSFILSLSLIWMENISKLDHLNRGLKKIMIVYYYLFSVGE
QVPPSKPSKIILLAIAAVIFAYSLWASTTTDYQILFFLFSFFYPYVLMSXAYLLLDRQFT
ILFLRYEAVNKVLRRCFLLQGKNASILLEKMVFCYEDLCSSGESMGNIFSLPILFILTSV
FIISFSEAFSLIRLFNDNKFPLNKNIVTGTHVCWISATILTILRIGYRFSSISDKADEFN
SLLFRLMMEDKSNEILYNEKLMVHFAMKREVVFTACGLFRLDYTLVHSMIASATTYLVLL
IQFGKLSPDGVEAPTTPTYNNFTTEWSNATY
>HhalGr145dP
MIQREPRNVFAEVDHYSLVFKPVGLFSLILSQGEFRISWKLFNLSFLTMWPFLLFNIHLA
SSRWEQDIMNLKSFLDIARILSIIIGVSLMWLRNWTRLDSLNTSLKXIQVVDYYLFSVGK
KVPPSNPSKVMLLVIATIILAYTLWASRVIDYRIWMFFFVAXSYFSIFLVHLLLDRLFTI
LFLRYEAITKVLRRCFSLQGKNAAVLSEKMVVCFENLCSSGESIEDFFSLQILFILTSVF
LISFSDVYSIIRLFYVNELPFDKNVTISTHVCWIFITILIMWRFGYRFSSIVDKADEFNS
LLFRLMMEDKSNEILYNEKLMVHFAMKREVVFTACGLFRLDYTLVHSMIASATTYLVLLI
QFGKLSPDGVEAPTTPTYNNFTTEWSNATY
>HhalGr145e
MNRRKPRNVFEEVDKCSLVLKPVGLFTLIHSSGEFTSSWKWFILSFVTMWPFLFYSIYIN
YFRWQRDDMSLKMSLDLARGVSLVLCVSIMWLRNRTRLSSLNRCLKKIQIVDYYLFSVGE
QVPPAKLSKVILLAIGAMVFAYIVWVHRITRYQVWMNVFAVFFPYISMSMIHLLLDRLFT
MLFMRYQAVTNVVRRCFSLQGKKAAVLLEKMVFCYENLCSSGESIDYFFSLQILLILTVV
FLISFSEVYAIIQLLYANEFRFYKNVTTITHVSWVFISILTIWRFGYRFSSIAEKADEFN
SLLFRLMMEDKSNEILYNEKLMVHFAMKREVVFTACGLFRLDYTLVHSMIASATTYLVLL
IQFGKLSPDGVEAPTTPTYNNFTTEWSNATY
>HhalGr146a
MGYEWFTNLLRRYLDVEFPWIDLLKLILTIAIATTHIIFSFFGYRFLMERKKSQVTGYFS
FAHHINIPTCTFPAISALCLLIHNRKLSKIGHNICNIDELLRIRASPCNSRRSHYLFTSV
LLLEFLYEFWNERHLFLETPSTYTYYLLMFLKWLVLKQFANRFAVIRFYYRQLSKHLNNQ
YVNKVKLVKCHEVLGCCCKTLWECYALQMTIFVVYSFITSVCYIYLVIDSYLRSKTLTPY
HYVYSFWPVLYCSFIWLIVYSCAETKNMAKKFDKKLSQLIMNDVTNKLINKKRIIHHYKV
KFKDFSAMGFFNFDYPLLLSMVSSTTTYIVILVQFSGRDD
>HhalGr146b
MGYEWFTNLLRRYLDVEFPWIDLLKLILTIAIATTHIIFSFFGYRFLMERKKSQVTGYFS
FAHHINIPTCTFPAISALCLLIHNRKLSKIGHNICNIDELLRIRASPCNSRRSHYLFTSV
LLLEFLYEFWNERHLFLETPSTYTHYLLMFLKWLVLKQFANRFAVIRFYYGQLSEHLNNQ
YVNKVKLVKCHEVLGCCCKTLWECYALQMTIFVVYSFITSVCYIYLVIDSYLRSKTLTPY
HYVYSFWPVLYCSFIWLIVYSCAETKNMAKKFDKKLSQLIMNDVTNKLINKKRIIHHYKV
KFKDFSAMGFFNFDYPLLLSMVSSTTTYIVILVQFSGRDD
>HhalGr147a
MKCKWLRNLNSIHREIYIPWRDLVMLIFNSVIFITHIVAIGIDRSSSHTVNMQTQVNGYF
SFAHYCDIPAHSFPAFSVLILLVKRNKLANITHNINTVCESLGISATSYNCKRWHCSFLL
LLLLEFLYEFINEGYDMLVDLGVYTYYTLTFLKWLVVWNFANRFAVIRFYYGQVLELLED
LYNQCVEKEKLVICHELLGSCCTTLWDCYALQMTIFVIYSFLYSVFNIYLVVDSYSRSST
LMTYHYVYTFWTILFCSLNWLIVYSCAETKAMAKKFDKKLSQQIMNDVTNKLINNKRIMQ
HFKVKFKDFSGMGFFNFDYPLLFSMVSSATTYIVILVQFSGR
>HhalGr147b
MECKWFSNLLTRYRGIQIPWIDLIFLILSAVIFTGHIVATAFESSSFHSEHMFLQVNAYF
SFAHYIDIPTHSFPTISIFLLILKRNNLSKIALNINTIHKSLEIRAAFDHNSKRCHCLFV
FLLLLEFSYGLIAEGYLILMSPSVYTYYLFIFLKWLVLWQFANRFAVIRFYYGHLLEHLE
IQRVEKEKLVKCHELLGSCCTLLWECYGLQMTIFVVYSFAYCVFVIYLVVDSYSRSSNLM
TYHYVYLFWTILLCLFIWFIVYSCAETKNMAKKFDKKLSQQIMNDVTNKLINNKRIMQHF
KVKFKDFSGMGFFNFDYPLLFSMVSSATTYIVILVQFSGR
>HhalGr147c
MERKWFRRYRSTLLSRKDLIALIIKTSIFTIHVVASIFESQSHMVHIEILVNGYFSFAHY
FYIPTLCFPVISALLLFIKRNKISEISHNINMIGESLRIRMTYSDGKRPHCLFVLLLVVE
FLYEYDTEGILMLVTPSVYTYYILMFLKWLVLWQFANRFAVLRFYYRQLSKLLNTSWVEK
ENLVKCHEMLGCCCTLLWECYALQMTIFFGYSFVLSVFYIYLVVDSYSRSGTLTPYHNVY
LFWTILYCSFIWFIVYSCAETKNVAKKFDKKLSQQIMNDVTNKLINNKRIMQHFKVKFKD
FSGMGFFNFDYPLLFSMVSSATTYIVILVQFSGR
>HhalGr147d
MSFKFSMGREWYTNLQRRYLGYKFPSTNLVILIFGTGTFIVQIAAAWLECQSHAEHIRLQ
VNGYFSFAHYMDIPTNSFPAISALLLFLKRDKLSKITLDINTIRESLRISATLEHNSKRW
HCLFVFLLFFVYLYEFQTEGYLLLITPGVYSYYVFMFLKWLVLWQFANRFALLRFYYRQL
SEHLDNQCLEKEKLVKCHELVGSCCTTLWDCYALQMTIFVIYYFVYSVFNIYLVVDSHSR
SSTLMTYHYLYLFWTILHFSFIWLIVYSCAETKTMAKKFDKKLSQQIMNDVTNKLINNKR
IMQHFKVKFKDFSGMGFFNFDYPLLFSMVSSATTYIVILVQFSGR
>HhalGr147e
MLVMKRKWFKNLHKRCRFKLLCIDVLKLIFEIAMYLIHVFSRVFESGSHRQHIHGQVNAY
FSFAHHFGIVTHSFPAISDLLLILNRNKLSKITHDINTIGESLQICGTLCNNSKRWHCSF
VLLLLLEFVYEYETEGYLMLVSPSVPTHYVIMFLKWLVLWQFVNRFAVLRFYYGQLLEHL
DNQCVEKEKLVKCHELLGSCCKMLWGCYVFQITIFVVYSCVYSVFSIYLVVDSYSRSSTL
MTYHFVYMFWTILYCSFIWLIVYSCAETKDMAKKFDKKLSQQIMNDVTNKLINNKRIMQH
FKVKFKDFSGMGFFNFDYPLLFSMVSSATTYIVILVQFSGR
>HhalGr147f
MERKWFTDLHKRYGSFKLPSRALLTLIFETAVFIAYVSATAFESKSHQQNMHLQVNGYFS
FGHYFGIPTETFPSISDLLLFANRNKLSKIYHDINMIDESLGIRAKPCNSKRSHCLFLLL
LILEVFFEFRTEGYIMLVTPTVYIYYVLIFLKWLVVWEFAERFSVIRFYYGQLSEHLDIL
RVEKEKLVECHEVLGTCCSRLWECYALQMTVFVVYSFLYCVFSIYLVVDSYSRSGTMTTY
HNVYLFWTMLYCSFIWFIVYSCAETKKMAKKFDKKLSQQIMNDVTNKLINNKRIMQHFKV
KFKDFSGMGFFNFDYPLLFSMVSSATTYIVILVQFSGR
>HhalGr147g
MGLKCFKNLHEKCDHFKLSWKDVFMVIFNTIVFVAHLVASSFQCQSHMINMQTQVNGYFT
FAHYLDIPTHSFSAISSLLLFAKRNKLSKIANNINTIEESLGSRATLRNTKRPHFPFLLL
LILEFLYEFRAEGYLMLVTPSVYTYYVSMFLKWLVLWQFANRFGVIRFHYGQLLEHLDNL
REEKEKLVKCHEVLSSCCTMLWECYVLQMTIFVIYSFALSVCNIYLVVDSYSKNGTLTTY
HYVYLFWSILFCSFIWFISYSCAETKTMAKKFDKKLSQQIMNDVTNKLINNKRIMQHFKV
KFKDFSGMGFFNFDYPLLFSMVSSATTYIVILVQFSGR
>HhalGr148
MECKWFRNIHEKYHKYFSSHEIPWTNFLMLILKLLIAPMHLMLGYFRNELHSLNLHKQVN
VFFKFAYEIDNPTCFIPAISSLCLLIKRQKYSKMVEDINRISESLGTHFTSSYSRRLHYL
FATALLLIMIYEFRHEWYIVVNTPSVYSYYFLTYLKWLVVWDFAKKFAVIRFYYKQLWRR
LDLQCVEKLIKYHQILDSCCTTLWECYTIQLTIFIIYIFTLFVSNAYLIIDSYSRRRILD
TYHYMFGFWAALYTSYSWLIVSSCAGTKNMARKFDKKLIGMILNDGTNKLIRSKRIILHL
KAKSKVFPSVMGFFDYDYPLLLSMASSATTYIVILFQFSR
>HhalGr149I
MKYEYKTMRLDILIQLHKIMERTRFTKFLERYCDVHSFFSKLPRMDLVMLILTTSVALIH
MILSFLSDRAHLKQIMEQVNGYFSFGHYLEYLMIFFPSFSSFFLYVKRKKHSRMVHKINM
IGESLKIRKAPSKYTRLHYFFAIFLILEFSYEFKTEGYHLFNVSDIYTFYTLRCLTWLAV
WQFAEQFAVIRFYYQELSEHLSVQWVEKLVECHEALGSCCAILCECYLLQLTILNVYTFI
QTVSYVYLIIYSYLSQRTLGAYHYIYIVWTILYWFFTWFIVYSCAETKYVKKILRHFLLK
FNDFTAMGMFNFDYPLLYSMVSNATTYIVILVQFSANHEV
>HhalGr150a
MIAPEQVPKMQNGGYQDIQTGIFLISKWLGLFPINVRSEELSISLANILVPVALRSAIFI
FVVVAESIRTFDFSDAISYRIYIFYGSLISGMIIMPVTLMYQVYNLETYSRIMKTLSEVD
NMAEVPLMKLKWKINIAMFVTINLVSLVYEGFFFFKGLIISPSMLLYYLITADIFLVASQ
FTEFVRMATLRLDFLCNTTKVSTLERWCQCQEILCTFTKDINKCYATQLSLTLLSCLLYF
SSRIYVIINTKNNVIRTDYSYWILLSFVFLWRICSMCRESVLRAKKFDDKLYKLIIKDKS
RRLLKNKKIMLHFRVQTVEDFTALGCFRFDFPLLCTIISAAVSSVLIMIQFA
>HhalGr150bP
MVAIKEVPKKQNGGNQNIKTGIFLISKWLGFFPINVRSEELSISLANILVPAAFRSAIII
SVKVAESIRTLNFSDVISYRIFTLYLVSGLIIMPVTLFHQVYNLETFSRAMKTLSGVDTM
AEVPLKKLKWKINISIFVTLNLVSLAYEELFFLYSLENSPSGLMYYYLTANIFLVASQFT
DFGRLATLRLNFLCNIMKVSSURLHSFNILKCYAIQLSITLLPCFLYFVSNYIIIKKKNN
LIRTDLSCWIFISFFFLWRIFRTCREFVLMAKKFDDKLYKLIIKDKSRRLLKNKKIMLHF
RVQTVEDFTALGCFRFDFPLLCTIISAAVSSVLIMIQFA
>HhalGr150c
MSSSKEENNVCFAYQELERGIFVFSKYLGLFPINYNSGKPSIVLKHAIASGALRLAAIGY
VIVAETLRTFSISGGTLSLSYRYFTFYGAMVVAILIKPVTLLRIGYNFKKFFRAVETIAK
VDEIIAIPMKKERWENSLVLIMLVEIVSFIYEGVFYLDMLRESPSSILFYFLTLDIYAVG
SQFTTLVCLAKTRFEFLSATVNELVAERWCQCHELLCSFNEDVNYCYTIQLGLVMLCSML
YFISRIYVVIKINDLLMGIDLTYWIFISAICIWNFCYTCRKASLMAKKFDDKLYKLIIKD
KSRRLLKNKKIMLHFRVQTVEDFTALGCFRFDFPLLCTIISAAVSSVLIMIQFA
>HhalGr151
MGQRSKADREMLSDLSANMRMAKYLGMFPAELSGTRLAHSATGLACTFLMVLLVSANVLI
QIFDPSYLMNSFSKADTLANVAVWICMNCTVISLPIVAVRRRRSLNLIISNLMAFKETFK
KQNILWNPTRPYVLSSCFDIYLLFLMLFDLIYSVTELTDVSYTIAYYYNSILLNEAQSQF
MWFALNIAEAYNCLRQSVDRVLSYKDFEYLIKFHLTLSECCQELNDAYSMQFLFSFATVS
IVFLNGSFSMITGILHQIGRGEIFIYLFWVLNYLAMGFRLINACEFLKKEAKKFDDTIYE
KIIQDQASNVLQPTAALSVFLHFLSNEPVTFTMFKFTEVNWGLLFSIVAGGITYLVFLID
ADMN
>HhalGr152a
MLDHRKTTIDPEVVKHFNKTSRGTMLLGGFPLKLKNDDLIISFWGLSTFFFMISLLLACA
VIQVCYRIRENAYLNIVECILVWLDYFLLHLAVFVCIYNTIRKRRLVFNIIQQLSHMKIF
LERSGILWKPKSKISISLFLTIVIVSLKVYQPFMFRISLGYAGNFTAFYYLIIMVIWIVC
QFMWFADFLTHCFGGLASCAKRTDCGYELERLMKLHYLLTTASNQLSSLYSFLLTVSYIA
FFFMSLTRAYLIVTKRQFNGSLFMMFIMGLNAIWTVILVFLCYSIVSSCEQVTHKAKKFD
AALYRLLVYKSPARVTQNMTTLKLFFHFSGKPEVVFTLSGFLKLDWNLLYSMMAAGCAYL
IVIIQLNHFI
>HhalGr152b
MLDKEKFVIDRDVVKDFNQNKILPFCLGGFPLNIVGNELVFSISGSLCSFWSIFFLLSCL
VIQVLYLQADEFKGFSYTENVVFCLDYIVLHLFIIIFVFRTIQKRKLILEIIKGLSSAKV
YLKPSGILWKPKRRFISSFLLTIIVFAIKLIHPLSYGMTVGYAAYLFTFCYLVTAKVFLF
GLFGWYAEFLTNCFSGLKRRTSQSYSIDELETLMMYHHLLTLASNRLNSVYSFYIAFDSL
SSFMLSYVRFYIVIEYLFLGASILLILKNFFWSILLLFYSMSMIASCERIKNQAKKFDAA
LYRLLVYKSPARVTQNMTTLKLFFHFSGKPEVVFTLSGFLKLDWNLLYSMMAAGCAYLIV
IIQLNHFI
>HhalGr152c
MELKGYTEIDNELSQDFDRYRLMALSLGLFPLRIHDGRLLVSFFGSLCSIVMISILLFCI
LAHLLCPESEYYTNDSSNKEITFIIDYGTLNLTIIVHLVTIVLRRDKLSFVLRVISKVKR
HLELNGIRWEPHRRLRWSVIQSLTFVLIMIIDPFTYDLSINGFANTLGYYFQVEALIWVF
TAFMWFTDALAEGFNGLTSCVPKATTAGDVELLLKIHYLLTRASRKLNKAYTIGLTLTFV
ASFILILSSSYEMIANVVTTMYTPSVLSLLFWAVVLLILFFRIIDSCSNVNEEAKKFDAA
LYRLLVYKSPARVTQNMTTLKLFFHFSGKPEVVFTLSGFLKLDWNLLYSMMAAGCAYLIV
IIQLNHFI
>HhalGr153
MKSSWTDRHSRLSPGLTFQLSCIFGVFPLRLENGAFVISSIGLFSSALLTAGLILSLVVH
ALVPAPAIYATAFTDMLNIAQQFGCDATILASVWFVVRNRLVLSEVLNTLVQFEYAMFRL
GVELKPLRWYIWTMSTLFVTWLVFGMDCYSLGTRTFSTLSYTFSHYYLISMIVLINSQIS
WMAGYIASSFGCLSVALEGSGDVHQLVQWHRRLTVSCRMLSKVYSVEILILFGTSLVSCT
VEAYLTYNILLTQTLIHIVISVYWTGILYSICFRIIASCVRAKSKAMEFDAAIYKSIVFN
KQGDFSFYGPNYRLYFHFQGSSGVTFDALGFFQIDWQLARTMIAAGIAYVVILVQFS
>HhalGr154a
MNSFVVNCSGSFEAFQEICRIPSYAAVFPFRFKNDRVVLSKWRLFFSITAFGILTYQAGL
LLLWPSNSHIASPLIYLGYCVEQISVKVALFIGLFCTTWHHSSWTQMLLCLRQVDQSLRE
NGLFWTCRIIYPVDGIYVFCIIAQTCHHVIIRSKTWYTYSKVVTYYSSMLMLFIVTLQFN
RLLLFICSGFKMIQDCLFDTVVSKNSFHKSKQLEKLIILYQLLYRASNLLNKIYSPQILL
ILFTSFLISTVNIYYVYVSLYVSSDSDFSENVLKLSWLISYSSFSVILIHPCTVIYKQAK
EFNALLYQLMIDDKTNDIATNKKLQLHIAMKREVQFTACGFFTLDYTLVHSMIAAATTYL
VILIQFGQSTTSATFLPSASPFANTTFPTELSTAQH
>HhalGr154b
MEEVTVKFNSMVQRIHLLPCVLTALPLYISDGRYKLSYVLVFFCLLTKVASGYEALLHLS
HPPIITKGMSRFYKFFTVANFEYNFGVSCYSFAKVFFTKKGLNDMLDLMRKSDRMLSDLG
ESLDFRTNIIQDCIVLLMMSLPTTIRFLNLSSLTIPAAAEQIYLTWINFTIYLSIAPFLQ
FVFVLKKRFHLLSRSLLNSAARKQEAKLEQLIIIHTDYCDASSMLNDCFSQQILLAFTVT
FMSIVLGSYRSIAAYALGSRAFVTVVKALVSSQYMILTVVITIICESAASEAKEFNALLY
QLMIDDKTNDIATNKKLQLHIAMKREVQFTACGFFTLDYTLVHSMIAAATTYLVILIQFG
QSTTSATFLPSASPFANTTFPTELSTAQH
>HhalGr154c
MEQKTLKSAFKMATYVGAFPSYEIETFKLNKISLLIVVSIKLIIGIHIYRSISSVTAIIH
EKDLYYKMQFHVHPIVDNIRMSYLFLYECIKRDRFQRLNSQYIELDHMMFFRLKSGKIDE
MDYSHHYVLFAMIMLQFFVRVLDPGFLLFLGEFYFICLIISFVHPFVLTLTNLHSRFVAL
RKSLFMSCNCFSLNNRSNKIKHLEDTLLLFDLLCSTCKTLNSCFSQQLLHFFSVVVFVFV
HNLYYAILEISKNKFHKVLFIKTSTMVIFFFVSIIITTLCQKISKEAKEFNALLYQLMID
DKTNDIATNKKLQLHIAMKREVQFTACGFFTLDYTLVHSMIAAATTYLVILIQFGQSTTS
ATFLPSASPFANTTFPTELSTAQH
>HhalGr155
MAKGKKLFPVLQKILCCSQAFGTYPYNELLQTENCNSIYIVYQLILLVTKEVIAISVTKI
QFDIEVRDIIFCIFISFTRFVISALPTINFVVVLFNRHLMKEIFENLLEVDSRLETLGYH
PRYILDRKITYFASFLAILSITCFATFINKDILSYLDLFHFAVALTTTLATAQLITDLIS
IAGQQFQLINSYLSKSTFNQSRVEFFIELHNRVSLICNMLNKIFTKQMLVISFAVFFHTV
ITIHCLVDQYQLFYILYKILLMRILMTCVHLILGYSLVKTCVWTAIQSKDFTQILHLMVM
EDETEKLSHSKKLSLHIALKREVAFTACGFFNLDFTLIHSMVAAAATYLVVLVQLGQQID
TTTKATKPPTVNVTSN
>HhalGr156
MYSEALLIILNSSAGPMERVLQEILTKTRYSGMLPLNNSFQIQKIRLIIDSLINALVIWE
FLILTFGEPFSKKNFVVTISLLIASSFIIILIATSPILLVKRNYLMKMIDNLIDADHFLQ
RMGVETAYHSSTISYILLNLFPTILVCYLFTYFFEFLSIGYLLAVTFHFFIISKMFAVLE
MTVQFMYNMNRLLHGLCTTIQNLPSKEISKTLPNLHILIDCHNLVCDSSQCLIKFLGYDV
LLLLAIILAYVIVHVYFFYLESNNSVIEIVDRVCRIMWIMMYIMWLERIVHEAQLLTDKS
KEFNIRLYTIMLEDKTYLLCDNDKLCLHIAVKNEAFFSACGFFNVNHSLMHSMVAAATSY
LVVLIQLERQIARNLASSATTSVSLSNITMDYVTPS
>HhalGr157
MKKSLHVRREMEQKTLKHAFNMATYVGAFPSFEAETFKVNKIPCLIVLLIKLIVGIGMYR
SETILTWDIYLSSINIHQFVEYIISGYLFFHVCLYHRSFQKLNSQFIELDQMFYRLKPGT
IDEIDYTHHYIFITLTMLLFAVRLIDGTLVQKMYAIYVVCTTIGLVHPFMLTMTNLHFRF
VALRKSLFINCNCLALNNRFNKVKYMEEILGIFDLLCSTSVTLNSCFSLQLLNFFFVTII
LIVHNLYDVILAISELRFMGILLTKAITVAAFSFLTFSITTFCQNVSKEPKEFNALLYQI
MLDDKTNDIATNKKLQLHFAMKRKVQFTAYGFFSLDYTLLYSMITATTTNLVILLQFGLS
STSVTFLPEENSFTNNTYPTVISTTSM
>HhalGr158
MSQGFEATLSTTLNISRIFGVFPMCRIHAMKFVFSKKLYCYEIFLGLLTIGQGLFVAILL
IKELSLSIALLLDLFVFIFYSITWLIILIQYYLLRNSLPIIIAELYDINNCLTNISYNSF
FNAGIIVITILNAISRLIDLYYRQFSWDYTIASILYFISTNAPVMVAGQYSVLLYIISRQ
LGAITQQLSTLYNSADIRQMVDIHHALCNLAERVNNAYDIYLLHVITLSFVVIVIKIYII
IVCIVRPDVYADTLSLVITVFDVFGSGGVIILIVTSAMKAANNAERFNAELFKSIMMSSW
DISKDNTLRTYLNMKHQLKQTACQFFYLDYRLLTSMAAGTTTYVILLVQFTLL 
>HhalGr159a
MVKGVHNALSLVLALSRAFGAFVLRAQGRTYVFSYKLISYFIVLAMGTIAEGIIEASNLQ
SECSFSLLLIVDIFVFCFYLITAIIVLYQHYRLREPLPAIISELEDMEDHIGDVSYGRYY
SYGVIFLSILNALPRIFAVLRRSFAWNYLLTRILYYSFTQIPLLIAAQYAMFLHILSRQL
YTLSEQLNTAIFNLEVWRLIDIHHNLVLLADRINRAFDLFLIHMVTFIFVINILRLYFLI
VYIVNPVSYTDLELTIISFVDILINCGSLIIIVSAAMEATKKAELFNKQLLKSLLISKTI
AQDEKIRTYLGMKHSIQQSACNFFSLDYHLLTSMAAGTTTYVILLVQFTLL
>HhalGr159b
MAKGVQNALSFVLAMSRPFGASVLRVQGWTYVFCYKLYSYLILLVTTTIAEGIIETSFLI
SLYSLSFLFIIESSVFWINTTTAVIVIYQHYQLREELPAIISDLECMDSLIGGVTYSGYY
NYGAIILSIVTATPRIIAILLRPLSWNNVFMRVLYLFITEIPILIATQYAILLHILSRQL
HTLSEQLDAVMFNIKVLSLIDVHQNLVLLAGRINTAFDTFLMYMITSIFVINISTLYFLI
IYIMKPVSAIDLPLSIVCALSFLVNCGLLMLMVFPAMEATKNAELFNKQLLKSLLISKTI
AQDEKIRTYLGMKHSIQQSACNFFSLDYHLLTSMAAGTTTYVILLVQFTLL
>HhalGr159c
MSKGVHNVLCPILAISRVFGAFVLRPKGRTYVFSYKLYTYYILLVLASIAEGMIDTSDLS
YVYSFSLILVIEIFVFCFYILTAIIVLYQHYHLRKSLPAIISELEEMDSLIGDVSYSRYY
SHGVIFLSILNSAPKVFATLRKPFTLNGLLIQILYYFYSEVPVLIAAQYAVLLHILSRQI
HSLSKQLNTTTLNLKVLGLIDVHHNLVLLADRINRAFDVFLIHVITFIFINNILRFYFLV
VYIVNPVTYTDLQVTIMSVVEIFTNCGTLIIIVFAAMEATKGAELFNKQLLKSLLISKTI
AQDEKIRTYLGMKHSIQQSACNFFSLDYHLLTSMAAGTTTYVILLVQFTLL
>HhalGr159d
MAKGVRNALSLVLTMSRAFGAVTIKAKERTYVFSYKLYAFFIALSLVAMVEGIIGVCNAS
SEHSVSVVMIIDIMAFSFYVFTAVIVSYQHYYIRESLPVIILELEHIDEFIGNVSYDDYY
NYGVIFQSIVNTIPEIFVLLQRPYTWNDLFTQILYYSFTEVPVLISAQYAILLHIISRQL
HTLSELLNIVLFKLEIWSLLDVHSNLVLLADRINRAFDIFLIHMITFIFVIGSMKIYFVV
VYIVQPIAYTDLELTVISFIDFLVNFGSLITIVIAATNAKKKAELFNKQLLKSLLISKTI
AQDEKIRTYLGMKHSIQQSACNFFSLDYHLLTSMAAGTTTYVILLVQFTLL
>HhalGr159e
MAKGVHNALSVVLSLSRIFGAFTMRAKEQTYVFSFKLYAYFIILSLAATIEGIIETNNVI
SEFSISSVMIIDIMVFSFYVLTAIIVSYQHYHLRESLPVIISELEDIEKIISRVSYNDYF
NYGVILHSIINTIPEIFVLLRRPFTWNDLLTQILYFLFTEIPILISAQYAILLHIISCQL
DTLSELFTGDIYLLNLEILRLIDVHRNLVLLADRINRAFDTFLIHVITFNFVIGTMKLYF
VVVYIVKPIAYTDLELTVISAVDFLVNFGSIVIIVTAAMKANKKAELFNKQLLKSLLISK
TIAQDEKIRTYLGMKHSIQQSACNFFSLDYHLLTSMAAGTTTYVILLVQFTLL
>HhalGr159f
MAKGVHNALSVVLALSKAFGAFTMSFQGQIYVFSYKLYAYFIVLVIGVLVQGIIDAFIAS
SEHPLSLVMFIDYFVFSIYIFTAIIISFQHYYLRESLPAIISELGDMDQLIGNVSYSGYY
KFGVIVLFVLNALPRIFAVAERPFTWNHLLKRTLYFFITVVPVLVGGQYGSVLQILSRQL
HSLSEQLNNFQSNLEVWTLIDVHHNLVLLADRINKAFNMYLLNTITFCFVIDILKLYFVI
VYIVKPVTYTDLELTVISSMDILVNWGSIFTIVFAAMEAKKKAELFNKQLLKSLLISKTI
AQDEKIRTYLGMKHSIQQSACNFFSLDYHLLTSMAAGTTTYVILLVQFTLL
>HhalGr160
MLRRFESVLATVFIFSMVFGTFPMKRYPGMSYRFSWKLYGYSIVLGLIACIEGTYWMIAE
IQYYLHSASIIISSIVFWFNIYTWVSVLIHYYLQRENLSNIVSRLYTIHCNIGITSYRRR
YAVSLIFLTLFNAIPSIWYVIEDAEYFTDIFFVSTYFLFVNIPVIMACQYSVLMGLLTDQ
LAFLTKQLCLPMFSFDVRQLVENHHALCILADRINKGFNIFLLQATAIPFVVIVVNVYII
VVCIVKPEEFADESKLLTSALEAFVNVGIIVVIVTAAKGAEESAMSFNVQLWNNILISRT
LGKDDDLKIYVFMKNSIQQTAFGFYKLDYSLLTAMTTGALTYVIILVQFTLLR
>HhalGr161
MLGRFESILQAALIVSLVFGASPLKRVEGMSYIFSWKLYLSSIAIGILASAGGIFYIQKY
FWSSLSMATIMDILIFTCSICTWIIVFLLFFVQRLELPAIISELYATHNRIGRVSYGRKY
LLSMVCMTVVNAVPQIYQLVAGKFSWWKILESTLFYLFYNIPAVVAGQYSVLLNLLSDQL
ASISNLLSSSKFNLEVQHLVEIHFSLCSLAARINQAYDIFLLQTVTLPFVAVIMRTYVNI
IYIVKPGEYSFQKMIASVPGLIVNCIMIVMVVSAARRAKNCAKNFNLLLFDALMTSKSLG
KDNNLRSYVAMDYNINQSACGMFSLDYPLLTSMMASTATYVILLVQLTWLQ
>HhalGr162
MQTSSTMSTMFQASHVFILTISLLFGVFPLHRIRGTYSFSWKLYVYCLLVAAVTSAYGSW
WSYLMLRQHQLSLLLIMDLLVFLLHCTTWVIILLMYYRNRFYMQSVILDLEVIHSRIGAT
SYVGPYMKGIAVILAAHAFPFLYKLLWNFGDILLKSTILIFLELVYMSAPILLASQYAIL
LHIVSHQLFTITNQMKTASIHFEFRQILDVNNSLRLLAGRINEAFDVYLFQSVAFCYVIT
LLRLYAVIVCIVAPNIYANQNMLFDSVVDTLRNCGITILVVSSAVEATNKAEDFNRELFN
NIMIRKSLSKENYISTYLATRREIKPNPCNFFTLDFYLLTSMVAGTVTYVTLLVQFTLLK
>HhalGr163
MALAPILHASSMLCARRLGFTRLCRIFFSASVIHGSCAMDTSFRFSRCIYCYCLILGIFS
LLADSVWAIDSVQNKTWSPGFIVDLFSFMLAYVMWTVMAVELIRQKQGFEEVITELEKTD
TFLQNPKYDATFYLIPLFLAVVANLTEKVIVAIDYKSFFEGIVYYLYMSPIVMFSSQYFF
LMAVASDQMSYLTAQLRMTYRPWHFNDLITIHKRLCDTANKINSIYSIHLLIITSIPFII
NTLKIYSAIMCVIRPGDYDDDFLLAENIFHVIMNSIVLWCLVHSSSSVQGKARKFNIELL
TILLDGNKIGDECDFQQYLSMEWNVKPTACGFYNIGYPLLTSTLTGYLTLITYLLQLTGS
TIK
>HhalGr164
MRNSSSIKLMKPIWMTLRALGALPLDEKFQSPRRLILWSAAVNICLILSNVYQMNISTIQ
KLTTTFLFHNIRMVILSSVICINLYRYYTKNQLLHECLQDIWKTETMLSTREVCVSYNRS
SFYKTWVFFVAFLTSKILVYCVFMQLYENHVLYKYLLMFVSIFLCLLIEFHFLMLVSIVG
ALLEAVVTSINTNISKKQLEALIQVLCTICDLADNINSFFSLQNLLIITYFYISFIDFSG
DLIATYEKGIENTEYSIEKHIVKYTGLVFAILFSFSNLYMIAEYCANTKNKVHKVNRSLF
KVILENGIKKNNLFSEKMRLHFEVNRQINFTAFSIFSIDFSMVHSVLFSCSVILTIIFQK
N
>HhalGr165
MCLHFKIDTVLSGGQSWRPMAIQRFRDLLDPALYLSRVFGLFPLDSGFRRTKIYVLLAGF
IFVALVLTVGEVIYMSLVRESERTERHRAILAFKMAILSLVPFAQLFRILLFVREVKAIV
EILQKAEKILSKANISISYDYKQTYGIAVIRLVFELVYEVTNCLTSSISVAERVLRSCYF
FAGMVLTQIIQLQLYCFLQALDAQIYSLQLLLVRIYILKELDILTVIEALNRLEIACTDL
NRVYSLQLLLIVVFRYLSFLSSTYNVVMETTAYLTGSSSSTRFVGLFLDTCWLSYAILDI
ILLAKNCTTVISRVESINNSLYKLFLYSRQKEQLYSNKLKLHFVANRKIEFSACGLFLLD
FSLVHSVLASTLTFLVIMMQMG
>HhalGr166
MKPTRLDATYRLIFLCSKFWGMFPFYVSSGWQLQISRKALFHSLLMVTSSIFFFVKSMMS
SKSRLRNFIFLTELFSLNLTVVSSVVMLIFRYRRLSDALFIVLSVQRGYGITLRCRRYLI
QFWICSLGLLIILLYRLFQLTNRSWDNILFKIAYFLPTWMMFSSIMVFSSLCNLIGDSFV
LTSNALLQRCRGTAELEFLLQTHYVLTTAAESVSVCFGIQNLLFFTSTFFIFTSRVYIVL
SGGSIFSVLVAVFFYPSMCWNIVYICNETKRKAKMFTEALYHCALFGKQHLLAKNTKVPF
HFATIKEVEFSACGFFILDFPLICSLTGAATNYLLILFQFSTSEQNTTALQHATTSANNK
>HhalGr167
MEPISLKSQTPLFLACQILGVLPCDRNLQSSRFGAFYSVAVNVLVCGWVSYRKLSHGFWD
SGRANGNFIVELMVVIRELTDILIIGTHACSLLFRKKTLEKVVTGIKFLELSKNSDGIPR
KFFYVIFILCNAIVLSTATRLCPPLYFHSQSNQVEMELPYLISFFAASSFAAPLDYLRNQ
LDHMTESLQPNEKTLSLQLDLALFILDLSRSLNKFYSMQIFLLCCRVLINFILSGYFIID
SFRTNSLFTPSEVIWINYLVSVALVVSFAGDLSVLIRICSSCTNFQNAVESFNDKLFSLM
REHNDLCKNDKLCLFLTIKQRVQFTACGFYSLGYPLVTSIIATATTHLVILVQFTSPD
>HhalGr168
MAIHVSLLKPFFLFCKFLFLFPHKDYWKICDSWQLYSIIAYVGFIGFEITSVRSLLGLNL
FNTYTVALIAFSSSIDLLTIGTHITAFVLKKELMSNFLESIGNLYDKNSKLVSTNAIFWS
LIASTVCLADGYNYTRLFLQNWEYWSFIAIVFIYLIMYTIMMQFIYFLDFLNDNFQTLAR
SIGNTESALLKQIEEHWNLVELCHNINEFYCKQLLLGMFRMFVILTLDSYYVVNTLFTFM
NDPRVLSMVIPSMTNFTWSMVMLLATSHTCEITKEAADSFHSALSCVLRRNKSLNNEMLV
MYVVMKPTVHLNVAGFFSLGRHAINSVIAVVVTYLVILVQFSKPVTK
>HhalGr169
MVSTNYIFKAFHLVNRIIFLLPLTDLKGISRKYLVYSLIGLSVQMSIHFYYQVLYSTNMK
NYIGLALHTLIYLTEQIMLVSHYLSFRKNKMVIRLLLKRVKDLIPIGMEFRLFRANFCFC
VYCITEIITGYNYLNNYRWFGICVTIINFQIFMIIMQFVYCLDILCEIFSDLLGDLNSAE
PILLLQIELHQYFIRLCQKTNTFFSVTLVIAIPKLFLTIISSFQETLQLFFSSKDFSGSI
FNSIYLFQNIFLAFTLSDVCSRTKEQVDRFIFALSTLNSKINMNNDIVKQYLLSRPTIEF
EARGFLKISYSLFTLIISISVTYVVILVKSDINRGF
>HhalGr170
MAVKEAPFKSFGIAWEEPSRTNNVYYYMNPIFINCRVLGCFPFDAKMRTSYLRIIITSVL
MGIMTSTGAVYAYTSFGIPYSTTANAIVYMTIVVLALFCTLLVVFFTILQRMTLITALDR
IRAVDAKLLTIGVLYKYDRKEILSEIFLRWFFKTCMVVFDWIVYDQCISEISGPCLITSL
YFSYFVIFNFQHQYTAIMKVVSRHFSLLNKYAAVHAGSKEIINRFMEIHYELCEICQIVN
GWFSPQLLFVCSLVFLATTLNLNAMFMALISFLDPLPPQITIFISSTFWVSSRLYEMWEI
FDAEDFGGRLSKLMINDKTRNDNELLDIHFHIQPKLSITASGFFRLNNSLFQSMLASATT
YIVIIIQVQPQMQGIVCPDLIYNKTVPISS
>HhalGr171
MMSTGEVAKFMNNVLFRSKVLSVIPSGKMLKTTPKFYIISFFHQIMTIFIAINAFIYFIN
KVSSQSNVFKIVVPINIVLSCITLNIIKIFLLLNAKEYQDIFSSILEINLRMKRINPFFP
PVYNTFETKVFEALWTLIFLYAFLSGGVYYAVGKLNFVRLSTFLHNTNLNMIHFILTAID
CFVTGINIQLEYIKKNIHPKAKIFTLEQCVAVYSKICNTCLKIEKIFSIHLLLTLSLYFV
MLIMHMHFLIMNPSSKNLRAKSLVDEYNLAMIALCSIDILLCAKCFQMLHSNSEKLNVAL
YEVLIKRESKELLKCKKLLASIYINRRISTTALQFFDVDFMMVQSMISSCTTFIVIMSQF
ESSA
>HhalGr172
MKLSKNFHSYSKVVLFLPRFLLVHTLDYRFKVKKILFRSSILIFIVSVACGFPAILKVHF
YCEEIAIAYIEKVFNLVMSLAIYLFSGISYLSFLRNQRNIENIYNDVAKIEYLFFSEKFK
IKYCHRRTLIIDSSIYFFTFLFLLVFYINSNKEAETTCYLLALVICQFVPAVLAHMIGKP
LILFLYISRQYFGLILEDLTLDRKNISSSRARKIEHLIVLHSSIYNFSKKVNNVYSNYLL
GLSMVIFFMILKVLISVIGLIFYASNNFEEFFGICCYALVWIIQFMDIVVTCEKAAEISY
SFNLDLHSLFLDDETGLISENEQILNHLQKNNCVQFTAADFFNIDFKLLHNMLASATTYL
VLVFQFISLTELPPVNIC
>HhalGr173
MSYKRFFKNVMFTNNLHKFMSYSLIFPKICGMFPSIYGSKFNLTSYILLTIYLLSVFIAQ
YYAFKYFVFGTSYTWNFSKHMDIAELSLVLMTLIFNLESFFKKKSLINDVLNSISFVDRR
LYVGKNIVTYNCYRGPLNNILRMLILILKFMEREIITLDKSYRRNQLYMLLAVDMPLLAI
HFMNTPFLTVISAYSKHFSNLKSIVTRLSKIVDDSWKAQMDQILLIYVKLFNSASNLNEL
YSNILFFSITCAYLVILKHVYFMCYMCLQFSNANHYKHHNLIISPLYIILWSLEVYQISA
FCALIKKQSLEFNEELIKLANIESRRLSRHRKLEVHLVFRPMFEFKGNQTLKFDYGLICS
VITTAATYIAMLVQFASDWH
>HhalGr174
MPLLFKSFKKILRSFIFCNDVYNFINYSIYPSKLTGFFPLTELGKLVIVYTINFLTYVAV
IITCYYFAYTKCINYFSYEWRLSKYMDIAELSIGFTTMILCMISLLRKKYLLIEIFETVS
QLENSLFTNNPVEYCHLNFLQQTFFVLSCIILKYNARRILKPNDVMRTGLFLVMLSLDLA
LVAVHFINRPFIAFLHALKKHFLKLNQLLKNLNIGRGVVWKHQIDIALDIYLKLLKISLV
LSELYSNIVLLTIACAYLIILKNAYSACYVYLAFDVDNPRRIYYIVIRTQYIALWFFEIY
LMVHYSTQIKKQNMIFNDTLTDLWNQRVDLLSEHKKVEIHLAFKPVIIFKGFEFLSLDYN
LVSSVIFTTTTYVVILIKFGAATDNHIP
>HhalGr175
MLRSGNIHEFLEHAVIGPKLFGLFLVGDNGSLSIGALIRGTVTLAVFSFAVYRCTSFLAD
TNYHWALTQYLDFIELYVLVLAIALCFIISLKLGRQVNYVVNNLEVIHIALNNLNMRISY
SYLFIIYHHSIRILFLVVTVVENFLLPLDAGSWWDNLIYMLTLNLAFFILHLFLIPFYGL
LYAINIYFTTLRRIVDELKKEMDLGWRQKVERSVHLNIEVYQSCCDVNKLFSSMAFIVVT
VAFIIIVKNIYFISYVNIEYNSMRLKVFYHFITGATYILTWVLELCTITFLCADLTSQSK
DFNDSIYEAILNDKSRILQKSAQLRVQLAYKPVAVFEAFGFLPLDFTLLHSIAATATTYI
VLLIQLGSGKDFE
>HhalGr176P
MTSHSLSSFLEPLYTLAKYSGLLPFDEDLQFSRSWWKISFIPMVLLXGFVISVHLWIFAL
QDQHNYLSSFIEYINHTITMAITLGHCISIYRFKNKLINIGKTLAMLSEGYSYKLHVPTI
YTPIGSLLVLIVYFMGYSWEKDISLFMSFTIISLLEIRIYLLIMTFCAFLEIFHQHFKDI
INDISSKSXELATKKSLILISACNDICEIYGLSLLFLCMRCLIVIVIMGYSMSVSFHSFD
YVPLVKNVKNIFKKLAVILLILFYLVMVTGSCRKIQISLKRFNQLVFREFRRKSYLVKNN
AIKLYITKNPMVHFSACGFFSIENSLVTSILVTAVTYIVIFVQFNIPMPASQLK
>HhalGr177
MTSNSLSSFLEPLYTLAKYSGLLPFDENLQLSERWWKISFLPMAIISGFAVGVYLGFFYL
QDKHSYLSSFIEYINHTLCLAILLGHSISIYRFKSKLIKFGKTVAMLSEGFSYKLHVPNI
YTPLGSLFLLIVYFMDSSWENNGFFFILYSLLFIMETLIYLLIMSFCTFLEMFCQHFKDI
INDICSKSLELTTKKSLILISACEDICEIYGLPLLFLCLRCLGVIVIMGHAVSVNLHYFD
DIPLDKSLKRLAHKLAVIFMVLFSLVMVTGSCRNIQISLSRFNVLVFREFRRKPNLLKNN
AIKLYITKKPMVQFSACGFFSIENSLVTSILATAITYIVIFVQFNMPAPTSEY
>HhalGr178C
MLSAFKSVLPPRKCLRSLRTALNVAAVLGVVPYSLQGNDIVLVTYRLPYYIFSVFILPLL
GAYALLSPNSILSHFFPTLVFSTQYVFYTLSIVVMFICNIAYCRDFEVATRQLLKIERML
FLLDAEPKISYKFWRGVLDVLMIGSCSAAHLIIDGKKYSPEVATFLTFHYGNLRLFAFGN
LVLFFLDMIHHYLDTLVNQASSSQSVLVKLSIIHDRLAEMVGIIQKVYGFPVLVLVFTTF
FYVNINIFIAVKVSDQPVAVVIFGWICIMSSLIFRISNACRRIKEK
>HhalGr179J
MSSAAKGVHPPRTCLRSLRTAINVAAVLGVVPYSLRGHDIVLGTCRLPYYIFSTFILPTL
GAYSLLSPNPLFANSSFAMVLFSIQYVFYTSSIVVIFICNIAYRRDIKIAAKQLLKIERM
LFLLNTEPKISYKFWSGVLDVFVIGCCSAGHLIMDGNKNLSMLGMFLTTHYGNLYFFCPS
SPVFSLLMINHYLDTLVRRASTSQSVLVKLCIIHDRLAGIVGSIQKVYGFPFLFLVFTAF
LYINVNIFVAVKISGRSVVTIIYGWVTVVSILIFRISNACGRIKQKGNLFYRILYNLVKE
DKSGNLLNNTHLRAHLLKKNSFSINAAGFSELDLKFFSGLISATTTYAVFLIQMERAKG
>HhalGr180
MYYVDDLIYLNVPTNLLLHEDYCFFFSRPDKEMAEEFVRLTVNKQLRLARYLLLFPHVVE
GKTFQTTLARKWLCWVVTVFLAGISFWVMAMVNEQNDTFNFLLWGPLVSSYITLLINQIW
MHTKKDKLDDFLSNLHECRPYLEASGKESMMESFLPTLGQFLINVGLWFYVTFKEQHINF
EFSMIYLYFQLGLFLCNFMLEQFILLLSLVRHQLSRTALLADTNHDALIAAAIDLNKVFS
PHLLVIIMTLFVALLGKLYQGIRTGELLDLFNITVLILQALPIWRVVSHCQLFVKEVEQF
YNRTYYYLLTHEHKIEGRMEFHLGMKRKFVFSAGGMFNVDFQLISGMVTTAATYIVVLLQ
FTIDKEQLGPASSLKHE
>HhalGr181
MSRAAKSAHQQRTCLQSLRIALNMAAVLGVVPYSLRGHNVVFGAWKLLFSVFCASILPLL
GCYTLIFPNPKLTRSPFSMFVYVMQFVAYSISIISITLCNITYRGAMENVTIQLLKVERI
LLLLNAESKISYNRLEGILLPLFLMCCSAGHLFSERISDLPTLAMFLTFHYANFYCLAIG
ILIVFLVDSVHRCLDSLVHRASSWEVMLVHLCDIHDRLAGALGSIQKVYGLPILFMSLSH
FAFVNCNVFIATKFIYSPIALSFIGWIIIVSSMTFRIFWACDRMKEKADEFYTVLYRIMK
KDKTWGLLNNDGLRAHSLKRKSFSVNAAGFCQVDLKFFAGMISATVTYSVILLQMGKNF
>HhalGr182
MAEEFVRLAVNQRLWLGKYLLLFPYNVKGKKFQTTLPHKLLCWVAAIVLVGCCIWGITIF
NMGQGSFSFLFWAPMLTSYLNLLINQAWMHLKKPALDNFLSDLQKCRPYLKMDDDKAMIK
SSLPILFIFMVYLGFWALIPIRYGSIEAVSIVLLYSQLGYLLGIAMMEQFILLLSLVRHQ
LRRTPLLSDTEQDALIAAAVDLNEVFSPHLLVGVMTILLSQLGKMYHAIIGYDNVNVQDF
VIVALQSFPIWRVVLSCQQFAKEVDEFYNRTYSRLLAQRYRIQKRMELHLGMREKFAFSA
CGMFDLDYAFLRGMLTSFTTIVVVLLQFTPNK
>HhalGr183F
MAEALVRLAVNQKLWLGRYLLLFPYVVEGKSFRTTLTRKWLCWIAAIVLVGCCIWGITAV
NKVQESFSFLFWAPMLTSYLNLLINQTWMHLKKPALDDFLYQLQKCRPYLKMDDEKAIIV
SCLPILFIFIVYFGFWVFIALKLPHINMISIIILYSQLGYLLGIAMVEQLILLLSLVRHQ
LRRTNLLSDMDQDALIAAAVDLNEVYSPILLVTIMGVLTSQLGKIYHTITEEENLDFQFL
LIVLLQSYPIWRVVSSCQQFVKEVEEFYNRTYSRLLAQRYRIEERMELHLSMREKFVFSA
CGMFDLDYEFLRGMLTSVTTIVVVLLQFTTNK
>HhalGr184
MSLPAKSVRRQRTCLRSLRSALNMAAALGVVPYSLRGHNVVMGTWNLPYNVFCSFMLPFL
GGLAIIIPNPRLTKSTFSMFIFTFQYVFHCITSFIFLFCNIAYRGEIAIATLQLLRIERM
FFLLNMEPKISYGILKEAVMPIFVVCCSVVHIIVDKIFDFSSVMMFMTFQYANFRFFIME
SLIIFFLNTIQHYLDALVQRSSPREAVLVRLCSIQDRLAEVADCIQKVYGFHVLSMSLSS
FCFINVNMFFAARRITEHEPSVIITIFWIIIVFMMFFRISIVCEQMKEKGEEFYTALYKI
VKKDKSHKLLSNDHLKAHLLKKKSFSFNLAGFFEVDMKFVAGVISATTTYTVILIQMGKD
F
>HhalGr185
MYSHFSLQHRTAMEHSIGCTTWCWRWFGLFPFIKNGGHYRSSYCHFALVLFGAVGSCLCS
FYYYIAEDFSNFPPAQYSNLILGLLLRELLTLYSCFVFCFRSAELKRMMESIEEVEKLIM
TDRVGSVKTLRPRWRYVGHLTYVCFSLAYEMIVNSYRWGLITTYYVGRMGWTLRVLQLMD
LLNLFSIYFSQLDRMVSHSRTIGQLHCLIDCYEKLCSLMSTFHELFGLSLLLAFSHLFVF
VVSYIFMAVGYHFFTSVNQEINIFTFLTLPIFILQLVRPCSKTSESAVDFTASLYHIMQE
DATTLISGDNKLRLHIKMQREVTFTAFGFFTINHTLIYSMVHAATTYFIILVQFSRTPSG
VLHG
>HhalGr186
MVPVTKLKSTAKNRTILQVFQPFFLFFNIIECTSINTHLHFSWYSSAHALLVIISMMVIT
TYVLLDYDDDSGLEESTGAVKLIDGIKVGCAAGAATICTTINIVKTKAIMNLFAEIEQFS
RLFPLRKRPFRWMALRSIALAVLLVSAGVQEIIIEPDTLTALEMTSFVEYYCHLVLLLTE
YQFAVFVRVLEGFLMNLIKKLKKEGRKTRLGVRQSVRYELLLKRFCEDLQSTFGLQIVVA
VFSSFVVCLISSYFALLYVINWFTGSVDQLPTMTVMYAAWVLFIFLKSHEIISSTHDLRV
KAELYAMEVDELILNDTTKYLQSDPILQTYLQGRDEWIMYAGDMLILDFGLITDMAGANT
TFLVILLQFGLRPC
>HhalGr187a
MESIPRFVVRDRTVSSSKRLCAIFVISRFWGLMPVTSEFAVSKKWLIVSILFYLPLSLLD
LVHKYFIRGETDLILNPIQKFIFSTSTIYHVVFTFFYTLTLLLNRNILDEIILQIGKLEE
YKNKKISSLVAWHTFFGIYLAVHIAILIMFGFTNSSGTSNFAVQLIFHITPYFRSIMVLL
LYCNITKLAGNAVQQLKKTLIPSFHQVIFKYEKFEDAIQLIRLNNQFFSLQLILFAAQCL
IFITLHAYNIIHNIRFNIKNFDFFKILLESGDMVGGFQLLMLYCTTVSDTKNKIEKFNRK
IFKLLMKHRELRKNERLKNQILRNCEVDFNVCGFFYGGYPLVTSILEAVVTYIVMLIQFN
P
>HhalGr187b
MMESIPKIVVRNKMGNSSKRLCVFFAVSRVLGLIPVSSELIISKNWFLFGVLIYLPLSVL
SLAYIFFTYEYLPEYYTPVKVFVIAMFGVFNDTITIFHSLILALKFNILKRMFFKMEYYV
KNGLTLDNGPTINLPIIWCSFLIIYLVFHTVALFVMLLQISCCISTSIFDSMFHILPFVR
SNMIMLVYCFITEYAGSSVKQLKKTLNPRIQEILHILDRFDEAVILIKLNNELFGYQIFL
FATGILMFTTLRSYNIIYTFQKNILSFSYLEIPDLIGCILWLMSYSASVSYTKKTIEKFN
RKIFKLLMKHRELRKNERLKNQILRNCEVDFNVCGFFYGGYPLVTSILEAVVTYIVMLIQ
FNP
>HhalGr188aP
MRHNIFGILKYFGTPYNLKKRPGALQVLLFFLTAAFIIWVAWKHNKHSMGRQDDGHIRMF
AFLVRVTEAAGVIFFLAKNLRPRHPLIAIIEEIMDNEHRANHTVWFYLRLGIGLSNIMIT
LYTGLRGEGISVPSIFKLIKELVLZMHLAQILVPLNAIVFRMSQIRARLHSYGHDPKXKA
IMELIAIERRLEEAFNQLIEEYGKDFSQILFIATCKTTLLLCGSLFVLTPIVYPKLKYMI
PIIYSEIISGLFKIWSVTHATQLAKYQMEKFRSELYTKCLEDQSGNLAKNDMMSVFLERG
LSHVSFTANGFLPLDHSLFCRMLSSAVTWVFIIIQFRIRDQ
>HhalGr188b
MRNNIFGPLKYLGTPYNLKKRPGALQILVFFLTTALSIWTAWKHNKPRLGEQEDWGKNIH
LTVFFMRATEATAMVFFTAKNLRHDNQLITIVEALMESGDKTNHTVWFYLGLGIALPNLL
IMIFNEWTGEGLFIPPLFTLIKELILLMHVAQALVPLHAIVSRLSQIRARLYSYSHDLES
NPSKAILELIVMERRLEETFNQLTEVYSEDFVHILFISTGRTTSSLCASLLVLLPKTYET
HRYLLPRFYSEMISALYKIWSVAHAARLVKYQMEKFRSELYTKCLEDQSGNLAKNDMMSV
FLERGLSHVSFTANGFLPLDHSLFCRMLSSAVTWVFIIIQFRIRDQ
>HhalGr188c
MGQNIFGFLKYLGTPYNLKKRPGTIQILIFFLTTALSVWTAWKHSKPSFARDGDWYVYLI
IFLMRSSEATAMVLFSARNLRPGHPLIAILDEIVDDEDKRNHTVWFNLGLGATLPNLMFM
IYDVSRTSGISIPFTFAVVKELIFLIHLAQVLVPLHAITSRVSRIRCRLHSYGDDRESNP
SPGISELIVIEKRLEEAFIQLTEEYGKDFIRILYISTGRITMLLSGSLAILLIDMFETHI
YLIKKFFLEIMSPMYRIWSVVHAAQLVRYQMEKFRSELYTKCLEDQSGNLAKNDMMSVFL
ERGLSHVSFTANGFLPLDHSLFCRMLSSAVTWVFIIIQFRIRDQ
>HhalGr188d
MSHNIFGFLKYLGTPFNLKRRPSAIQILIFFLTTALSVWTAWKHRRPGFAKDGEWYIYFI
MFVMRFSEASMMILFSAKNMRPRHPLVAIVEEIVENEGKTKHTVWPYLSLGTALPHLGIL
IHIEWRFARRVIPSLFNILKELILFMQVAQVIVPLHALTSRLSDIRTRLHSYSHDPGLNH
SKEIMELIAIERRLEEVFNQLTEEYGKDFIRILFISTGRISILLSGSVVVLLTNIYGRNM
FIFSVILLELISPLCRIWSIVGAAQSVKSQMEKFRSELYTKCLEDQSGNLAKNDMMSVFL
ERGLSHVSFTANGFLPLDHSLFCRMLSSAVTWVFIIIQFRIRDQ
>HhalGr188e
MRHNIFGFLKYLGTPYNLKKRPGALQVLLFFFTSALCIGVAWKCSIATNIDWCEYLIVLF
VRVTESTAMIFFSVKNLRPEHPLIAIVEEIMEDGDVTKHTACWYLGLGLTLPKLFIIIYE
WKSAEIYIQPIFSLVKDIIFLIHLAQVLLPLHAITTRLSQIRLRLHFYSNDPDSNPSKGI
LELIAIERRLEEAFNELTEEYSKDFIRILHISTGRLALSLCGSVVLLKHQSYGMYSYLIP
IFTFETVFAVYRIWSVAHAAQLVRYQMEKFRSELYTKCLEDQSGNLAKNDMMSVFLERGL
SHVSFTANGFLPLDHSLFCRMLSSAVTWVFIIIQFRIRDQ
>HhalGr189
MGTMAFEFLRYFGFPFNCKRRPSVVQVAVHFVLALLFSANLVPALLSVTLWESNWFATVI
VQLLMIIRVIVTVLFLIVNLKTSSLEVFIANLEAVPIKLKAKNYNDWLLVGLSSIFINTI
IFFISFNITLPLYVVPMFMGCDVVLYISLAQYVTPLYSINDKMFQVRSFLYTYSLKENFN
HKKDTWRLILRQRRLEGIFLEMVQNFYSRIMLVVFCSTYGATVFIFYAVGTVGGFIYSNQ
THCKIAMVFLFIYSAIYEFYKIWCIRHFYCQLYSLCLEDTTGTLVSHDIINVHLERRKLI
KSSKNRKFLLDHSLFFSVISTTVTLLFIIIQFQIHDESCEEEV
>HhalGr190a
MDEGQIFRYLRHFGYPFNCKNRPSKKQYFYYIILSIIEFVAIISHIALFKSKITEKLRKE
VGWINFSIRTAFACFQCCVMLFCLYSNMKSNHPLNKIIDDMRNNIRSRRNPKSIMRWLYI
GFILMAFHFLLQKITSNESLFDTYYDNIKIFATYCHLSQFIIPLKVLSERTSQLRDFLVE
VNSKEDLRLYRETWSVVLEQIRLEDIYLQLIDTYYFHLVLIVFDSLYRAIIGLYLFAGML
LEIIPEVTLVSDHLRLAVAFTHFAISVEALYKIWCVAHSTSHSNYQREKFYADLYSLCLE
DKRGFLLRHDLIVIQLERRRLMHPKPQKFFPLDHSLFYHMLSNAVGCVFIIVQFQIHDSC
SEM
>HhalGr190b
MDRGEIFGYLKYLGYPYNCMNSPSKKQYFCYVLLISICVLDICTIINQHTRKFLKEVGWV
RFLVTTFFIISHNTILILCLYRNIKSNHPLNKIVDKIQIAIQFHRLPKSDLRWLHVGFTL
VTIHGFCKMYSLSSQKFLLKSYNDLIKTFISYCHLGQFVIPLNVLSKMMSQLRDFLAMYH
SRTDKRLCEDTWAQVLKQIRLEEIYSQLVDTYFFYLVLIVFDHLFRTCLGLFLLAGIVLD
LVPEALFISDSLRTPVIFTHFALIVESLFKIWVVAHTAANVNNEREKFYADLYSLCLEDK
RGFLLRHDLIVIQLERRRLMHPKPQKFFPLDHSLFYHMLSNAVGCVFIIVQFQIHDSCSE
M
>HhalGr191
MASDKSLFYGFRGLRWLGKPYCSEDKLPWWKALTDILIITVITALSILVVFEDGAKHERI
STFVSIVSIVGNNFLASNLILLNLRRNHPLVPVVKSIYSLPSPQPASNHIAWLLFGFSFV
LANLLTDLCALPMFKIMKLFPVFYLSDTLVYLFLAQFIIPLLMIGDRLSNILQSLRGLGM
GEPSDVTPQFDELLRVHSQLINLCIRLKQIYSWPLLVIVASKLFGATASMYHSACVFFDL
IKGINSVLESYSALIGAVNEIYMVWCVIHTAWIITEKVKRINGEFYTLCINDDSYSFIQN
DVVTSFLEQRISLSFSAHGFFGLDHSLLRSILATIASYLFIIIQFQIRSNLEEKRALRFQ
NRSISRKL 
>HhalGr192F
MNNPTYLFIRLRSANVVDLFPVPAKSVMRFKVEVLSIRKILIPFLLIGRFLGLYSCSMKT
MKTSIIWSVPAVLWIIALSGNTANVVSYTIENIRKRRKSHNYVVFSEIFDLVQTIASLIA
LWCTASTWEKILKKMTVIESTLTQVGIPLSYKIRSISLEVAFRICCLSSIFYLRLRVSTH
NYARALGLFKVVLVSWSELMNIALTTCFVQCYQHLNEHLSNKNVHHILSLEMALQEVILS
ARSLSNVRLLFRISTSYIISIIETYFFMSTWDSPAKIQYKLYHLIIPLYNLYEVSRALYI
FHNCSEKAISFNKHLYRIVLSDQSSRLAHSATIRTHLNMKKKISYSACGVFPLDPTLIHS
ILASALNYLTILFQFSNVKTPHLV
>HhalGr193
MESSQLYAAMSPVFWICRVSGLFPFSNNFTISIFWVLFPPSLFGLVTANAYFFYFYAEEF
DGFAGEMYFGLCFSLYISVAALVVFSFTMGGLYKKIMATVLDVEIFLTQLDVQFKYCTTT
IILDVALRAATIFATSIANYNEYSDDALQLYLRAIGFYLTHWCVNCVEMQIVALCSYLSC
LIKSATSSLPSPDFEGFLEASTGFVEISEMIHVLFSKPSFVIFGNIFICTTLDLYFLIVV
LPEMESRSIKWFSLGRCFARCYQLWRLVSTVSSMSDEAKRLDSKLYTIAIEDPTNQISKK
KKLILYFSMNQRMEITACGFFPINYALIHSVVAAVTNYLVILVQFGNTPS
>HhalGr194
MAIGKVIPLSKAYKQGHRKILSDPVIRLSRWMGVFYLTEDLEISYRTLAIGIILFAVLVA
ERVLFLTFYPFQKHMKVITILFVSVYYLNWSIALFRPIGGLRKALRESLDIAQKLDIDYT
VSNLLYIPFTLIIMKYVFTTTMSPKSLTWLIELMHLASTLPTLLLQLQFAVVARFCCFAF
VAMEKRIHTSDEVQLQRLASIHCKMCCLWNVFNNHFGPIILVTIGFFIALSMSYTYLFVS
DSDVTWIELVRMGLRISYTLSSSMCAVYAVSRMRKEADSFNQTLKKVLFCRKYCSQQENL
RLYIKMKIVVIPTACGFFQLRPTLFIKIFAGLLSYTVILLQFSGKSKIPIRADK
>HhalGr195
MIRNRRLETFLAPIVAMQWLGLSPGSDKFTSKRITSISFMTLLILLLTAGFNNSVFFVSV
LCSGLANLYYIGRNIFDYEDFGSLLETYQKMNSPYTFSWTFVFLPLDIVMKMMVCYFQGV
VISDILLLIHFFKTIEIDILVYILRCQSELLKNGELNDYRLINRSLGFLRSYLLKHLPVT
CFLYFLWCSNGAFIGIKSFSKILLTPDGSILECTCYWTSFFFSILSMVALISSYNGIEEQ
KVEFEDRLYWRLVSSSQVWNSISPKHLMLFEICSRKKKGETLKIDNTLIYSIISSIATFL
VILIQFELEEIICGRQKENT
>HhalGr196
MANRVTPIPHIRVVEQNRFHFWGSFRLFKTKKLFSKRNVEEDCTRSGLYRQVSIMIFCSK
LFCLWPLKRDFRICLLQLVVSATAIAIWTYHSLSYAKNHIDVVLVAAARYILTIVRLFFC
CLSVISTLYLYTSRRYSFLSFFRGMERLDSILRSIGCEVSYPKNISFIFHILLTFHLIYV
QTNFFSRLSFLLEVQNQYRYCVFVVIHMFTVLLNAFSLRFRLLCSSAKKCDSNSRFRLHT
LIKLHKSLCHQIRKLRKIYSFQIVMIFAVIITTYIWNVHRFSSMILRFEDEYAKKTVINL
KSRTIMISLYTFWLWLMASAGENLKRSADNFYEELYSIILEDQSNILSKDLMLKTYLKVK
PSAEYRLCKAINLDNRLIKSVLGITVSYIIVSIQLSIPCKCQFGIVQTSFNSS
>HhalGr197
MLSAVGIIALMYCNLNYLNTVFNLSTSCKTNNNCSSVFLGIIESSYCFGLLAVNLFINPV
ESVELFNRFNEIVNVPNHVSDKFKVEVFQKIFIFYMLILFQFLRNCFFDNNKESIIWILK
IIMQNVQFAVDGIIVSFCLILGSSFKGIVYDLNSDDKNVRRNIATFWDCRALLRKLNDCY
GPALVIVVVFKLLQISGLIYFYLFSDLKNNWLQFLDICLPLINFILICYSCDRAVIEAQN
FVKELRLKHAEENSSSAIKEEIQDFIYVNKFTTLCITGCNFFVVDMNLLFKISSVIFTYI
VAIVQF
>HhalGr198
MPLKLVRVPSFHFIKAWSHLVLSSIYFLCSLVHGILTPKIVGGESKTSSTLVRIDLTDNN
VSDYVSFIRNQTSVQMVAMRMMTPLMVSFMCLGALIVSVFFVRSGLPPLFNKLSHVDHSL
KTLIKPNGKEDYKIAIYAALYFLVSTLIVTLFYLSYAFYVVQSWEIIWNVILTIDNSISF
STEIQFIVLALYLKGRFKLINEHLFEHVDQNVLPSKNNLTVQKIEILHYSNKKLCELMKD
LNGIYKLQLLCTAAGCFTKVLFNIYFAMFWQSFNSLKHALQNIEILLWTLYYLMRFLTTT
ITASLTSKEAMRTRTIVAHINSRHLAKEIQEELNLFSNHISSMEMKFTACGLLTVNSRLI
TAALATGTTYLVVLVQFKPQI


39 HhalIr proteins

>HhalIr8a
MVYELYHQNHECVKVILKEENGTIWENVKTEEVWEEQHVILNRENEEESFNKVCEELSSG
AWMVLDLTWSGWDSVAEIAGIRYLRADLGISPFMRATELTLIKLRNSTDAALIFQHSHHF
EQSLWYLVRESSLRVTVHLGLDDESAESLLDMRPSPSSYVIFADHDKANTILKKAVDKKL
VYLDDRWAMVFMDIGTAPINKTMLKKRIMQVYMPKSICCTDPGQMLPCHCTEPFNFEIEG
AKQLKIALSKAISSSLTEGLSAEPLNYSCSSSALSPKNDSIFYDNLDKALSDSWLLHKTY
GEVRLNLRFEIRNIGENRAQQLGNWDPIAGIRTAAMPRVKRFFRIGTGFSTPFAYPTNQI
SPDGSARWEGYALDLIERLAESMKFEYQLITVENHMFGQRFENGSWNGLVGMLATGRVDM
VVGSLTMTSEREEVIDFVAPYFEQTGFSIVLRKPLKKTSLFKFMTVLRVEVWLSILGALC
LTALMIWFLDRYSPYSARNNKEKYPYPCRDFTLKESFWFAVTSFTPQGGGEAPKSLSART
LVAAYWLFVVLMLATFTANLAAFLTVERMQSPVQSLKHLARQSRINYTVVKDSDAHNYFR
NMKFAEETLYKYWKEITLNSSSDQSQFRVWDYPIKEQYGHILNAIEKAGPVANIQEGLRK
VIESEQAEFALIHDLLELKYHVFKNCNLTLIGEPFAEQPYAVAVQQGSHLNEEISRRILD
LQRERFFEATASKYWNSTIKSKCDNVDEDEGITLESLGGVFIATLVGLFIALLTLGAEVW
YHKKKSKNQVTMKGQQQLQSIIRDEIFTTKEFGHHNFANRKASLLATKPKVKQITVYPRG
QLY
>HhalIr21a
MGMYSMVDEEHGTENCGIIIPELVMSVINFEIKPKLVKIIFDDLHKADYKFKLNLDKIIK
GIHNSAVVFGQKSSAIEAINDNEQPAWIIFSAQPESLPMKGKILLIIHVSVFQLKEWLLS
PKVKKHQQQLVVISDPALKKSKGSEKDCDTGLYTQFINPHSFGRGKALILTSWRNHNFTQ
SVKIFPSEEQTLYNGNHLVVYARDQPPFAFKRILENGEVIWDGVEVRLLLLMKEILNFTM
EFQDHIGKQSSDTLQILRQGNTDLVVGGFVMTKEIYGKTSMIYPHFMDCAAFISLTSIAL
PKYKAVMGPFLWDVWISITLCYILAIIPIAFSAWHTLGPLIQHPSEIENMFWYVFGTFTN
CFTFRGQFSWTKSVKNSTKLFIGTYWMFTIIITACYTGSIIAFITLPVYPEVMNTMHQLL
HKNYRVTTMADEGWWTLLIGSDDDVASGLAGTAETVNNVLEGLSTVIKSSKEDKPVTFLG
SSEHLKHILKSNCSASDVSKRQLFHISRQCFVPQMISMIMPHDSIYIDSFSRSLIKAIEA
GFINKIQQDLEWNLYKSSARQTLLQGNLKLEALERQLTLEDTQGMFLLLGCGFAFAVCAF
GFELGTWIKNRKGEKLTIVVKERILAASRRVSAAFLTPYKSHIRDHYPLYFRNVSRRKSS
LFGSMIILEPSDRQKPPTAVSEIHLMPPKVEKPIRLLSF
>HhalIr25a
MCRLLLLLLLEHALSQTLQTINIMFINEAKNQLAEMSFDVVLNYLKKNPKLGVKVEAAVR
VSISGTDAKAILESICEAYNGTVSDGKPPHLVLDSTMNNVPSEAVKTFTDALALPTISSS
FGQEGDLRQWKTLDNEKQKYLIQINPPADIIPEIVKSIVQLQNITNAGILYDDSFEMEYK
YKSLLINMATRHIIVHVHNADSIENQLMRFRNLDIVNFFILGGLSTIKMALDTASKKQYF
GKKFAWHVITQDKGQLSCSCSNATILYVKPEPEPGMKERLDGLRNSFNLVEEPEITSAFY
FDFFLHSILAIKNLLDEDDWPKDFNYTLCDDYRADREIVRKEIDLMKNLRLVSEPYSYAP
FLLERNGNSFPEFVMKLEKVTIVNSQSESAESMGTWKAGLISPIILKDATAMNNFSAVTV
YRVVTVKQKPFVIEYEEDGRKKYKGYCIDLIDEIKTLVGFDYEIYVAPDNQFGNMDENGN
WNGMIKELVDKRAEIALGSLAVMAERENVIDFTVPYYDLVGITILMKKQTTATSLFKFLT
VLENDVWLCILAAYFFTSFLMWVFDRWSPYSYQNNREKYKDDEEKREFNLKECLWFCMTS
LTPQGGGEAPKNLSGRLVAATWWLFGFIIIASYTANLAAFLTVSRLDQPIESLDDLAKQY
KIQYAPLNGSVAMTYFQRMANIEKRFYEIWKDMSLNDSLSEVERAKLAVWDYPVSDKYTK
MWQAMKEAKLPNTLEEALDRVRQSKSSSEGFAFLGDATDIRYQQLVNCEFQMVGDEFSRK
PYAIAVQQGSPLKDQFNNAILQLLNKRKLEKLKEKWWSENPERQKCEKQDDQSDGISIHN
IGGVFIVIFVGIGLACITLGFEYWWYKYKRPADGGGGPMVVKPTIGGGRNVEKLSVTGLA
DFGHHTTFRSRNTHNSNMRRGNLSHIPTSQW
>HhalIr40aN
NLAKRNIIYFFYAGKKRLSNNFFSYLNEAMRICLVLNPRYGIFQVLYSQARVREKGFFLI
NWWSRQEGIFRSPLLPSAYDMYRNFHRRVFKIPVLHKPPWNFVTYYNDTFEVKGGRDDKV
LKLLASKLNFRYEYFDPPDRSQGSAVVNGTMQGVLGLIWQRVADIFIGDLTVTYERSLAV
DFSFLTLTDNEAFLTHAPGRLNEALALVRPFNWKVWPAVTATFLLAGGLVYLFFLAANDW
KPHKRNLLYQCVWITTSIFLKQNTSANLKFDRVRFLVIILYLISTYVIGDMYSANLTSML
AKPAKEKPISNLEQLDTAMKSRGYQLLVEKHSASHTVLENGTGLYKSIWEKMKNQQTYLL
NSTEEGMLMVRDKKNIAVIGGRETFFYNTKRFGIHHFHLSEKLFTRYSAIALQMGCPFID
NFNEILMQLFEAGILTKITEDEYQKLGELGATVSEKENTKDNNIERNHQKEDDKKLRTMS
MKMLQGAFYVLLSGHTLAAFSFLSEIVFHCFNTRGAAQAFFLLKLSSWN
>HhalIr41a
MRSYFFMTWFAFFLMQHASASIIYGNETSVNDYLEVLATHVAEKYFSYHKCIVILSDVGL
LKNLKVNTTVVYIEINSTKESCVEDVASILAITFRDNCDGYIIQFSNPTCAFLGWLEIYY
HASIGRHNPKYFFLPVYPHLLTYADELLSMRETDQTANFLVSEIYENSTDWSVIISTNNF
YLHPTIPGREPKLYLDQWHYETGFKENADLYPDKVLDLKGKAFRISAGKYFPLSSPDPLE
GSEIRIALYFCEVHNCTPEPVFDNALWGTIYDNLSADGVLGNCYSDRADVGVMAVYLWLK
EWYYIDYTNSYLTGDVTLMIPKPTKLSAWILPFLPFKIDMWIAFFVSLVLSACSLYLITR
GSIKFTRFREKLIKKVQFTTIEDSSMRAIGLAVLQQPSSRLIGDSPNRYLFTSYEFLYLV
LSAMYSAELASFLTVPLYHLPIDTFHDFAQSGIRWYGTDTAWTFLIRGSDEEDAQIIVDH
FAVLNMEQLTEKVKEGKYGFTVERLPGGSITEQDFQTADVIPMYHIMKEKLFGSPYVASI
KKGSPYLKYYNKIITKVVEHGHFLYWEGDVAREYLNSRIQASYREIRTVHYDRSPAVIQI
SNIQGVIFLYTFGIIISITVFIIEIIRYRKLAIPS
>HhalIr41b
MRFHFIWLWFSSLCLEKCLSSSIIAINRTSVNSYLEVLANEIGEKYFSGHRCVVVMSDAG
LLRNFKINTTVVHIEMNPTNESCVQEVADLLRITYQDNCDGYIIQSSNPNCAFDGWLDIY
FHSSVARHNPKYLFLPVYPHLLTYGDELLSRRESDQTADFLVSEINENSTDWAVIISTNN
FYVHPTVPGREPKIYLDEWHYETGFKENVNLYPDKVLNLKGKPFRIATDKYFPLTSAYPL
EGSEVRISLYFCEKYNCTPEAVTDNSLWGTIYDNLSADGVLGNVYNDRADVGVLAVYLWL
NEWYYIDYCTGYLAADVTVILPKPTKLSPWILPFLPFKYDVWIAFFISLFLSASSLYFIT
RVSIRFTRFRDQLIMKVQFTTIDDSLMRAIGLAVLQQPSSRLIGDSPNRYLFTSYEFLYL
VLSAMYSAELASFLTVPLYYPPIDTFHAFAHSGIHWYATGSAWSNALKNSDEEDAKLIVN
RFGVLSMDQLKEKIKEGKHGFTVERMAGGSIGEQDFQTSDVIPMYHIMKEKLFGSPLVGA
IKKGSPYLKHFNEVVLKLVDYGHYLYWENDVARQYLGSSIQAAYEEAKTVQIDDSPAVIQ
ISNIQGVVLIYTIGIIISIIVFFYEIITYRKNENSLLIEKKK
>HhalIr41c
MSIYFYFYKKLRSEEIYKQMKLVLLLAPLIFHPSGGIELTEDPTSKSLSSLISKIFLDMP
KCVVVVLSDFSSLELPNNFVYLRAQSNSSNLFSSLGYLIDENSANDFLTTMGKARSAAPE
RHTPRIVVIPNHKGNYSVDIFMHPESTYIPDMIVIQIIDDDKSEKGVELEVITNSFHNNS
IFPEGEVLGIWPIDDMIFFPDKLKNLNGKELITATLHYPPYVLLHPIFDGMETRMVNEFC
RLYNCKPIPLTDEYLWGEIFSNGTGIGVSGNVYMDRADIGIGALYLWENEYQYVDFAYPY
LNTKITLLVPKPAQKAEWRIPFLPFSLTLWVLQVLSIVLAAAVMFVVNKVSSHIAQGLML
GGEFATGGGIFLRALAMSLLQPPPNRLPSGSPLRRFFTIFEVLFLFFTTIYSGALSSVLT
VPLYYPPIDTPQQLYEAGIPWAADHYAWVFSIQGATEQPFKALTERFEAHSHDTLISLLK
KGGYGFGIEIMPAGHVTQTKYLNGEAILNHHVMKHELYTTSLVMNLRKGSAYTEKFNNLI
GKLLDAGLLLLWETDVTLTYLSSRLQTALKISEGTKVEVHHPTKLKLTHIQGAFMFLVFG
LFVSFAVFMLEILGHSPSSPLKVYVLQKNP
>HhalIr41d
MFHAIMVYLLLHCSYALIKQEDTRSQKLNKLISQIILEMPDCLVIVMSDSNDLKVPKDII
QMRFSPSSDELPAFLKEAYELKCDGYLVDQESAGYFFISLKIARLHANERLVPKIAIIPN
KIGEFSEALFRDKETAFIPDLTIIQIDNSTTEERFMVVTNDFQGTNRKLKGDFIGIWPDD
KIVFFPDKMADLKGKELYSSVVHYPPYVLAQDPVEGVECRPQLEFCRLHNCSLKIRTSEY
LWGDIFPNGSGNGIFGEVFLDQSDFGVGGIYTWLEEFQYLDYSTPYGIGRINVLVPKPTK
VDEWKTVFMPFSPTLWLLLVFSILVAATLMHCANIAAGKISDELILGGEFTTWVGIFFRA
IGMSLLQPPPSILSASPLRRFFTIFEVLFLMFTTIYAGAIASVLTIPKYNPAIDSALQLY
ESGLRWVALHEVWILSLVESTEPYIKTLVGRFETQDEETLVRYTKEGVYAIGIELMETGQ
MIEASYLSVETVANHHIMKNDLSWSHVIMLHRKGSPYLEEMNRVIGRCRAAGLFLLWATN
ITANHLSSRFQIVMQISKGSSKVEIDEPIKLKLLHVRGAFMLFIAGMSLSSLVLMVEIIK
FKIFNTKSRKL
>HhalIr68aP
MFILLIFIILTVDCSLVSCTLSSSLIKRLWEYKKDDDFGWLLEDLIQRVLFDAKCLTIIS
DQFYNDMFTTRMFQKLSVIPIFVIFINENEDLLSPNYKTLSVILQARRKGCNGYIILIAN
ADETMRFLRFGDRHRVIDTRARFFLLHDVRLFHKDYFYLWKKIVNVIFIRKFFEVNRYEL
MTVPFPSPIVHNWKPIRIDSWKSGKYQKNNELFIDKTSDLRGEIVHVAVFEYMPSVLKKV
VEDDQSGNIMPIEYSGLEVLILRSLSDAMNFQILIYEPPNSKTEAWGKQQLNGSYTGLLG
EMVSGRADFALGNFLYTPKNIKLFDLSIPYITQCFTFLTPESTTDNTWKTLILPFKKFMW
LGVMLTLVVSSLVFYVLANFHKYYENGRISVRPVSIFVKKFKLZQKNNELSPKLLPINVK
RDIPLGLYLFDGIGNSLINAYSMLLLVSLPKVPSGWSLRMLTGWWWLYCILVTVAYRASM
TAILANPAQRVTINTLEELASSPILCGGWGEQNKEFFTTSLDSAGQRVGHKFEVVYDSNA
SISRVAQGNFAYYENIYFLHYAKVTQKVMTEFENGSIENSSNNLERKKDLHIMSDCVINM
PISLGLQKNSPLKPRVDKFLQRVIEAGLVKKWLADVMLTTVVAEAPFEKNNINAVMDLKK
FVGALVALGIGYGLGTMALIIENIYWYYVVQKNPLFDKYKQNCNMK
>HhalIr75a
MRKHLSLLLLAIIISSACSSVDLPINIIQDYFDVLRIKSVTMLLCSTSEMKTAILRQLSA
EGFLVSFSLDTVDDLPITRSGGVLDLTCNFSLSVINQFTRDKTMGVHTEWLLLDDGSSLD
VIKDAYILPGSFVTIAQILGEEVVYLDVYRTSPYRPLKYTVLDNQTLEQFIQLPDRPSRN
DFEGISLLGAAVLYYPHMFCGFDCRDHPEVDTIAKTGFPISQHFQEQLNFTLTFQILNDY
GWKTNNTFSGLMGLLQREEIDMGVIGIFMRPDRIGTVDFTGDTFEIKSLVIYKQPALSAV
SNIFVLPFTRMVWVCCVALSVLTGIFLMADVATSFGNRQTFEESVTTSDVVTLIIGCICQ
QGTTLVPKTLSARIIIFLFSLCCLFFYTSYSANIVALLQSSSATFRSLSDLTNSPLGIGI
QDVIYNKIFFGEATDENVRELYDKKIAPQGPKAYLNPVEGIKKLRSGMFAFDVEIHWGYK
IISDTFHENEKCDLDEMRIFLLPKLSIPVVKKSGYREHFTRMNTWQRDVGLHSRIRQRWL
PKKPICDNTGRGYVSVGLTDFKPALLVMVYGISFSIAAFFLELFTRSKLFYRCKFLNKSK
RKRRKFNDWDRVM
>HhalIr75b
MSLMLALSHSLTMVSSLLQFSFLVEYFYSNNIYNVNLLTCFNDEMKTKLLLAMSNKGLSS
GYSYPYSLELSDHRRGALLDITCKNSPSLLASLTKEKAFGAHTEWLLVNMANSSTGFLDN
KGVQLLSNAYALPSSSVVLANILMGEGLVEYYDVYRISMYTNMKFLFLSRQPLSRFTLLT
KNKRTDFDGVTFTAATSVLYPNIFEGFSEENLNHPEADAYAKVGYAIERNVGQQFNFSFT
IKIFFNSYGYLKNGSFTHVMGLMVKEQIDFTTGLMMRDERMDYIDFAGNTFATYSPLIFK
QPSLSSVSNIFLLPFEAQVWLATGALLFVSTIILFVEIIITSRLLFRTRYSFLEVFMGIL
EDAFLQGSTLQFESAAAKLTSLLFSIVSYFLFIAYSAKIVALLQLSTSSITSLSQLSNSH
MAIAIQDVVYNRVYFQETKDPYVKEFYQKKIYPLGEKAYLPPKDGIMKIRSGFYAYKLET
DWAYKLISETFNENEKCGLTEMNIFVLPMISPAFPKRSGLREHFSRSIIWQQETGIFQRI
KKIFSSQKPSCNINAVGYTKVHLMDVQPALFFLIYGILGSILVFFLEFITTLKSFIATKK
PLSVNF
>HhalIr75c
MVNYAFYFDIVNKYFNFLHIQSVVMLICPQEAVKVNVMKEMSDRSFLLSFSVDSIRDNPI
IRTGTVLDISCHNTSLILQMMSARKMFNSDMEWLLMEEVNTTESFQQTLQNDVLKDTLAL
PGSCVTLAQFSENERRVKFYEVYRTAIWEPMKFRFLTDYFMNGSKEFSFRRGYRSFEGVV
LRTASAVLYPGLFLGWESQELKEVDTISKAGYAFMKDIADHLQYNYTLLFLDFYGYETNG
SFNGIMGYMQRGDIDVAANGLMMNQERMPYVDFVGDILVLRSPLIFRQPSLSTVSNLFVL
PFHKTVWMLTVVVTLLYSMALFLNLYLKMRLLRLKETDDSSVPEIISVIMAYVCGQGTGL
ELRPGAGRITLCILSVFCFFLSVSFSAKIVALLQSSATTIKSLSDLTHSPMSVGMQNVFY
NTHFFSISTNIEVRELFQKKILPLGDKAIMKPDIGIQKVKEGLYAYKVETPWAYTIITQT
FEDKEKCDLDELNPFPLPTLAVGLQEKSGYKEPIARSFSRLLEVGIKRRTMNIYYPQKPF
CNSNNIGYTRVKLTDFKPALDFILYGLLSSFILFLFELLFKTRYLFRRIVRKEWPAHKEV
I
>HhalIr75d
MFKLKLIYSYMFFRLSLTDRSQCNTMLGQIHTIIDYFKALKISSLSLLLCLSEEMKILAL
RQFSQEGFQISFGFSSDSRGTVLDLNCNNQTGGRMDGEWLVLGKAVDTTELRALPDSKVT
LLTEEGVLMDIYRPTMSSLLSFANYTGQRDHSDLKGETLKAVTVEDEGTSVRLEEGGDLF
GKYGCLCKNARGWSPQMSEVLVDNLKQQLNFKVKRKKVTDCNALYSTLSEGVVDFSSTAI
MILPEKMEYSSFTGDLFEYKSMILFKHPRLPVMKNIYVLPFHRYVWFCCVGLFFLCFGLL
LAAARSYPGVFEEYTYSSPSDILTLLIGVASQQGIDLGARSPSTRMALLLFSVCSLFLST
SYSANIVALIQSGAETITTIADLVQSPLSFAVQDVSFVKVYLKNGEKEVKDLYETKIMKG
NSNPFISAERGVEKMKNEVFAFHVETSIAYNIMSKTYTSQEKCGLSELHVYTYPRFSIPV
IKDSGYRDLFASRLSRQRECGLIKRAELLALERKPACTAKDSGFVSVTFGDFLPGLLVLC
WGMVAAVIALFAEITMSKCTLLAKQEKKKEK
>HhalIr75e
MSKFCLLMFIFVRYTFQNMESYKFPISRFFKNKNIGSVTLVGCSEKDLIQESLKLSTVDK
GGIMIGLKGNMSSSYPTFDSQHYRTGIYFDFSCDFSKNVFKKMSSDELLNMSFAILISSD
DYNETIKFLEYSTISFDSDVTLIVDNNLYDLYRTHVSKPIISNMVGMHYNATISYIKLKK
RNDLKGITINSGVVWTGGFPLNITPEGIEKMLNFNYEPEEEFLSRYGFSIHKILEDAYNF
RMNISIYDDWGYFNEKLKIWDTGMFHGLSAGDIDLGTSISRVYGQRLDVSLYFPPYLKFR
TCFIFKHPSRLGEFTALVKPLTLGSWLCILSGVVLSGLTLWFIKWFETVDIPSNENDLAS
SLLSSLGTFCQQGLSSDSLRLPVRVLYIFLLVASLVIYMFYGAAVVGFLLLPSPKTIDTV
EKLIDSPIIPYAENLAYHKTHFQGNFSDKAAKAYEAIKETKTEKERWIDLTAGIQKVKQG
RAALYAQDTNLYRAIENSFSNSDICVLAEIEIVLIWASTVIRKKSPYKELLYQGMILTHE
NGLLNRVMKTWQAQRPTCFAQNESPTVSFEATVIAHMIYGLGLLLSLILLTLEIYIYKMK
KNSLKNRKAKKS
>HhalIr75f
MGQNIICIVIILTNFFEISHSFHISEFLIDYFTQHKIHIVNILVCNKSDAVLIHKNFQER
KAPFLSLVHSIEFENNNYVAENFMSTVNLNYLGVFIDFNCENISLLIEEVLSELVNNCCY
HVLFWNKLNINKKFIEDSILFGTKLIWARPNENTIALYYISIKTEIVTLGYWENGNLIME
NPQINKHDIHNQLLHGILTFTDQNVKNNSIVKFKNEEIFYLGLSSLTNFSLSIYRSLRVM
YGLEWELTAVTNPKKLMNYMNIFLNDSADSYDFIITSENNLRAISNEVIRLPSIKIIRQC
FVFRHPPVYSYKTFYLKPFSFELWICLGIFLILSAILLYLMCLLKIEDIDHNELSIFGNM
LYCLGALINQGLSVPSKRSSKRLIQFNILQLSLFISNFYSAVILNYLLYPTHSTINGIDD
IINQGFDIGYEEIFYNINTFSENTSEIFQQGIASYNITTGVEKIRNAKFAFLSIDSNIYQ
KTLEYLTDTEMCELSNIPLKNTFELSMVLRKNSPYKEYFQKGILLLKETGIINHEDKFWN
KRNQKCIDMVKYVEIGLKETSIALEIFLFGFLCSAFIFILELINEKFKSWLIT
>HhalIr75g
MKLLRMIFFIFCYEGTWLSSHCYIPDGIHDVIDFYFRDLFGAHLYFCKLEDAVKAFKRFT
SGGPKYNIRHNRDFREPHELLMSYWQPSRLGIFLDTSCDHGIFFFNYTTDLFNASYSWIV
WSEEVNFTMFEDTRLSADSEVKVVKPGLEIYDIHRVHISSELKSKLVASWNATDALVQIS
PSMDRRDFGGFTFTASIMMIDIKFNESNLLEPLLDKTYEPGKDMVRRYGLAVFLHVAELY
NFTYNYILTNAWGDPQPDGTWTGMVGQVARGEAEFGLAPAKYIVQRFEIIDFINSMHIVK
CCFTFLQPKLFGSAKALVLPLDEIVWVCLAVLGILSVIVFRILAKYDNTGLSNDSWGGSA
LLVVGAISQQGIPDNTEKVSTRIVYIFLLIVSFFVAVYYNTAILNGLLLPAPNAIQDIEQ
LLKSDIKLGMLDIPYLRNELIQNDTMTIRVREKIAKAKPKQIFYSVPDGVRMIKKGKFAL
FTEDEAIYTEILHQMTDGEVCSVSEVLKYNPFHVGAVAKKNSPYKELFNRAFAVMRERGI
LKRQLEHWLVKKPECNWKQDALSLSMEPLALAYALFSFGAIFSFFILGFEIIHSKKSKKK
AFD
>HhalIr75h
MRLQVLLIFALFSTCTCKNMTDYFEIINIYFNYRNVKSIDIFPCTESEGYWMFKRLLKDG
YSTRVNRNLLDKEFLELPYIKGWFVDLTCSKNIIFFSNITGLDGIWLGYPSVASDLNMTS
LRLDSDVMVGSADGRLWDLYGKPLERMILNGAGTWRPANISIPKIKFRYDLGGVVLKGVL
VELDLQFFANNITHKIADHDYFPDMEMTQRVSYIFVTYLAKFYNFWFDIVPTDTWGANLK
NGSCTGMIGILQRKEADIGISACSFRVERVEVVSFAQRSQELRFICMFMEERIHGTYSSL
LIPFSFQAWLCVFVAIVVGATIFSFLQKRDLTEGIIFVTAILSQQGLQKDYRSISARVYS
ISLLILGLVLYSYYSAAIMNGLLSPAPGSIRNVDDVVKSPMKASLARVPYMIPKNQKAYV
TPELLAKTKRQEKSQQILDVFVGVDRIRHERLTLVADDMSLYAIINEMYTDAQKCNLMEI
EVIRSFPFGNPLQKNSQLREMMSQGTLRLRENGIAKREMRVWYHPKPQCLGSTTYTHVTL
EAVGLAFTLFMTGVVLSIFILLTEIALKIFLKYNFFSKKFSKTQVRPFLR
>HhalIr75i
MYRLVILLLIGSTHSLRYMNNTLEIITTYFNFRATNVINIYSCNHREGVWLLKHLNALGF
MIQIKHHTFDEKEESRPPYVRGWFIDLNCTKNMNFFKTINGLDGIWLGYPVKSLDMNLTK
IRLDSDVVLGTEDGLLWDLYNNTKRNLKVSSAGTWRPPKIFMPNSKHRYDLNGTVLKGVL
LELELQFFKNNMTEKIGDYSYYPEWETSERLAYVYVQNLAQFYNFEIEIVPSETWGYVLP
NGSFGGMVGVIERGYADLGLTACAMREDRMRAVNFVPQLQDLRFICLFMEERIRGTYSAL
ILPFSFNVWLCIFVAIVIGAAIFSLVQNKDVTEGIIFVTAILSQQGLLHDKNRMSARVYS
ISLLFLGLVLYSYYSAAIMNGLLSPVPPSIHNELELQKSTMKASIAKVPYLMATFSQKAY
LTSGMFAKTREHEDTMMDPFIGLDRVRKERFILISDDLALYGILKVAYTDLEKCNVREIE
TMRPFPLANPIRKDSPFREMIAQGMLRLQENGMGKRDRRVWYPPRPHCFASTIYTHVTLE
AVGLAFTLYVLGIVLSFTILLSEVVMKRFKKFKRTDPDTEFQGYY
>HhalIr75jF
MRNKLLIVLICLCFGFVMSYRTELSEEIMPYFRFKNIFVLHVFICDERDNLHLRKAENFS
NFLSVIFCKREIQWDSIRKTNAGWFIDTSCYFNRNLLRQIPYSMLGEGYSWLLRGGRDDV
LAILKKMYIGFSSDVVISEDNGTLYDIYKLTTRSELQVKLLEESRFLSKRNRYNLERNTL
RGAFVFTTFKVNNETNHLILDKYYYPQDEKINRMYYAFFIYLSNIFNFTLDVLVSETYGY
RSDNGTFNGEIRDLILTRADFGMSAIGITNERLNAVDFTANIDDVYFLVIFIEEKAFGGY
KALIQPFSSNVWIGLFIITVISILVSSVLQPSISVLSGLADGSMLIVSVMCSQGGLSKGS
SGSYKKNLSIVLLLFSMIVTIFYHTSIMNGLLSPTPNLIKTVEDVVAKKKIGVANISYLT
TLFLHPLVVQKLNEAHEKRYEIPIGIKKVQQDKMFSLIGDEKTLREAVERSFTDAEKCNG
REIRAGSKIQIATPIKKYSHYKEMIIFGQVILMERGIVHREKKHWYTDAPKCLVDTSFIP
VSIESTFIGLGIFLIGILSSIIIFIEEIIIKKECIKNAKPKSKVKKDKFNLPLNCEHTSS
QHQNV
>HhalIr76b
MAGIELWKSITRTEVGEADIAEGRLPAMQGLYYLLLALCSNYPPPPSEAEFTCKLRKGHP
EKEILKGRTLKIVTYDDRPFSGATANASGALEGHGLVFEVLETLQEKFGFEYELQKEKRL
MGDETSGLLGMLVAKDVDMIAAFLPILPGTHNYVTWGTQLWQAHYYVLMKRPDDSATGSG
LLAPFDDKVWILILISLTSVGPIIYLIMWLRIKLCPNDNKQLFPLSSCIWFVYGALMKQG
STLSPLSDSARLLFATWWIFILILTAFYTANLTAFLTLSLFTLPIKEVEDVAKPPHKWFT
TEGSSVEYAIKNKDDGDLNVLLSSVRRGNGRFIDTSSENHVLEMLYDGWLYLDTSDTLNR
LMFDDYKRKTIEGEDENKRCSFALTQYPFLVRSLAFAYPKGSRLPELFNPIVQVFVESGI
LKHLLNEDLPDTTICPLNLGNKERKLRNTDLFTTYIVVLAGFSGALIVFCIELLWTYCAT
RSFNSKSNKLQRLKNNYNKFVIPSEFEKNAAIPNQVQTKINGREYFMITAKEGDKRLIPL
RTPSALLFQYGLNYPTMF
>HhalIr93a
MVKFILLQHLFISIVAYEYYYTPSDRKTTDNLLVIIDPNFLHPQYKGLNNNIRHMVSSIA
NKYLKGESLLITYTNNLNYRIKDDITAVFSVIHCEDIWDLFFEQQETSILFIAITEPNCP
RLPKDFGITIPLYEPSLEFSQILIDLRTEDFLAWEAVNLIFDDSIDSKLIDNILEAQTKS
IPLTRKSASVSLYRINGTVNKLIRKKEVLNVMQLIPRTEMFFNYLVVVNFELVPTILEIA
KLIGLMSPRNRWLFVRLRSDDSKANNVKNYIHLLEEGENVAFLYNFTNINYSCNYSLYCQ
ANELLDHLIVSLDRSMREEKLLSEQVSEEEWDLIRPTKSQRRNSIINFIKARQKDISWCD
NCTWWRIISSETWGSDFLEKKELLESGDWSPRSGPVLVDQIFPNVAHGFRRKIIPLFTFH
NPPWQIVKYDQNGKPSQVKGVIFEVVDHLAKSLNFTYEIILMSNTSLPANQTKFYRFNES
VGDVVLDQSTEFLAWEQVVRLIQNKKVLIGAAAFTITEKRKKYLNFTLTIRTENYAFLVA
RPKELSRALLFIQPFTSDTWQCIVAAVLVMTPLLNFVHRVSPFYEHYSQREKGGYMKMMN
CFWYLYGALLQQGGGVMPEANSGRLVIGTWWLVVLVLVTTYSGNLVAFLTFPKMDKVISN
VDQLMEQRGEVTWGMPEDSTLHIILKSTDNDKLNELSDSAQLHRMVTQDIVSQIRKGEHV
YIDRKSILLYLMKQELLTTNRCSLSIGEEEFLAEHLAMVISPSSPYLELINKQIYKMHQV
GLIDKWLTDYLPTKDRCWSNTLSSESQTHTVNLDDMQGSFFLLFLGVTLGFILIIGELLF
KKWKKTQEKQVIHPFVT
>HhalIr101
MRNFRRWNSIVLSRCPGMAGVALCLLLPAACCLTYPVCSNHSFDDHPLVSTASTLKSLLG
SVHVTVTSTHDHQPETIKYLQDALGLIQISSLGGQSSKLTICLIRGSLDTIKTLKINFWN
VEFYYLLYFVEYNPEVKNIFYYLWDIHRIHRVFVVFKKSDQIETFDPVLRKVQRTPIAVL
FNINLLNRRLPDWNKTDFYTVYAGLYADKLKKSRSFLVDRLTLDAVTERLNMRLKIKNTT
DDSIKFGFRSANGSFYGTFKELVNHRANMTAQAHFLKMPNILDSLTYSVYARADKICIAV
PRTEQIPRFVESFKSFNITVWISILFIYVVTAVTLSFFRFFFRRVSRRMIYDTSLPLTMF
GICLGFPVVYIPRMHFEKLILSSILLVSFVVVSVMQSTLNAILSTPPSFYKFPNTRDEFN
EQRANVWTSSKDLIDSYVAAGYTGVQFHLKTAADQKKDLNSIVYSGGILEKTAAFLQAKD
LEFIFVKMQMTEACPVQHNIAYLYPKGSPFEEPVNWILSSLVESGVMLKWDRTVYQSPNR
SMQFVEKIREVVELKPLGVEDLGTPLYFCCWGYVMASVVFIIEILIHRAMEWLRIDQ
>HhalIr102
MEDKNHMSSVIVIFHLVQFSLFTMRGPSVLTYAFLLCAPSAVSVLIESFNTPSPLYLNEK
ECEANIIKIINTVKSFITPLTSTVVFDLQEEFTNTLLHSLFFNLGSLHVSKSYRIPSNIN
IIFTESNLGSYRFEKGFWEPAYYYIIFMKNLTSDNEKFISELWDKYKVYNAFLATCYGDY
LISYNPFLKEMEQLLITDLQTKKTLTKRFHNWKKAKFFFICPGELGDSGKGNATSKMRSY
DESIMKVISDKLNVSPVFWGTGPKELFGGMDQNGTYLGTYRWLKNGSAYMTCGSHFLKWT
SLVSDIPFSHYITMDKLCFTVPAVGQVPHFKALLRLINISVMASILIMFFITGFILRILR
FTTSKTGLKKYIYSMNITLTIVSILLGMSFHSKIHLAFEKIIVGSLLLMNFVITSTFQST
LTTVLSKPVYYKKVESKEELVNSGVEIWSSSKDIVHDLMANGYSGVNFKLTKPNTLSNGY
SVGWMESINIMLETKYFKYRDNDNYFTKECPVTYSMVHFYNKGLPCQKRINKIISVLIET
GHIFRWAKKTYQVKEKNLMYEKVKIVESVTTKALSLVDMKYIFVFFFCSIMLSSVVFIIE
LLYNFIVKNFRRIKTTKC
>HhalIr103
MTLALLCSVCNALTVIHEVPPYVWDLLGSNIVVTPQALSMLPTINKPYYLLDRREVIHKE
ITGAIVSGDDLFIGIQFAWLTFQRGWYPRAAVVVLAEKVNYHMFCRLWSVRIVNVVVLTT
TGLYIYNPFLQSIISVGEHVSQNLTDRWKDLQGIKIPISVYENPVNYIAESGISLGSGLD
GSALYELAKYWNMTVELRVNKKMNDSERQVLWGKSDISFTGRSLLQNSYGLQFTSVVYGD
RVCVIVRLPPKLRGWDVLLRIYDWKVYVVFFTVLVLTNKAFRLLAKRKNRKNALDKVMRS
MTNIAIARPPTAFPERIILSSSMILGLIIVTIYQASMFHFVRQSVRHNKMKTLLEVFKSE
IPLRTNEIGLRDFFLPWEPKEIRKLGKKLKEDVNINNALKSGFVATREKYYHLLRDANLL
QKDFYVLKQRVGSFTMAYTVKKGSPFLEPLTKFTLRIFEAGLYRKWRRMTVAKMARRDDT
NEETSIPRSLHMSDTEVAFVVLLIGHGLAFVVFLLELLVKNWSRIRFQKFWSFLKTVFDI
IFC
>HhalIr104C
MEWLPLQQRSSVAESENTAKPVSMNITFMVQAYFALNNTQFPEIPPQILRLLGHSVIVSP
EALRYLRNVDHPHILAYYGNLVENELTGAVIAGHGRHLFEQMSFLYSQRGWMERAIIILI
SKYPQQIFFSRNWDRRVMNIIQFTGEELYAYNPFRTSVVKLELEDAWKTMTERWRDLQGY
KIPITVFPHMYSYLRQFGPSPGGGIDGTAIFELAKRWNMTVVLKHVIGDEYGPTRANVLL
FRGQALICMSTRVAIHMTDDENNLEFTTAAAEDAFVVALKEPTDLSTGQIIIKIFGLKFW
MLFFGTMFIINRALFWMTKQKCVFETICNTTSSLCGRPLPKLPRTTRERLILYSGFIIGF
IVLTTFQASLFHFVKTTETNKRLKTLHEVFKNHNKLVTTSKVIKKYFEYFSPIANRHKRP
NRVAIKDEWFEKYPVIIPLKELQLLMSTSQLRKDLYVIDEKITNFPLMYSVKRGSPFLIP
LTRFATRVFEGGLSQKWFDMTVHRLSKQRRKNSKKVDRHRNPGIEAAFWVLMI
>HhalIr105
MNCSNLLSAFMRLNFMYNLPWVHVPPTLIKTLGHRVITTPTVLAILNRIDIPYILADYGD
IVEDEITGAILAGEDGFMQEQVAIMTSQSGWKARAMVVVITINPHQKHFHYLWKEQVMNV
VLITRKGSFAYNPFNDTMFSVDGLDVTKVLAERWRDLQGYRVAVAMYRHNLSFRTELGIS
LGSGIDGSAIYELVKYWNMTVDIVDTGQYNHSVQISDRMLNNGQVDLSMNARFLSREKKF
IEKPEYTTSVYTDSVVIVMKIPDKLRGWVLFGKIFKWTVWLGLLGGLILMNRAILWMGKV
TNWSNSFWTTLKALCNVPLSRPPRSTPDRLVVATAFLVGMVMLTLFQASLYHFIKEGVTY
KRVKIIPQVISKIPLVTDSEIIKDIFRSYDTGTRKVKLDLKIMPLNNEVFEKHAFVTRTW
EIKLLIETGELRSDLYIVDEKVGNIPLSYVVKRGSPYLQRLSDFTSRAFEGGLWSIWYRM
TLRRLSRGKKPIEKEQDFKVLTLRDVEVAFFALIIGHLTSIIAFLLELLTKAIHQGKMRK
LRRYIIIFCNFMYPTK
>HhalIr106N
MGPVESPVAYLFMVISLQELSQLLANASCNHEKWNPSVWTVVMFCGITEPHLETQLAIDV
FTRLWQYTVYNSALFIEINNSVYRADPFAESNKCGKEVKQVCISNCSYYHYPGRNKFPDC
EFHVSARESFPFSYLKGERYIGSDVNFALLLASTSGLRISWSSRPSPQESTSGKEAHAYY
ENVSRNEIDLAIGGPVLAFNYFFRVTYGFSHSTQLLQFYVADCQELIGWKLLVGMFSVSL
WSVILFTISVSVSALAVFGPKSIITYFFIVFGIILEKPTRLPVGRLRIILMCIVLPFYCI
SFTYTTYLHSFTMNPPKVCEINSVDDIIKKNVTVMVSGTNDLITRKVRTTLVRKALANTV
FSPGLEESAQLLDQRKNFVLLERDLAMEFLINKKGYRIHSIPYTVTTLRIGLVFSKGSVF
GKRIHTVIVRCVESGLCDLWIRKILGRNRRDSPKLTNRPINIGDFKSAFTILCIGIFVAT
VAFAMEILIYNVKNRRFNNFKLCPLTILSRNKNY
>HhalIr107
MSFWTNCKTNKAYKLVLSSISTNWDILTMYPLYLGYFRSHYKIISISSIDENQFSSRNRC
YELSAYNFPSDAMFLHVVMVTFLTKCGFGAIPFQYSFEQYPALSDCLLKILEDEIRTKNI
VFLKEEVQEYKPVESLLKLNWDRIIVSSYNVSSVSGLFLFLPNINTTISYEKIMRLKHND
YNSKYIICTDNTRNILNLFEVAWENQVIDVIALLPSKITGRISVYTYFPFGPFGCSTTDP
VRINIYEPIENSFELNETVFSKAKKLNNLYKCPVRITVSEKPAEFIANDNTNSYNGVSLT
LFSFLQQFMNFTPQIILIDHEANTYAAAYYNFTSAVVLSIVNGHADIGVGRFSQLVDYHN
DIESPAQTSMDCFTWAVPMKAGTRPSVWTTSIYEFDYLMWILIILSMILAIYVLKFLNKL
PVFLNEKDGLAIFAIMLNISTKMNLKTHSLKVFIACWILYCFVITAAYCASLGSLVTVPP
DSSDIENSMQLLNKDFILTGDPKMYHILSASSETSPLLKKILEKFVILLPDEFKKIIYKI
YTKRNIAVFYTSNKLIEEENRVISTLRCGKMVHIVPKCLITSHTSPLIMKKGSVLMEPVK
MIVVRLWESGILHNWDEKGDSIRPNVTKTAYKFTISQLRGALIVTITGYIISSIAFAYEL
LSPRFVKKKTKSVKMTKVERKLQFLP
>HhalIr108
MWWALLLPAGIVGFELDMEDPTISEVSDCLLFIAENYLDRRCLAFLFPFNFSDPSLVDVP
PLVRSPLLKKMDGRWISYLPAVNPYRMFNPFMKPKPGPSRMLHCAHIVILDETSCLVDQI
EEMMYKFYSHYYQHGGGEKTRMVVAVSRPIKEFEIYELLSYMFQRGDLDVILVGIVNNTV
TVSTLFPYGKDRDTCQRNNNGSEILDFWVNGAFTRNVDLFPEKLPEKFNNCSLRVGTYHN
PPYFIVNQEGKPSGGINHGVLELIAERLGMNIDYRIYNRSDAWLWMEDDGPKGLSTDLRL
GLVWITAAGDKNLVFTFPSLIIPHPFMTEHICFFFKNPKEVATWKLIFIGFNDVVWIVLI
ATAFAFPCCLFLLARFQNYQHPFQKFSISIMSSYALLVSFPSSVDPRTIVFRLAFATWFF
YTIHINLAYSAALKSLLTAGKTEPKMASFEQLLEENLKMAVTQNVLYQTAQMDEPVIKDI
LANHIVVESYKVIYNQLKKYGNLSFLDIDLPFSYTIKKNNLSMYKSDLCLRFFYLGLMLR
RNHFIIQKVANLSFRIAQSGFPEKFIKNYVEVPSKPNEVKLRAFSIADLSGPFLILIIGY
TLSLGLFVGEITFYLVKKYLSKRSIQTFEVEFF
>HhalIr109
MLVAFRPMTVWVMFLLLAGTIQADQLFSCLQTIAQQYLQSRCLAFLFPLNFSSPSVIDVP
PEVRSPLLKSLHEDWAVNLPAVNRYSVDNPFLRPGPTCYLNCAHIIILDGNVPYIRQIFY
ILYTFYSHFYENGGGNRTRIVITVSDDASEQRAYRALKYMFTLGEIDVIFVAKVDGVINV
YTLFPYGKDKNSCLEDNTGIVKLDRWINGSFEKKEDLFPDKIPRRFNNCTIKVGTMHDPP
HLMLNEQGEGVGGIEYRIVEMIARHLGLKIHYKFYSRNDTILWTKKERPYGIRTDLRMGR
VWMIVSGHSNYIFTFSCITVPHTYLTNRITWFFSNPKKVPNWKLVILAFDRLSWFMVIAT
TLAFPLILYILAKFSKKKHPFQSLSTTMIIMLGLLFVNPPSVKPKGNFFRIAFAFWLFYI
IHVNLAYSAGLTSLLITGKEESRITSFQQILERNIKTAMTENIVIQTSDVDEPVLRKVLS
NRIVIQDFSEIYSYHDSGNITILEREPTFLYRIKKYNLSFYKSDLNLGFVYLGIKMRRNH
FLIDRIAELSSRVLENGFVNMFIKRYWPLPKESEMSGFESFNLKDLTGPFLLLAIGTTIS
SLVFLGEILRDNLTKKRTK
>HhalIr110
MFWLVFCVVGIEAIIYNDVQYQPDIVDCVTAITDQFLDSHCLAFLFPMNYTQPSVTNVPP
LVRSPLLKNIHEKSATYLPATNYHRIINLLYDPPLGAVNYLRCAHIVILDEQNSYEIQIN
DILYTFYNNHYKDGGGKETKMIIVSTKEVNESDIHSIHFKMFTMGDIDVVFLAPKNNILT
LFTWFPFGRNGFSCPERNNDIEILNKWENGKFSNDTNLFPKRVPKLFNGCKMKVSVAHYP
PLMIFDDNGNPSDGVEYRIIEIIAKGIGLEIDYVTHYDWVWSDGKTVHGAAVDVLRGTVW
MMATAGTNTDHSFSCTIVSSPYMTGEIAWFFQDPVAVPTWKLIYMGFDGVLWTLVILTIV
MFAFVIYLFAKYDRNTMSLDSISSCMLASWSFNLGTSSISFPSNEVIRLVIAAYLLYTMH
IDLAYTGALTGLITTGKLESEITSYQQILEKKIRTGAKSYIRYLLMYIDDPLVAKVVHDN
FQIEDMEKAFEIMEKFRNISILDNTIYMLNKIKVNRYNVYQSKLNIGTFYFGVEIRRNHF
LEKRIADLSSKIFESGISAHIIDQFTAILKASQNEMNLYAYTLEDLTGPFFALFLGHSVA
ILVFFGELIKYYLSRYSHN
>HhalIr111
MRWELLTLITCVGSAMVDIFYPNRENLLDAVETIAEKNFHGNCLCFFYSRTNPPDLIFSN
LILRMYKHWTPILPTILPSISFINKDHYVVTNFIKCSYVILIRNENYTSQLQEIMYHPWN
TLYRIGDSPYSRFIIVVDGEVSMNETYEALKMMFRFGDIDVVLVGLENNIVSVFTLFPYG
QDGKSCPEDNTEVFRIAQWNGKFSEIEIFPEKVPILFQGCDYPLSTVRYPPFMFSLGDNK
YDGIDYRLLLMVTEKINASLMVIYYSGIDGWLWQKEDKVYGSLNDLREGISWATVSGVSN
NLMHYPVMTIESPYVFSKLIWYFPNPLPIEKWKFVYLAFSGRLWVSGVITAVLTPFFFYL
FAKVSRLEYYFIEFEKSCFTLWCIAFGNSTGFMPKTVYFRFIFSLWLFFTIHLNLAYTAS
LTGLITGGKMEAKVTTLDDVIERNLTTAMFRYLVRPIATLGDPKIRKAITKYIVVNNYDE
IFTTMVTHRNLSIVDNDVYIDHLIVQKKLQIYQTPVTLLRVPTGIMMRRNHFMFERIDQI
VQRLIAAGITDKLVEDFTVPLWKHQDKIDWKAVDIDALAGPFILFACGIFLSFTAFFIEI
IYFYRNKILNLLK
>HhalIr112
MKGELMLILVIRASCAMLNVFRSVKEDLLDAVESIAVKHFYGNYLCFFYPTRQPPPDLVF
SNLLQRMHKHWTPIMPIFIPNAGALNSKGFTINFIKCSYLIPIHNKNYTSQLTEIAYSAW
NNIYRSGDSPYTRFIVVVDGEVSMNEGYEALKMMFRFGDINAVIVGRERNVVSVFTLFPF
GQDGKSCPGDNMQLSRIAQWNEKFTEVDFFPDKVPRILQGCDFPVSTVRYPPATFPLGEG
KYDGFDIRLLGIVSENINASLIFTYYDRIDGWLWVDDKRNVKGSINDVREGISWATVSGI
ANNQWHHSVCIIQTPYVYAKLMWYFPNPLPIEKWKFVYLAFSKELWIAGVATAVLTPFFF
YLFAKVSRIEYYFIEFEKSCFTLWSIAFGNSTGFMPKTVHFRVIFSLWLFCTIHLTLAYT
ASLTGLITGGKMEAKVTNINDIIERNLTMATFMYMVRQLSDMDEPKIKKAVSKYVLVNNY
DETFATMIKYRNLSILDNNVYIDHLIVKKKLSIYRTPVTLVRVPSGIMMRRNHFLLERID
RIVQRLISAGITDKMIKDFTVPLWKTQDKKDWKPVDITAVAGPFILFACGIFLSCIAFFL
EIIYFHRKKFIKLLK
>HhalIr113
MYRLFSFRYRERICFSLIALVRPPWSVMLLPGPVERLQWPGSEECALEIISKSRPPDVFV
WNHSDYFIKSLFILNISVTITNRLYFFLRTRPQYLAVSGTVKQLQELNYLNVSYNPLSIT
ALVDGSLEEAEKLIFMFWSRKIYNVNAILNGLLLRSVHVGCGNYGIVKQRSCQFFSEQYL
PYTECVFGINYVGREPNFIGPPNDGIEYLLLKLILNVCGINDIIWQKEKNFGSLENGTWT
DALGNLEDLAAGGFMVSANRLNDFLMTYPHYFEKYVWFSPVPAVDQLWVGMGVVDFGGHL
LVFIFMCCCFSLFSEGERMFSTPSLCLLNVLRVVLGQPIRRTPKNSPVRIIFISWVWYEM
VFNSVMSGTLIKSLYNRRKVEVPLRNLARMSCLIQVVDEADSIEHNELCDVTQLAVGLAK
HRNFTILAAAQPMKFITDKLHIPVKTIGKTFIRQLETFILPKYSPYYFRINRLISISFET
GLIQKIMKEVESRHIFKKYVEIPEASTNMTLLFALFAGCYAACAVVFVLELTLFKPVSKR
QGLVRNPRGLGSWGKAIRIG
>HhalIr114N
WSKGLDIYVLTMLASLMNITWKVLIIDDKWGLKFPNGTWSAGIFKTLLEGQADIAMGSIW
LTIEKYESVPLSTDVGFLSLQNLIRRPVPSNAVWSSFFQHYPLSLWILLLLAAVINFLGV
FFISYFTKTIKSDTKYKKWSAISDCSMMTFGAISVDTNHSSDKNPGPVRYLITCWAITTF
ILMTNFGSSLISYLTTPELRHRPENIQGLVEGGYFWGLTYVPDFERIFDLSNPWHKKWIK
KFKLIKNKEEHMRLITNDKFVLWGKALQKKYFVMIEDYWRSDLLSEYEMSSETLATFYTT
MALTPGSQLLPAINKYSRRLIETGHLKEYINRALTIEGDPYMSEVVLKTKKGTIGYTTLK
ISQFQGVFYFLFVGLSIATISFFSEIVYYRNTKK
>HhalIr115
MKVLLFYFSLFFVFFCTKGNIELNFNFNNDYLFPIDSTYLIEMMNYTFRDNYCVQLVADE
SIIANRIREAMYNVNFLRGVSDKRGRFQCINCVFIASTVEIFINILKTRPVDTDKFLSII
ININDENVLYELSHKDVANYLTNWHGVVIDLKAPHFLYRYIPLHKTFKTYNLSDIRNREI
GINYGSFGGRKLRVGTFNCSVNSQIGPLDAKGRPSWLGGVEMIFLDAITQKLNFTYEIIL
PPDGEGVGGRLDKYGNLSKGLVGLVLDQSVDVAFCGIWQTNYINTRSLSISSPIQEVCIT
YLVPRPLPFNQMGLGLFTSFEGKVWMLIFISIITTAISSQLIAFMAVKHGFSNFQLIKFL
KPNNSLLQLWSILCNNAPKSLATFGPLRHVLLWWAVYSLLLNAMFSSSLVSHLTATLYDK
PLDSIQALVENDYYWSLNGMPYLGSILNSSNEWGKKWVKRFHFKSEKSLCSILQVDNNKL
AMFAVNYDYGVMLEENIECKHLLRKYQTLPDCISKYRTVFLLRHRSPYRELFSDYITRYR
ENGMFQKQYRELFYKKILKDNYISEVRLPLNINSAKKVKLRLSNTLAIFYIYGLGIMISF
VVFLLELLWYRKSYMLRIFV
>HhalIr116N
VISDGSDFGDRLLRGIHHSSKPLVNSFQHVCSGFYLIAEDLSELESLLSKLKRWARHRIL
CVLPAIAEQEFQNFLQTKVSLFRDAEVLVARTESPIGFQLTYTLRRFTPIMYHGVRWLRE
TGKGKQNFHGREIKVATFNCSTFSRINYPYLAGSEMAIFLEVVRRLNLTYKFIVPIGSRF
PLGVLKDGLWHGGLLGLLASDEADVGFCGLWIANNKINTGVEMSVSLKRICMMYLVPRPV
SINSEWYGIFSPYTTNLWLAIIVAYLSVSLLLPTLAYMDSLISVFGECRYLSFERSWILL
AGMLLQGNWMRSTHSQGPCRHLIAWWTVFSLLIGSVFSGSLASYLTRAGYTWKPETIEDL
LQTDYSWTTTRVPVVGTLFNLNDPVHQEWMRRIRVVRTQEELHGALRKLNNVVMGIYTFG
IFSLMDEDISDDVLKGYEISSYCFTEFYLGFAFRRGSPYLKFFNEQLKNMIETGFIHYYM
KTSMEETMKTKSYMYETTRLSKNSAHGSNLTLASLKGIIEFWVCGLLISTVVFFVELMSG
PVLEYWRTSRFYRLKNSTSLFHTKNNVK
>HhalIr117
MTTQPALPMDPWTRVLLLLAVTGGSWGRKRGISDMAKRINEDNKHLNHSDAQIHRLFNYV
MPDMRCYQVETDGTAFGQSFQEDLHQSNAVPTLVTGGSWSVVEGCKGFVIIATFFSSVIP
IVQKMPRWAEHRILVILKGTGANTLLVPIMVDMRIFRDAEVAIVSSSDLTFGYRLTWTER
YYVSFRSEPNATWKRLKEGPNDFLGREIWVQTSSCSMFSQIGPINAKGQPAWTGGAEMIM
FQDIAERLKLRPRFNYTKFLHAGWFKEPLTSENKSDVAFCGILVSSRTLELKNIKVSQPL
ALLCLKLLVPRPQRVSDQWDEIFEPFSPGLWLLIATVTFFTTFLLQRFTTVTRRLVFTKR
IKKYELLGESFLQIVAILVLSDVPRSGKEQGAIRHILTWWSIFTLVITTSFSSGLISHLT
NKDYTKKIETIEDMIENDFHWAMKTRPEFGDLIDLKDSNQVRWKYRFIQVNSTEEHINLI
NKGKQVLWGYEVYGGFSLPDYDLPYYILKKFEVSSYCFMEYFTGFAFRRGSPYELAINRY
IRWYDEGGLISAVVKKVHTDRYLKNPYVFNVLRQTKSRPGEAERLHLSHLTGIFIVWGIG
TAASLLVFLLEIAQKCRI
>HhalIr118
MKLVPPLMTLFCTSSLPLDCASVILSVPEAQRLVPLVAPSFQRILIIAEKHHLVNIMIGL
EGRRAVVIACGTNISYFKTEFEPQLNQVSIMELSKNLPGDKIDLRREVILTTFNCSIFAV
LGPVTEDGHPEWFDGLELNAVATILEWRGLSWRVLLPWRGYGEVYLNGTIEGGGIKSFLA
QALADIALCSIWITPNLFSTMRPTASDRFRLCSRILVPQPQASVTYWHSFFMTLPLTFWC
IHIISALASAAIIHFCEINLSAYNSSNDAEKWIIKFGSSLYKAFTICFQGQLNGTFTRFG
SKVLQLSWAVLVVIASSIFSSFLVARLTTPLLPNPVDSLEDMVRLGYKWTSGFGYVPSDN
ADAYFDLRGDVEREWFTTQVSTDEIIVGKTCLYAFDFESIYFLDEPQLYDQKFISTLVPS
SRCMAQNLISTLTRRLSSYSNVLSSGLANLHESGIFSKINNDVLRSPRMRRYMILESEAH
QPVGGTPLSLVQLRGAFYLLFAGLLLSIAVFLLELLTRKEVHIFKFNTQT
