# Supplementary material for: Brown marmorated stink bug, Halyomorpha halys (Stål), genome: putative underpinnings of polyphagy, insecticide resistance potential and biology of a top worldwide pest
Source: BMC Genomics. 2020 Mar 14;21:227. doi: 10.1186/s12864-020-6510-7 (PMC7071726; doi:10.1186/s12864-020-6510-7)
Supplement: Supplementary file 5 — Additional file 5. Heteropteran LW opsin sequences. [file 12864_2020_6510_MOESM5_ESM.txt]

>Acur_gi_512410874_GAJV01005446_c894-46
VNLAFSDFLMMLAMSPAMVINCYHETWILGPFMCELYAMFGSLFGCASIWTMTMIALDRY
NVIVKGIAAKPMTNKTAMLRILFVWFFSLLWTIAPFFGWNRYVPEGNMTACGTDYLSKDW
TSRSYILVYSIFVYFAPLLTIIYSYFFIVQAVSAHERQMREQAKKMNVTSLRGSDDKSSE
AKLAKVALMTISLWFFAWTPYLVINYSGIFETFKISPLFTIWGSLFAKANAVYNPIVYAI
SHPKYKVALQKKFPSLSCAPAPEDTRSVASGATTTTEEKVPVA
>Geocoris_GCWM01022446_c5121-4069
GNSTVVDNVLPDMIHLIDPHWYQFPPMNPLWNGILAFVLGVLGVIGASGNAMVIYIFCST
KALRSPSNLLVVNLAVSDFLMMSTNSPSMVTNAYYGTWVWGPLGCDLYGIFGGISGNTSI
WTMALIALDRYNVIVKGLSAEPLTYTGATIRLLAVWLLTTTWSILPLFGWNKYVPEGNLI
SCGNDYLMDDWFTKSYVIVYAIIAYFFPLFLIIFAYFFIVRCVAAHEKQMKEQAKKMNVE
SLRGDNAKVSQEMKLAKIALMTISLWFMAWTPYLVINFTGIFGNKNSVTPLFTVWGAVFA
KANSTYNPIVYAISHPKYKAALHKKFPSLSCASGPDDDKSQATETTTVNAQ
>Geocoris_GCWM01019051_c1266-163
EMAYMRPAYTTFNWGQTNAMANRTVVDSVPADMLHLVDAHWYQFPPMNPLWHGILGFVIA
VLGTISIVGNGMVMYIFCSTKGLRTPSNLLVVNLAFSDFCMMATMSPAMVINCYYETWVL
GPLFCELYGLFGSIFGCGSIWSMTMIALDRYNVIVKGIAAKPMTFKTALLRILFIWGHAA
VWTILPMFGWNRYVPEGNMTACGTDYLTKDWFSRSYILVYSFFVYFAPLLAIIYSYYFIL
KAVSAHEKAMREQAKKMNVASLRGTDDKSAEGKLAKVALTTISLWFVAWTPYLVINYSGV
FETVPISPLFTIWGSVFAKANAVYNPIVYAISHPKYKVALQKKFPSLSCAPPPGETTSCA
SGVTAVSD
>Jalysus_GCXL01056806_c1087-23
SNRTVVDMVTPDMLHLIDPYWYQFPPMNPLWHGILGFATFALGLIGAIGNAMVVYIFCST
KSLRTPSNLLVVNLALSDLLMMLSNSPMMVISAYFETWVLGPFACDLYGFFGGVSGFTSI
WSMTLIARDRYNVIVKGLAAEPMTYTGAAIRITILWIITCVWSAMPLFGWSRYVPEGNMI
SCGTDYLSKDWFHKSYIILFATMAYFTPLFTIMFSYFWIVKTVSTHEKQMKDQAKRMNVE
SLRNDKKVSQEMKLAKIALMTISLWFMAWTPYLVINFTAMFEVMPITPLFSVWGAVFAKA
NSTYNPIVYAISHPKYKKALYRKFPSLQCGPSTDNDASSVATNVTGVTQPNAEPA
>Ifal_GCXH01034294_c1328-201
QMAHLDRNFNFYQWGQANPLGNHTVVDCVLPDMLHLVDAHWYQFPPMNPLWHGILGFVIG
ALGVISVIGNGMVIYIFSATKVLRTPSNLLVVNLAFSDFLMMMAMSPAMVINCINETWVL
GPFMCELYGMLGSLFGCASIWTMTMIALDRYNVIVKGITANPMTIKTALLRIIFIWAFAL
SWTLAPMFGWNKYVPEGNMTACGTDYLSKDWTSRSYILTYSVFVYYTPLFTIIYSYWFIV
QAVAAHEKQMKAQAKKMNVASLRGNDNKSAEAKLAKVALTTISLWFLAWTPYLVINYSGI
FETFKITPLFTIWGSLFAKANAVYNPIVYAISHPKYKVALHAKFPSLSCAPQVGREDTQS
VTSGATTTSAEEKLPE
>Alin_GGBQ01036076_c1436-399
RSVVDSVMPEMRHLIDPHWYQFPPMNPLWHGILGFVMVCLGFISVVGNFMVVYIFTSTKT
LRTPSNLLVVNLAFSDMCMMFAMSPAMVINCYYETWVLGPFMCELYAMLGSLFGCVSIWT
MTFIALDRYNVIVKGIAAKPMTIKTCLLRIVFIYLFSLIWTLAPMFGWNRYVPEGNMTAC
GTDYITQDWLSKSYILVYSIFVYFLPLLTIIYSYYFILSAVSAHEKSMREQAKKMNVASL
RSADQANTSAEAKLAKVALMTISLWFLAWTPYLVINYAGIFQTATITPLFTIWGSVFAKA
NAVYNPIVYAISHPKYKAALAQKFPGCCGGDSRDDATSTASGATAV
>Nelo_GASV02019960_81-1220
PSYASYQWAQGGMGNMNMGGMGNRSVVDSVPPDMRHLIDPHWYQFAPMNPLWHGILGFVM
VVLGLVAVAGNFMVVYIFTSTKSLRTPSNLLVVNLAFSDFCMMLAMSPAMVISCYYETWV
LGPFMCELYAMLGSLFGCVSIWTMTFIALDRYNVIVKGISAKPMTIKTCLLRIVIIYLFA
LIWTLAPMFGWNRYVPEGNMTACGTDYITQDWLSRSYILVYSIFVYFIPLLTIIYSYYFI
LSAVSAHEKSMREQAKKMNVASLRSSDQANTSAEAKLAKVALTTISLWFMAWTPYLVINY
SGIFQTVTITPLFTIWGSVFAKANAVYNPIVYAISHPKYKAALNQKFPSLSCGGGSSDDS
TSVASAATAVTVGDDSAPSA
>Nelo_GASV02019377_34-1146
PSYAALQWAQGAAGALGGNRTVVDSVPPEMRHLVDPHWYQFPPMNPLWHGILGFVICCLG
ITSVTGNFMVVYIFSTAKNLRTPSNLLVVNLAFSDFLMMACMFPPMVVNCYYETWVFGPF
MCEVYAMLGSLFGCTSIWTMTMIALDRYNVIVKGISAAPMTNSTAMLRILGIWAFSLVWT
LAPMFGWNRYVPEGNMTACGTDYLTKDWLSRSYILVYAIFVYFLPLFTIIYAYTFILSAV
SAHEKNMREQAKKMNVASLRSAENANASAEGKLAKVALTTISLWFMAWTPYLVINFSGVF
ETATISPLFTIWGSLFAKANAVYNPIVYAISHPKYKIALEQKFPSLSCAKAPTDDAQSAA
SGTTNVSDEKA
>Abet_GDFD01043462_c1205-129
HAMNQQWGTLSNRTVVDVAYPEMLPLIDHHWYQFAPMNPLWHGILGFAILVLGIFSITGN
GMVVYIFSSTKTLRTPSNLLVVNLAFSDFLMMFTMAPPMVINCYNETWIFGPLACEIYAM
CGSLFGCTSIWSMTMIALDRYNVIVKGLSAKPMTNGKALLWVLFIWTFSLLWTLAPFLGW
GRYVPEGNMTACGTDYLSKDIVSRSYILAYSFAVYFLPLGIIIYSYWFIMQAVSAHEKAM
KEQAKKMNVASLRGNDATSAEAKLAKVALTTISLWFIAWTPYLVINYSGVFETIPITPLF
TIWGSVFAKANAVYNPIVYAISHPKYKMALEKKFPRLSCASARDDNTSVASGVTGITEE
>Abet_GDFD01042657_c1789-671
TQRKMAYNLAKGGMYQWAQAGMMSNRTVVDMVTPDMLHLIDPHWYQFPPMNPLWHGILGF
FIGVLGVVSVIGNGMVMYIFCSTKSLRTPSNLLVVNLAFSDFGMMATMSPPMVIGCYYET
WVLGPFMCELYAMFGSMFGCGSIWSMTMIALDRYNVIVKGIAAKPMTHKLAALKIFFIWA
HACIWTLAPFFGWNRYVPEGNMTACGTDYLTKDWFSRSYILVYSFFVYFLPLFTIIYAYY
FIIKAVSAHEKAMREQAKKMNVASLRGNDATSAEAKLAKVALTTISLWFIAWTPYLVINF
SGIFETVAISPLFTIWGSVFAKANAVYNPIVYAISHPKYKAALHKKFPSLSCADATDDTS
SAASGVTAVTEDK
>Btri_s15521_L_68022_0_44_6
KMNDFQPSFSAWRQKDSNDFSNKTVVDMVTPDMLHLVDPHWYQYPPMNPLWHGILGFAIG
VLGFIGAVGNAMVIYIFCSTKALRTPSNLLVVNLAFSDFLMMVTNSPSMVVNSYFETWVL
GPLGCDLYGIFGGISGNTSIWTMTFIALDRYNVIVKGIAAQPMSYKGAFVRIMFAWTLTT
VWSVLPLVGWNRYVPEGNMVSCGCDYFAKDWFSKSYVIVYAIIAYFIPLFLIIYSYFFIV
RAVGAHEKQMKEQAKKMNVASLRGDEKEKSQEMKLAKIALMTISLWFMAWTPYLVINFAG
XNSTYNPIVYAISHPKYKAALHKKFPSLSCGGSSAASDTQSTASEATAVTE
>Rorn_GCYK01023910_c1588-539
NRSVVDSVPAEMRHLVDPHWYQFPPMNPLWHGILGFVIFCLGCISVIGNFMVVYIFSTSK
SLKTPSNLLVVNLAFSDFLMMACMFPPMVINCYYETWVFGPLACEIYGMLGSLYGCASIW
SMTMIALDRYNVIVKGLSAAPMTNSTAMLRILFIWGFALVWTLAPMFGWNRYVPEGNMTA
CGTDYLTKDWFSRSYIIVYSIFVYFLPLLTIIYSYYFILSAVSAHEKSMREQAKKMNVAS
LRSAENANTSAEAKLAKVALTTISLWFMAWTPYLVINYAGIFETATISPLFTIWGSLFAK
ANAVYNPIVYAISHPKYKIALQAKFPSLSCAPEPSDDCTSTASGATILTE
>Rorn_GCYK01023909_c1364-246
PSYAALQWGQGAASALAGNMTVVDSVPAEMRHLVDPHWYQFPPMNPLWHGILGFVIFCLG
CISVIGNFMVVYIFSSTKTLKTPSNLLVVNLAFSDFLMMTCMFPPMVVNCYYETWVFGPL
MCELYGMLGSLFGCASIWTMTMIALDRYNVIVKGISAAPMTNKGAMIKILGIWAFALLWT
IAPMFGWNRYVPEGNMTACGTDYLTKDWVSRSYILIYSIFVYFLPLLTIIYSYTFILSAV
SAHEKVMREQAKKMNVASLRSAENANASAEAKLAKVALTTISLWFMAWTPYLVINYAGIF
ETATISPLFTIWGSLFAKANAVYNPIVYAISHPKYKIALQQKFPSLSCASDTTDDAASVA
TGGTVVEEKIPSA
>Rorn_GCYK01031880_c1512-472
NRTVVDSVLPDMRHLIDPHWYQFPPMNPLWHGILGFVMVCLGVIAVIGNFLVVYVFSFTK
SLRTPSNLLVVNLAFSDMCMMFSLSPMMVLNCYYETWVLGPFMCDLHAMLGSLFGCGSIW
SMVMIALDRYNVIVKGISGKPMTVKTALLRIFVIWAFSLIWTLAPMFGWNRYVPEGNMTA
CGTDYLTDDWVSKSYILVYAVFVYFIPLFTIIWAYWFILSAVSAHEKAMREQAKKMNVAS
LRSADANNTSAEAKLAKVALTTISLWFMAWTPYLVINFAGIFKAATITPLFTIWGSVFAK
AVAVYNPIVYAISHPKYKAALAVKFPGCCGNDTADDTTSTVSGATAV
>Asut_GGBO01038872_c1406-288
PTYAALQWAQGAAGALGNRTVVDSVPAEMRHLIDPHWYQFPPMNPLWHGILGFVICVLGI
ISVVGNFMVVYIFSSSKNLRTPSNLLVVNLAFSDFLMMACMFPPMVVNCYYETWVFGPLM
CEVYGMLGSLYGCASIWTMTMIALDRYNVIVKGISAAPMTNKTAMLRILFIWGFALVWTL
APMFGWNRYVPEGNMTACGTDYLTKDWFSRSYILVYSIFVYFLPLFTIIYSYYFILSAVS
AHEKSMREQAKKMNVASLRSAENANASAEAKLAKVALTTISLWFMAWTPYLVINYAGVFE
SANISPLFTIWGSLFAKANAVYNPIVYAISHPKYKIALQQKFPSLSCADPPSDDGQSVAS
GTTNVSEEKA*TA
>Asut_GGBU01077513_c1594-557
RSVVDSVMPEMRHLIDPHWYQFPPMNPLWHGILGFVMVCLGFISVVGNFMVVYIFTSTKP
LRTPSNLLVVNLAFSDMCMMFAMSPAMVINCYYETWVLGPFMCELYAMLGSLFGCVSIWT
MTFIALDRYNVIVKGISAKPMTIKTCLLRIVFIYLFSLIWTLAPMFGWNRYVPEGNMTAC
GTDYLTQDWLSKSYILVYSIFVYFVPLLTIIYSYYFILSAVSAHEKSMREQAKKMNVASL
RSADQANTSAEAKLAKVALMTISLWFLAWTPYLVINYAGIFQTATITPLFTIWGSVFAKA
NAVYNPIVYAISHPKYKAALAQKFPGCCGGDARDDATSTASGATAV
>Ahae_GAUV02020127_112-1218
MNQAKSFSALYNPSDHWSNRTVVDAVLPEMLQRIDAYWYQFPPMNPLWHGILGFVIGVLG
VIGAAGNAMVIYIFCSTKNLRSPSNLLIVNLAFSDLLMNLTNSPTMVVNAYYETWALGPL
FCDLYGIFGGITGNTSIWTMTFIALDRYNIIAKGISARPMTNKGAVLRIMMVWTLTTSWS
LLPLFGWNRYVPEGNMLSCGTDYFALDWTSKSYVITYASIAYFTPLFLIIYAYYFIVKAV
CIHEKQMREQAEKMNVSSLRSKDSDTSAEMRLAKVALMTISLWFMAWTPYLVINFIGVFE
ITKITPLFTIWGSVFAKANSVYNPVVYAISHPKYKAALYKKFPSLSCAPSPDDVTSVTSA
VTASTEQTT
>Ahae_GAUV02021018_c1458-346
MAHLEPMAAMYQQWGQLNPLGNRTVVDSVPPEMLHLIDPHWYQFPPMNPLWHGILGFVIG
VLGAISVVGNGMVIFIFTSTRSLRTPSNLLVVNLAFSDFLMMLCMSPAMVINCYHETWIL
GPFMCELYAMMGSLFGCASIWTMTMIALDRYNVIVKGLAAKPMTNKTAMLRILFIWAFSL
AWTIAPMFGWNRYVPEGNMTACGTDYLSKDWTSRSYILVYSVFVYFAPLLTIIYSYWFIV
QAVSAHEKQMREQAKKMNVASLRGSNDNTSAEAKLAKVALMTISLWFLAWTPYLVINYSG
IFETFKISPLFTIWGSLFAKANAVYNPIVYAISHPRYKTALQQKFPSLSCTAPPADDASS
VASGATTATEE
>Nvir_GGPJ01126175_c1193-84
MDQLKPQYAMYSWAQTNPMANKTVVDMVPPEMLHLVDAHWYQFPPMNPLWHGILGFVIGV
LGVISILGNSMVIYIFSSTKTLRTPSNLLVVNLAFSDFLMMFTMFPPMVINCYHETWVFG
PFMCEIYAMCGSLFGCASIWTMTMIALDRYNVIVKGISAKPMTNKNAMLRILFVWAFALV
WTIAPMFGWNRYVPEGNMTACGTDYLSKDWLSRSYILVYSIFVYFLPLFTIIYSYFFIIQ
AVSAHEKAMREQAKKMNVTSLRGNDEKSSEAKLAKVALTTISLWFVAWTPYLVINYSGVF
ETATISPLFTIWGSLFAKANAVYNPIVYAISHPKYKQALQKKFPSLSCTEPAEDSASVAT
GVTGVSEEKA
>Nvir_GGPJ01099528_3-854
TPSNLLVVNLAFSDLLMMLTNSPTMVLNAYYETWALGPLFCDLYGIFGGVTGNTSIWSMT
FIALDRYAVITKGINGKPMTIKGAVLRILLIWTLTISWSLIPLFGWNRYVPEGNMLSCGT
DYFATDWYSKSYVIVYASIAYFTPLFLIIFSYYYIVKTVCAHEKQMKEQAKKMNVSSLRS
NDKQSAEMRLAKIALMTISLWFVAWTPYLVINFIGVFEMMKITPLFTIWGSVFAKANSVY
NPIVYAISHPKYRTALYKKFPSLSCTPSPDEMSSTASEVTAIPE
>Nvir_GGPJ01134732_106-1200
AMYQWGQLNPLGNRTVVDSVPPEMLHLVDPHWYQFPPMNPLWHGILGFVIGVLGVISIVG
NGMVIYIFTCTRTLRTPSNLLVVNLAFSDFLMMVCMSPAMVINCYHETWVLGPLMCELYA
MFGSLFGCASIWTMTMIALDRYNVIVKGLSAKPMTNKTAMLRILFIWAFSLAWTIAPFFG
WNRYVPEGNMTACGTDYLSKDWTSRSYILVYSVFVYFAPLLTIIYSYFFIVQAVSAHEKA
MREQAKKMNVASLRGNDNTSAEAKLAKVALMTISLWFLAWTPYLVINYSGIFETFKISPL
FTIWGSLFAKANAVYNPIVYAISHPKYKIALQQKFPSLSCTAPQDDGTSVASGATTATEE
KVPTA
>Lhes_JAG40793
HNTLATSPRYLDLDNSRTFEMEPTYAALQWAQGAAGSFGNRSVVDSVPAEMRHLIDPHWY
QFPPMNPLWHGILGFAICVLGIISVIGNFMVVYVFSSSKSLRTPSNLLVVNLAFSDFLMM
TCMFPPMVVNCYYETWVFGPFMCELYAMLGSLFGCASIWTMTMIANDRYNVIVKGLSAAP
MTNKTAMLRILFIWSFALVWTLAPMFGWNRYVPEGNMTACGTDYLTKDWLSRSYILVYSI
FVYFLPLFMIIYSYYFILSAVSAHEKNMREQAKKMNVASLRSAENANASAEAKLAKVALT
TISLWFMAWTPYLVINYAGIFETANISPLFTIWGSLFAKANAVYNPIVYAISHPKYKIAL
EQKFPSLACSRAPADDAQSVASGTTDVTEEKA
>Lhes_JAG50721
MTDMEPSYAAYQWAQGGMGNMNMGGMGMGNRSVVDSVVPEMRHLIDPHWYQFPPMNPLWH
GILGFVMVCLGFVSIIGNFMVVYIFTSTKSLRTPSNLLVVNLAFSDFCMMLSMSPAMVIN
CYYETWVLGPFMCELYAMLGSLFGCASIWTMTFIALDRYNVIVKGIAAKPMTIKTCLLRI
VLIYLFALIWTLAPMFGWNRYVPEGNMTACGTDYITQDWLSKSYILVYSIFVYFVPLLTI
IYSYYFILSAVSAHEKSMREQAKKMNVASLRSADQANTSAEAKLAKVALMTISLWFMAWT
PYLVINYAGIFQTATITPLFTIWGSVFAKANAVYNPIVYAISHPKYKAALNQKFPSLSCG
GGSADDSTSTASGATAVTVGDETAPSA
>Tnot_GFBA01028764_111-1256
PSYAAYNQWNQQGGNNMMMMASGANRTVVDMVTPDMRHLIDPHWYQFAPMNPLWHAILGF
VIGVLGVISVIGNGMVIYIFSSTKTLRTPSNLLVVNLAFSDFGIMLAMSPAMVISCYYET
WVFGPLMCELYGMFGSLFGCASIWSMTMIALDRYNVIVKGISAKPMTTKTALLRILFIWA
FALIWTVAPMFGWNRYVPEGNMTACGTDYLTKDWLSRSYILVYSWFVYFLPLLTIIYSYY
FILKAVSAHEKQMREQAKKMNVASLRSSEAANTSAEAKLAKVALTTISLWFLAWTPYLVI
NYAGVFETATISPLFTIWGSVFAKANAVYNPIVYAISHPKYKAVLNKKFPSLSCAGTPAD
DGTSMASAATAVTVGDETAPSA
>Tnot_GFBA01060857_c1303-230
SNRTVVDMVPMEMRHMVDAHWYQFAPMNPLWHSILGFVICCLGIISVIGNGMVVYIFSST
KTLRTPSNLLVVNLAFSDFLMMACMFPPMVINCYNETWVFGPLMCELYGMLGSLFGCASI
WTMTAIALDRYNVIVKGISAAPMTNKTAMLRILGVWAFALLWTLAPMFGWNRYVPEGNMT
ACGTDYLTKDWGSRSYILVYSIFVYFLPLFTIIYSYTFILSAVSAHEKSMREQAKKMNVA
SLRSSEAANTSAEAKLAKVALTTISLWFMAWTPYLVINYAGIFETATISPLYTIWGSLFA
KANAVYNPIVYAISHPKYKVALEKKFPSLSCANAPDDSTSVASGATAVTVSDEKAPSA
>HhalTmp_LWS1_XP_014274078
MDQLKPQYAMYSWAQSNPMANKTVVDMVPPEMLHLVDAHWYQFPPMNPLWHGILGFVIGV
LGVISILGNSMVIYIFSSTKTLRTPSNLLVVNLAFSDFLMMFTMFPPMVINCYHETWVFG
PFMCEIYAMCGSLFGCASIWTMTMIALDRYNVIVKGISAKPMTNKTAMLRILFVWAFALL
WTIAPMFGWNRYVPEGNMTACGTDYLSKDWLSRSYILVYSIFVYFLPLFTIIYSYFFIIQ
AVSAHEKAMREQAKKMNVTSLRGNDEKSAEAKLAKVALTTISLWFVAWTPYLVINYSGVF
ETATISPLFTIWGSLFAKANAVYNPIVYAISHPKYKLALQKKFPSLSCTEAPEDNTSVAT
GVTGVSEEKVSA
>HhalTmp_LWS2_XP_014274077
MAHLDAMYQWGQLNPLGNRTVVDSVPPEMLHLVDPHWYQFPPMNPLWHGILGFVIGVLGV
ISIVGNGMVIFIFTSTRSLRTPSNLLVVNLAFSDFLMMVCMSPAMVINCYHETWVLGPLM
CELYAMFGSLFGCASIWTMTMIAQDRYNVIVKGLAAKPMTNKTAMLRILFIWAFSLAWTI
APFFGWNRYVPEGNMTACGTDYLSKDWTSRSYILVYSVFVYFAPLLIIIYSYFFIVQAVS
AHEKQMREQAKKMNVASLRGNDNTSAEAKLAKVALMTISLWFLAWTPYLVINYSGIFETF
KISPLFTIWGSLFAKANAVYNPIVYAISHPKYKIALQQKFPSLSCTAPQDDGTSVASGAT
TATEEKVPTA
>HhalTmp_LWS3_XP_014274075
MNKMKPFLPNYPLDPQVVYFYNKTVVDSVLPEMISRIDPYWYQFPPMNPLWHGIIGFAIA
LLGIVGAVGNAMVIYIFCSTKTLRTPSNLLVVNLAFSDFLMMLTNSPTMVINSYYETWAL
GPLFCDLYGIFGGVTGNTSIWSMTFIALDRYAVIAKGINGKPMTIRGAIFRILLIWTLTV
SWSLIPLFGWNRYVPEGNMLSCGTDYFATDWYSKSYVIIYATIAYFTPLFLIIYSYYFIV
KTVCAHEKQMREQAKKMNVSSLRSNDKQSSAEMRLAKIALMTISLWFMAWTPYLVINFIG
VFEMMKITPLFTIWGSVFAKANSVYNPIVYAISHPKYRTALYKKFPSLSCTPSPDEVSST
ASEVTAIPEHTT
>Gbou_LWSopsin_1
ACERHLLVPQLLPGSDSVVLENSQNSQLSNSHHPNQRVYITNLTNRKMGSSGPSYAAYTW
GSGSTSAFGNQTVVDKVLPEILHLVDAHWYQFPPMNPLWHALLGFFMGVLGVISVLGNGM
VINIFCTTKGLRSPSNLLVVNLAFSDFLMMLTMSPTMVINCYYETWVLGPFMCEMYGLCG
SLFGCASIWSMTMIALDRYNVIVKGLAAKPMNNKGAALRILFVWALSLAWTVFPLFGWNR
YVPEGNMTACGTDYLTKSWLSRSYLLAYSFFCYFLPLFVIIYSYFFIVQTVCAHEKGMRE
QAKKMNVASLRSADAANTSAEAKLAKIALMTISLWFLAWTPYLVINFSGIFETAKITPLF
TIWGSVFAKCNAVYNPIVYAISHPKYKLALQKKYPSLACAAPPADDGHSVASGVTTMTEE
KAPSA
>Gbou_LWSopsin_2
FTGSDSVVLENSQNSQLSNSHHPNQRVYITYLTNRKMGSYSAYTWGGSGSGSSSAFGNQT
VVDKVLPEILHMIDAHWYQFPPMNPLWHALLGFVIGVLGVISVLGNGMVINIFCTTKALR
SPSNLLVVNLAFSDFLMMLTMSPTMVINCYYETWVLGPFMCELYGFFGSIFGCASIWSMT
MIALDRYNVIVKGLSAKPMTNKGAALRILFIWAFGLLWTVLPMVGWNKYVPEGNMTACGT
DYLSKDWLSRSYILVYSFFVYYLPLLTIIYSYFFIVKAVAVHEKSMREQAKKMNVASLRS
ADAANTSAEAKLAKIALMTISLWFFAWTPYLVINYAGVFETAKITPLFTIWGSVFAKANA
VYNPIVYAISHPKYKLALQKKYPSLACAAPPAEDGQSMASGVTTMSEKAPSA
>Gbou_LWSopsin_3
MALTGPSYAAFTWGSGSSSAFGNQTVVDKVLPELLHLVDAHWYQFPPMNPLWHGLLGLFM
GVLGVISLVGNGMVINIFCTTKSLRTPSNLLVVNLAVADFLMMLTMAPAMVISCYYETWV
LGILQCELHGMFGSIFGCGSIWSMVMIALDRYNVIVKGLSAKPMTNKGAALRILFIWCFG
LIWTILPMVGWNRYVPEGNMTACGTDYLSKDWFSRSYILVYSFFVWFIPLMTIIYAYFFI
VKAVAVHERGMREQAKKMNVASLRSADAANTSAEAKLAKIALMTISLWFLAWTPYLVINY
AGIFETAKITPLFTIWGSVFAKANSALNPIVYAISHPKYKAALHKKYPSLSCAAPPSDDA
QSVASGVTTMTEEKAPSA
>Gbou_LWSopsin_4
MKAMALSGPSNAHLWGSGPVSQFGNQTVVDMVTPDMLHLVDAHWYQFPPMNPLWHALLGF
VIGVLGVVSVVGNGMVIHIFCSSKSLRSPSNLLVVNLAFSDFFMMFTMAPTMLINCYNET
WVLGPFICQIYGMLGSLWGCASIWSMTMIALDRYNVIVKGLAAKPMNNKGAALRILWVWF
ISILWTIFPVFGWNRYVPEGNMTSCGTDYLTKDWFSRSYIIFYSFFCYFLPLFLIIYSYF
YIVQAVAVHERHMREQAKKMNVASLRSAENANTSAETKLAKIALLTISLWFVAWTPYLVI
NYAGIFETYKISPVSTIWGVVFAKANAVYNPIVYAISHPKYKLALQKKYPSLACAAAPGE
DTQSVASGVTTMTQEKAPPA
>Pcel_s7595_L_7270_3_51_5
KMSPNIFGPSFEAYAGRFGQQHQSPGGPFGGFGNATVVDKALPEMLPMIDPHWYQYPPMH
PLWYQALGLTMIILGTMSMVGNGIVCYIFLNTKNLRTPSNILVVNLAFSDFCMMFCMSPT
MVLNCFYETWTLGPFMCELYGMLGSLFGCASIWSMVMIAFDRYTVIVKGITAKPMTIGGA
LLRLMFVWLHGLMWTLFPFFGWNRYIPEGNLTACGTDYLTKDWHHRSYLIFYGFFVYFVP
LLLIIYAYYFIVRAVSVHEKQMREQAKKMNVATLRSGDQSGTSAEIKLAKVALMTISLWF
MAWTPYLVINFGGILEMVEINPLITIWGSVFAKANAVYNPIVYAISHPKFRQALDKKFPS
LVCGTVESDSSSSASVQTNVTDDKA
>Ncin_BAO03864
MTLISEPSFSAYSWASQGGFGNQTVVDKVPPEMLYLVDAHWYQFPPMNPLWHSLLGFAMV
VLGFISVMGNGMVVYIFSCTKALRTPSNLLVVNLAFSDFLMMFTMAPPMVLNCYYETWVL
GPFMCELYAMLGSVFGCTSIWTMVMIANDRYNVIVKGLSAKPMNIKTALARILFCWAHSL
IWTLAPFFGWGRYVPEGNMTACGTDYLTNDWLSKSYILVYSVFCYFMPLFLIIYSYWFIV
QAVSAHEKSMREQAKKMNVASLRSSQDASTSAEHKLAKVALMTISLWFCAWTPYLVINYA
GIFQALTISPLFTIWGSVFAKANACYNPIVYAISHPKYRAALNKKFPSLVCGVPEPASSD
GASVASGATTLTEDKSAAA
>Rped_BAN82695
LGVISVVGNGMVIYIFSSTKTLRTPSNLLVVNLAFSDFLMMVAMSPAMVINCYYETWVLG
PFMCELYAMLGSLFGCASIWTMTMIALDRYNVIVKGLAAKPRTNKTAMLRILFIWAFSLM
WTIAPFFGWNRYVPEGNMTACGTDYLSKDWTSRSYILIYSIFVYFAPLLTIIYSYFFIVQ
AVSAHERQMREQAKKMNVASLRGNDEKSSEAKLAKVALMTISLWFLAWTPYLVINYSGIF
ETFKISPLFTIWGSLFAKANAVYNPIVYAISHPKYKLALQKKFPSLSCAPAPEDSHSVAS
GATTVTEEKVPTA
>Ofas_LWS_2
MSLEKVQKKRYIISYPSDQMAYLDQSSYAMYQWGKTNPMGNHSVVDSVPPEMLHLVDAHW
YQFPPMNPLWHGILGFVIGVLGVISVVGNGMVIYIFSSTKSLRTPSNLLVVNLAFSDFLM
MLAMSPAMVINCYYETWVLGPFMCELYAMLGSLFGCASIWTMTTIALDRYNVIVKGLAAK
PMTNKTALLRIILIWAFSLMWTIAPMFGWNRYVPEGNMTACGTDYLTKDWFSRSYILVYS
VFVYYTPLLTIIYSYYFIVQAVSAHEKQMREQAKKMNVASLRGNDDKSSEAKLAKVALMT
ISLWFLAWTPYLVINYSGVFETFKISPLFTIWGSLFAKANAVYNPIVYAISHPKYKIALQ
KKFPSLSCAPSPEDTQSVASGATTLTEEKVPTP
>Ofas_LWS_1_c82975
MDHLQPSYAMYQWGQANALANRTVVDSVPPEMLHLVDAHWYQFAPMNPLWHGILGFVIGV
LGVISVVGNGMVVYIFSSTKTLRTPSNLLVVNLAFSDFLMMLTMSPPMVINCYYETWVLG
PFMCELYAMFGSLFGCGSIWSMTMIALDRYNVIVKGISAKPMTTKTALLRILFIWAFSLL
WTLAPFFGWNRYVPEGNMTACGTDYLTKDWFSRSYILVYSVFVYFLPLFTIIYSYFFILQ
AVSAHEKAMREQAKKMNVASLRGNDEKSAEGKLAKVALTTISLWFIAWTPYLVINYAGVL
ETATISPLFTIWGSVFAKANAVYNPIVYAISHPKYKVALQKKFPSLSCAPAPDDTTSVAS
GVTAVSDGDKPAA
>Clec_XP_014240082
MDMSPSFAAYQWNANPMANRTVVDSVPPEMLHLVDAHWYQFPPMNPLWHGILGFVIGVLG
VISIVGNGMVIYIFSSTKTLRTPSNLLVVNLAFSDFLMMTTMSPPMVICCYYETWVLGPL
LCELYGMCGSLFGCASIWTMTMIALDRYNVIVKGIAAKPMTTKTALFRIIFVWAFSLMWT
SFPLFGWNRYVPEGNMTACGTDYLTKEWFSRSYILIYACFVYFIPLLTIIYSYFFIVQAV
SAHEKQMREQAKKMNVASLRSSDANNTSAEAKLAKVALMTISLWFFAWTPYLVINFSGVF
ETVTISPLFTIWGSLFAKANAVYNPIVYAISHPKYKLALQKKFPSLSCAEARDDTTSVAS
GVTTVTEEKAPTA
>Mvic_AAG17119
MLNKIGSHYERQESNWVAEGGFGNETVVDRVPADMMHLIDPSWYQFPPMESMWYKWLGVT
IFFLGILSVVGNGMVIYIFTCTKNLRTPSNLLIVNLAFSDFCLMFTMCPAMVWNCFYETW
MFGPFACELYAMFGSLFGVTSIWTMVFIALDRYNVIVKGLSAKPMTTKLALLQIFCIYLH
GLFWTLTPFFGWSRYVPEANMTACGTDYLTLAWHSRSYVLVYAIFAYYLPLLVIIYAYYF
IVKAVASHEKSMREQAKKMNVSSLRSGDQSNTSAEFKLAKVALMTISLWFMAWTPYMVIN
FAGIFQLITIDPLFTIWGSVFAKANAVYNPIVYAISHPKYRLALDKKFPCLVCGKLEDDR
SDSKSVASAQTTISEDKV
>Ccil_GDDW01009775_c1420-308
SYAMYQWAQGAVNAFGNRTVVDSVPPEMLHLVDAHWYQFQPLNPLWHSILGFVIGVLGVI
SVVGNGMVVYIFSATKSLRTPSNLLVVNLAFSDFLMMLTMAPPMVINCYRETWSFGPFMC
ELYAMFGSLFGCASIWSMTMIALDRYNVIVKGISAKPMTIKTSLLRILFIWAFSLAWTLM
PFFGWNRYVPEGNMTACGTDYLTKDWVSRSYILVYAFFVYFLPLFMIIYSYYYILSAVSA
HEKQMREQAKKMNVASLRSAEAANTSAEAKLAKVALTTISLWFIAWTPYLVINFAGIFET
VTISPLFTIWGSLFAKANAVYNPIVYAISHPKYKVALEKKFPSLSCSKTPDDATSVASGV
TTMTEEKAPSA
>Ccil_GDDW01009543_c1381-242
IINIMDRGYGMSYPMWAQHASVNAFGNRTVVDTVPADMLPMVDAHWYQFPPMNPLWHGLL
GFVIGVLGVISFVGNGMVVYIFCSTKSLRTPSNLLVVNLAFSDFLMMICMSPPMVINCYY
ETWVLGPFMCELYGMTGSIFGCASIWSMTMIALDRYNVIVKGISSKPMTIKTALLRILFI
WAFGALWTLLPMFGWNRYVPEGNMTSCGTDYLTKDWFSRSYILVYSVFVYFTPLLTIIYS
YYFILKAVSAHEKQMKEQAKKMNVASLRSADNANKSAEAKLAKVALTTISLWFFAWTPYL
VINYSGIFETATISPLFTIWGSVFAKANAVYNPIVYAISHPKYKAALEKKFPSLSCASKP
DAKSDDGTSVASGITAVSSE
>Pagasa_spec_GCXU01020474_c1390-236
RYLIVNDINEMTHMEPTFAALQWGGNNPLANRSVVDSVPPEMLDLVDPHWYQFPPMNPLW
HGILGFVIGVLGVISVLGNGMVVYIFSSTKTLRTPSNLLVVNLAFSDFLMMATMSPPMVI
NCYYETWVLGPFMCELYGMFGSLFGCASIWTMTMIALDRYNVIVKGISAKPMTNKTAMLR
ILFVWGFSVLWTIFPMFGWNRYVPEGNMTACGTDYLNKDWFSRSYILVYSFFVYFLPLFT
IIYSYYFIVQAVSAHEKQMREQAKKMNVASLRSADANNTSAEAKLAKVALMTISLWFFAW
TPYLVINYSGIFETVAISPLFTIWGSLFAKANAVYNPIVYAISHPKYKVALQKKFPSLSC
AEAHDDGTSVASGATTVTEEKAPSA
>Ltur_GCYB01053263_46-1176
TKQEMDHLQPSYAMYQWGQANAMANRTVVDSVPPEMLHLVDAHWYQFAPMNPLWHGILGF
VIGVLGVISITGNGMVIYIFSSTKALRTPSNLLVVNLAFSDFLMMVTMSPPMVISCYYET
WVLGPFMCELYAMFGSLFGCSSIWSMTMIALDRYNVIVKGISAKPMTIKTALLRILFIWA
FSLLWTLAPFFGWNRYVPEGNMTACGTDYLTKDWFSRSYILVYSVFVYFCPLLTIIYSYF
FILQAVSAHEKAMREQAKKMNVASLRGNDEKSTEGKLAKVALTTISLWFVAWTPYLVINY
SGIFETVTISPLFTIWGSVFAKANAVYNPIVYAISHPKYKVALQKKFPSLSCAPAADDTT
SVASGVTAVSDGDKPAA
>Nsub_GCVW01015987_57-1181
SSSKMTHLQPHFAAWGNAVANRSVVDSVLPEMLDLVDAHWYQFPPMNPLWHGILGFVIGV
LGVISVLGNGMVVYIFSSTKSLRTPSNLLVVNLAFSDFLMMATMSPPMVINCYYETWVLG
PLMCELYALFGSLFGCASIWTMTMIALDRYNVIVKGISAKPMTNKTCMLRILFIWAFSAL
WTVLPMVGWNRYVPEGNMTACGTDYLTKDWFSRSYILVYSFFVYFLPLLTIIYAYFFIIQ
AVSAHEKSMRDQAKKMNVASLRSADANNTSAEAKLAKVALMTISLWFFAWTPYLVINFSG
IFETATISPLFTIWGSLFAKANAVYNPIVYAISHPKYKVALQKKFPSLSCADARDDGTSV
ASGATTCTEEKAPSA
>Afra_GCWA01012665_134-1243
MTHMEPSFAAFQWGQSANPGANRTVVDSVPPDMLHLVDPHWHQFPPMNPLWHGILGFVIG
VLGLVSVVGNGMVIFIFSSTKTLRTPSNLLVVNLAFSDFFMMLAMSPAMVINCYAESWVL
GPLMCELYGMFGSLFGCASIWTMTMIALDRYNVIVKGISAKPMTNKTAMLRILFIWTFSI
VWTILPFFGWNRYVPEGNMTACGTDYLTKDWVSRSYILVYSMFVYFTPLLTIIYSYFFIL
QAVSAHEKQMREQAKKMNVASLRSADAANTSAEAKLAKVALMTISLWFFAWTPYLVINYS
GIFETLTISPLFTIWGSLFAKANAVYNPIVYAISHPKYKQALEKKFPSLSCAAPPDDATS
MASGVTTVTE
>Btri_GCWC01042833_81-1202
QMAHQIPTFAAYQWGHTNPLANQTVVDSVPPEMLHLVDAHWYQFPPMNPLWHGILGFVIG
VLGIISVVGNGMVIYIFSSTKTLRTPSNLLVVNLAFSDFLMMIAMSPAMVINCYYETWVL
GPFMCELYAMLGSLFGCASIWTMTMIALDRYNVIVKGIAAKPMTNKTAMLRILFIWAFSL
MWTIFPFFGWNRYVPEGNMTACGTDYLTKDWTSRCYILIYSVFVYFTPLITIIYSYFFIV
QAVSAHEIQMREQAKKMNVASLRGNDDKSSEAKLAKVALMTISLWFLAWTPYLVINYSGI
FETFKISPLFTIWGSLFAKANAVYNPIVYAISHPKYKLALQKKFPSLSCAPATEDTQSVA
SGATTVIEEKAPSA
>Apil_GCVZ01032799_c1208-294 
FSNRTVVDIVTPDMLHLIDPHWYQFPPMNPLWHGILGFVIGVLGVIGAVGNAMVIYIFCS
TKGLRTPSNLLVVNLAFSDFLMMITNSPMMFLNCYNETWIFGPLGCDLYGIFGGISGNTS
IWSMTFIALDRYHVIVKGVAAKPMSYKGAVVRILFAWTLTTVWSVLPLFGWNRYVPEGNM
VSCGTDYFAKDWLSKSYVLVYAIIAYFTPLFLIIYAYFFIVKAVAAHERAMKEQAKKMNV
ASLRGGDDKGTSQEMKLAKIALMTISLWFMAWTPYLVINFVGIFESMDISPLFTIWGAVF
AKANS
>Apil_GCVZ01027259_c1162-59
PTFAMYQWGQSNPLANHTVVDSVPPEMLHLVDAHWYQFPPMNPLWHGILGFVIGVLGIIS
VLGNGMVIYIFSSTKSLRTPSNLLVVNLAFSDFLMMIAMSPAMVINCYYETWVLGPFMCE
LYAMLGSLFGCASIWTMTMIALDRYNVIVKGLAAKPMTNKTAMLRILFIWAFSLMWTIAP
FFGWNRYVPEGNMTACGTDYLSKDWTSRSYILIYSVFVYFAPLLTIIYSYFFIVQAVSAH
ERQMREQAKKMNVASLRGNDDKSSEAKLAKVALMTISLWFLAWTPYLVINYSGIFETFKI
SPLFTIWGSLFAKANAVYNPIVYAISHPKYKVALQKKFPSLSCAPAPEDTQSVASGATTV
TEEKVPTA
>Ahil_GCWR01035899_43-1137
AMYQWGQLNPLGNRTVVDSVPPEMLHLVDPHWYQFPPMNPLWHGILGFVIGVLGVISIVG
NGMVIYIFTCTRSLRTPSNLLVVNLAFSDFLMMVCMSPAMVINCYHETWVFGPFMCELYA
MFGSLFGCASIWTMTMIALDRYNVIVKGLSAKPMTNKTAMLRILFIWAFSLAWTIAPFFG
WNRYVPEGNMTACGTDYLSKDWTSRSYILVYSVFVYFAPLLTIIYSYFFIVQAVSAHEKA
MREQAKKMNVASLRGNDNTSAEAKLAKVALMTISLWFLAWTPYLVINYSGVFETFKISPL
FTIWGSLFAKANAVYNPIVYAISHPKYKIALQQKFPSLACTAPQDDGTSVASGATTATEE
KVPTA
>Ahil_GCWR01048244_57-1055
MDQLKPQYAMYTWAQTNPMANKTVVDMVPPEMLHLVDAHWYQFPPMNPLWHGILGFVIGV
LGVISVLGNSMVIYIFSSTKTLRTPSNLLVVNLAFSDFLMMFTMFPPMVINCYHETWVFG
PFMCEIYAMCGSLFGCASIWTMTMIALDRYNVIVKGISAKPMTNKNAMLRILFVWAFALL
WTIAPMFGWNRYVPEGNMTACGTDYLSKDWLSRSYILVYSIFVYFLPLFTIIYSYFFIIQ
AVSAHEKAMREQAKKMNVTSLRGNDEKSSEAKLAKVALTTISLWFVAWTPYLVINYSGVF
ETATISPLFXLCHQSSKIQASTAEEISKPXYAISHPKYKQALQKKFPSLSCTEPAEDSAS
VATGVTGVSEEKA
>Atri_GCWG01045777_c1234-119 
EMEHLQPSYAMYQWGQANAMANRTVVDSVPAEMLHLVDAHWYQFAPMNPLWHGILGFVIA
VLGVISIFGNSMVIYIFSSTKSLRTPSNLLVVNLAFSDFSMMATMFPPMVINCYYETWVL
GPFMCELYGMFGSLFGCGSIWSMTMIALDRYNVIVKGISAKPMTNKTALLRILFIWAFSL
LWTLAPFFGWNRYVPEGNMTACGTDYLTKDWFSRSYILVYSVFVYFLPLFTIIYSYFFIL
QAVSAHEKAMREQAKKMNVASLRGTDDKSAEGKLAKVALTTISLWFVAWTPYLVINYAGV
LETATISPLFTIWGSLFAKANAVYNPIVYAISHPKYKVALHKKFPSLSCAPAPDDTTSVA
SGVTAISDGEKS
>Atri_GCWG01042274_c1335-214
EMAHLQPTFAMYQWGSNNPLANHTVVDSVPPEMLHLVDAHWYQFPPMNPLWHGILGFVIG
VLGVISVVGNGMVIYIFSSTKSLRTPSNLLVVNLAFSDFLMMLAMSPAMVINSYHETWVL
GPFMCELYAMFGSLFGCASIWTMTMIALDRYNVIVKGLSAKPMTNKTAMLRILFVWFFSL
LWTIAPFFGWNRYVPEGNMTACGTDYLTKDWTSRSYILIYSIFVYFAPLLTIIYSYFFIV
QAVSAHERQMREQAKKMNVASLRGSDDKSSEAKLAKVALMTISLWFLAWTPYLVINYSGI
FETFKISPLFTIWGSLFAKANAVYNPIVYAISHPKYKVALQKKFPSLSCAPAPEDTLSVA
SGATTVTEEKVPVA
>Pmac_GFUB01117530_c1329-235
AMYQWGHLNPLGNRSVVDSVPPEMLHLVDPHWYQFPPMNPLWHGILGFVIGVLGVISIVG
NGMVIFIFTSTRSLRTPSNLLVVNLAFSDFLMMVCMSPAMVINCYHETWVLGPLMCELYA
MFGSLFGCASIWTMTMIALDRYNVIVKGLSAKPMTNKTAMLRILFIWAFSLAWTIAPFFG
WNRYVPEGNMTACGTDYLTKDWTSRSYILVYSVFVYFAPLLTIIYSYFFIVQAVAAHEKQ
MRAQAKKMNVTSLRGNDNTSSEAKLAKVALMTISLWFLAWTPYLVINYSGIFETFKISPL
FTIWGSLFAKANAVYNPIVYAISHPKYKVALQQKFPSLACTAPQDDGTSVASGATTATEE
KVPTA
>Pmac_GFUB01108783_c1498-392
MDQLKPQYAMYSWAQTNPMANKTVVDMVPPEMLHLVDAHWYQFPPMNPLWHGILGFVIGV
LGVISVFGNSMVIYIFSSTKTLRTPSNLLVVNLAFSDFLMMFTMFPPMVINCYHETWVFG
PFMCEIYAMCGSLFGCASIWTMTMIALDRYNVIVKGISAKPMTNKNAMLRILFVWAFALL
WTLAPMFGWNRYVPEGNMTACGTDYLSKDWLSRSYILVYSIFVYFAPLLTIIYSYFFIIQ
AVSAHEKAMREQAKKMNVTSLRGNDDKSSEAKLAKVALTTISLWFVAWTPYLVINYSGVF
ETATISPLFTIWGSLFAKANAVYNPIVYAISHPKYKQALQKKFPSLSCADAPDDSASVAT
GVTGVSEEK
>Lcal_GCXR01041453_c1280-150
ITNRMEHLQPSYAMYQWGQANAGANRTVVDSVLPEMLYLVDAHWYQFPPMNPLWHGILGF
VIGVLGVISVVGNSMVIYIFSSTKSLRTPSNLLVVNLAFSDFLMMLTMSPPMVINCYYET
WVLGPFMCELYAMFGSLFGCGSIWSMTMIALDRYNVIVKGISAKPMTTKTALLRILFIWA
FSLLWTLAPFFGWNRYVPEGNMTACGTDYLTKDWFSRSYILVYSVFVYFLPLFTIIYSYF
FILQAVSAHEKAMREQAKKMNVASLRGNDDKSAEGKLAKVALTTISLWFFAWTPYLVINY
SGVFETVPISPLFTIWGSVFAKANAVYNPIVYAISHPKYKVALQKKFPSLSCANAPDDTT
SCASGVTAVSDGDKPAA
>Ceratocombus_GCWS01021145_6-1148
MALSGPLASYQYQWGPGAGVPSGPFNNQTVVDKVLPDMRHLIDPHWYQFPPMNPLWHGLL
GFVIGCLGVISFMGNGMVVYIFSSTKNLRTPSNLLVVNLAFSDFCMMLSMCPAMVIGCYY
ETWVLGPLMCELYGMLGSLFGCASIWTMTMIALDRYNVIVKGLAAKPMTIKTCILRIIFI
YAFATIWTIAPMFGWNRYVPEGNMTACGTDYLNKEWLSRSYILVYSFFVYFLPLLMIIYS
YFFIVQAVSAHEKQMREQAKKMNVASLRSSEAANTSAEAKLAKVALMTISLWFVAWTPYL
VINYAGIFETATISPIFTIWGSVFAKANACYNPIVYAISHPKYKAALQKKFPSLSCAAAP
DDTTSVASGVTTVTNDEKATA
>Ssal_GDER01027108_45-1184
TSLKMSQFSEPSYAMYQWSGSSSGFGNQTVVDRVTPDMLPYIDAHWYQFPPMNPLWHGLL
GFVIGVLGVISVFGNGMVIYIFSSTKSLRTPSNLLVVNLAFSDFCIMLCMSPAMVISCYY
ETWVLGPLICQLYALTGSLFGCGSIWTMVMIALDRYNVIVKGISAKPMTIKTCILRIILI
WIISVIWTIFPMFGWNRYVPEGNMTACGTDYVTKDWFHRSYILVYSFFVYFLPLFIIIYA
YTFIVQTVSAHEKSMREQAKKMNVASLRSSDNANTSSEHKLAKVALMTISLWFLAWTPYL
VINYAGIFETATISPLFTIWGSVFAKANAVYNPIVYAISHPKYKAALHKKFPSLSCAGAP
DDTTSVASGVTTMTEEKAPA
>Mruf_GDFA01019356_130-1164
NRTVVDIVPPEMLHLVDPHWYQFPPMNPLWHGILGFVIGCLGVVSVVGNAMVIYIFSSTK
TLRTPSNLLVVNLAFSDFLMMATMFPPMVINCYHETWVLGAFMCELYGMFGSLFGCASIW
SMTMIALDRYNVIVKGISAKPMTNKTAMLRILFVWAFALLWTLAPFFGWNRYVPEGNMTA
CGTDYLTKDWFSRSYILVYSIFVYFLPLFTIIYSYFFILQAVSAHEKAMREQAKKMNVAS
LRGGDDKSAEGKLAKVALTTISLWFIAWTPYLVINFAGVFETATISPLFTIWGSLFAKAN
AVYNPIVYAISHPKYKIALQKKFPSLSCAPASDESASVASGVTAL
>Mruf_GDFA01019357_36-1169
YITSLKMAQATYAMYQWGQANPLGNHTVVDSVPPEMLHLVDAHWYQFPPMNPLWHGILGF
VICCLGLVSVVGNGMVIYIFSSTKTLRTPSNLLVVNLAFSDFLMMLCMSPAMVVNCYHET
WVFGPLMCELYGMLGSLFGCASIWTMTMIALDRYNVIVKGLAAKPMTNKTAMLRILFIWA
FALAWTIAPMFGWNRYVPEGNMTACGTDYLSKDWFSRSYILVYSVFVYYVPLLTIIYAYF
FIVQAVSAHERQMREQAKKMNVASLRGNDDKSSEAKLAKVALMTISLWFFAWTPYLVINY
SGIFETFRISPLFTIWGSLFAKANAVYNPIVYAISHPKYKLALQKKFPGLSCAPAPQHDT
QSLASSATTSMEEKVPTA
>Mruf_GDFA01016189_c974-3
NRTVVDLVRPDMLHLIDTYWYQYPPLNPLWHGILGLAIGVLGFVGAVGNAMVVYIFSSTK
SLRTPSNLLVVNLALSDLLMMCTNSPMMVIGAYYETWVLGPFACDLYGFLGGVSGFTSIW
SMTLIALDRYNVIVKGLAAEPMTYTGASLRITALWIITIVWSILPLFGWSKYVPEGNMIS
CGTDYLSKDWFHLSYIVLYAFFAYFTPLFTIMFSYFWIVKTVSTHEKQMKDQAKRMNVES
LRNDKKVCHEMKLAKIALMTISLWFMAWTPYLVINFVAIFEVMPITPLFSIWGAVFAKAN
STYNPIVYAISHPKYKKALYRKFP
>Ahae_GAUV02026683_90-1190
PQYAMYTWSQNNPLANKTVVDMVPPEMLHLVDPHWYQFPPMNPLWHGILGFVIGVLGVIS
ITGNSMVMYIFCSTKTLRSPSNLLVVNLAFSDFLMMFTMFPPMVINCYNETWVFGPLACE
LYAMCGSLFGCGSIWTMTMIALDRYNVIVKGIAAKPMTNKTAMLRILFIWAFSLIWTIAP
FFGWNRYVPEGNMTACGTDYLTKDWFSRSYILVYSVFVYFLPLFTIIYSYYFIIQAVSAH
EKAMREQAKKMNVASLRGNDEKSTEAKLAKVALTTISLWFIAWTPYLVINYSGVFETAAI
TPLFTIWGSLFAKANAVYNPIVYAISHPKYKQALQKKFPSLSCATAVEDTTSVASGVTGI
SDDKPSA
>Mgra_GCYM01051079_29-1144
KIMDYYQPKALMHQWPQHSLGLSNKTVVDMVLPDMLYLVDAHWYQFAPMNPLWHGILGFV
IGVLGVISVLGNGMVVYIFLSTKTLRTPSNLLVVNLAFSDFLMMSTMSPPMVISCYYETW
VLGPFFCELYGMFGSLFGCASIWSMTMIALDRYNVIVKGIAAKPMTHKTAALRILFIWGF
ALIWTLAPMFGWNRYVPEGNMTACGTDYLTKDWLSRSYILVYSIFVYFLPLFSIIYAYYF
IIKAVSAHEKAMREQAKKMNVASLRGNDNTSAEAKLAKVALTTISLWFIAWTPYLVINYS
GVFEAARISPLYTIWGSVFAKANAVYNPIVYAISHPKYKVALHKKFPSLSCAPSPDDATS
TASAVTAATEEK
>Mcri_GCXV01016443_51-1166
SKAMEHLQPQYAMYHWSQANPMANKTVVDMVPPEMLHLVDAHWYQFPPMNPLWHGILGFV
IAVLGVISIIGNSMVIYIFSSTKALRTPSNLLVVNLAFSDFLMMFTMSPPMVISCYNETW
VFGPFMCELYAMCGSLFGCGSIWTMTMIALDRYNVIVKGLSAKPMTNKTALLRILFVWLM
ALVWTIAPMFGWNRYVPEGNMTACGTDYLTKDWFSRSYILVYSVFVYFAPLFTIIYSYYF
IIQAVSAHEKAMREQAKKMNVASLRGNDEKSAEAKLAKVALTTISLWFIAWTPYLVINYS
GVFETVTISPLFTIWGSLFAKANAVYNPIVYAISHPKYKQALGKKFPSLSCTEPVSDTAS
AATGVTGMSEDR
>Mcri_GCXV01024500_54-959 
TMAHLKPMAAVYQWGQINPLGNMTVVDSVPPEMLHLVDPHWYQFPPMNPLWHGILGFVIG
VLGVISFIGNGMVIYIFTSTKNLRTPSNLLVVNLAFSDFLMMVAMSPAMVINCYHETWVL
GPFMCELYGMLGSLFGCASIWTMTMIALDRYNVIVKGLSAKPLTNKTAMLRILFIWAFAL
VWTVAPMFGWNRYVPEGNMTACGTDYLNKDWQSRSYILVYSVFVYFLPLLTIIYSYFYIV
QAVSAHEKQMREQAKKMNVASLRGNDNTSTEAKLAKVALMTISLWFIAWTPYLVIXGSLF
AKANAVYNPIVYAISHPKYKVALQKKFPSLSCAEPPEETTSVASGATTATEEKVPMA
>Amel_LW1
MIAVSGPSYEAFSYGGQARFNNQTVVDKVPPDMLHLIDANWYQYPPLNPMWHGILGFVIG
MLGFVSVMGNGMVVYIFLSTKSLRTPSNLFVINLAISDFLMMFCMSPPMVINCYYETWVL
GPLFCQIYAMLGSLFGCGSIWTMTMIAFDRYNVIVKGLSGKPLSINGALIRIIAIWLFSL
GWTIAPMFGWNRYVPEGNMTACGTDYFNRGLLSASYLVCYGIWVYFVPLFLIIYSYWFII
QAVAAHEKNMREQAKKMNVASLRSSENQNTSAECKLAKVALMTISLWFMAWTPYLVINFS
GIFNLVKISPLFTIWGSLFAKANAVYNPIVYGISHPKYRAALFAKFPSLACAAEPSSDAV
STTSGTTTVTDNEKSNA
>Tcas_LW-opsin
MSVMGEPNFIAWAAQRSGYGGGNLTVVDKVLPDMLHLVDAHWYQFPPMNPLWHGILGFVI
GVLGFVSIVGNGMVIYIFSSTKALRTPSNLLVVNLAFSDFLMMLCMSPAMVINCYNETWV
LGPLVCELYGMSGSLFGCASIWTMTFIALDRYNVIVKGLSAQPLTKKGAMLRILIIWVFS
TLWTIAPFFGWNRYVPEGNMTACGTDYLTKDWVSRSYILVYAVWVYFVPLFTIIYSYWFI
VQAVAAHEKSMREQAKKMNVASLRSSEAAQTSAECKLAKIALMTITLWFFAWTPYLVTNF
TGIFEGAKISPLATIWCSLFAKANAVYNPIVYGISHPKYRQALQKKFPSLVCAGEPDDTT
STASGVTNVTTDEKPATA
