# Supplementary material for: Brown marmorated stink bug, Halyomorpha halys (Stål), genome: putative underpinnings of polyphagy, insecticide resistance potential and biology of a top worldwide pest
Source: BMC Genomics. 2020 Mar 14;21:227. doi: 10.1186/s12864-020-6510-7 (PMC7071726; doi:10.1186/s12864-020-6510-7)
Supplement: Supplementary file 6 — Additional file 6. LW opsin tuning site comparison. [file 12864_2020_6510_MOESM6_ESM.txt]

1    
                            1  6  7  3    
                            7  4  0  7                 
Lart_ABA44349 (545)         I  A  N  S    
Larc_ABA44350 (514)         M  S  S  A     
Amel_LWS opsin 1 (544)      I  S  N  S      
Amel_LWS opsin 2 (490)      M  C  C  G     
Dmel_Rh6 (515)              I  F  N  C       
Dmel_Rh1 (480)              M  T  N  S      
Dmel_Rh2 (420)              T  S  N  A
Gbim_AEG78683 (515 nm)      I  S  N  A
Gbim_AEG78684 (511 nm)      I  S  N  S


Gbue_LW-opsin_1             M  S  N  S     
Gbue_LW-opsin_2             I  S  N  G    
Gbue_LW-opsin_3             M  A  S  G     
Gbue_LW-opsin_4             I  A  N  S     


Clec_LW-opsin               I  S  C  S    
Hhal_LW2                    I  S  N  S       
Ofas_LW2                    I  S  N  S        
Hhal_LW1                    I  F  N  A     
Ofas_LW1                    I  S  N  S       
Hhal_LW3                    I  S  N  T
