# Supplementary material for: Brown marmorated stink bug, Halyomorpha halys (Stål), genome: putative underpinnings of polyphagy, insecticide resistance potential and biology of a top worldwide pest
Source: BMC Genomics. 2020 Mar 14;21:227. doi: 10.1186/s12864-020-6510-7 (PMC7071726; doi:10.1186/s12864-020-6510-7)
Supplement: Supplementary file 7 — Additional file 7. Y-linked gene sequences. [file 12864_2020_6510_MOESM7_ESM.txt]

^^^
X1. 31 transcript from 24 candidate Y-linked genes

>TRINITY_DN110542_c0_g1_i1
GGACCAAAGATGTTTGGTACATAATGTTTACTAATGACATTTCAACTATCAAAAAATATA
ATATACTGCCTCTACGAGCAACTTCTCTGTATGAATCTCTTGTCAAAGTTATATTTTTTT
CAGCTTCTGCAGCGTATTGTAATTTTTTTGTCACTGATCTAGCAGTGATTTTTGTTGTAT
TGAGTACGTCCATAACTGACGGGTCATCAACCAATGAACCCTTTACTGAAGTTAATTTTT
CTAGGAGATCGACTTCCAGTTGTTTCATAGTTCTCTTCATTGTGGTAACTTCAGCAATTA
AAGTTGTTCGCTCCATTTCTAACTCCATTTTCTCTGATAATATCACTCGACCTAATAATT
GTTCTTCCAAACCTTTTAATGTCACTGTAAAATCTACTATTGATGTCCTTGCTGATATTT
CAGGGGTGTAAGTTGGATTTGGTAACTTTGTTGTCATGTACATTCTGAACGCATCGTGGA
CGTCTACTTCCTTGTCACCTAACTTAACCTTGTAACTTTTTCCTACTTTTATGAAATTCT
TTTCTAAAATGTTTTCTAAAACTGGGTCAAGATCCTCAAGGACATCTTCAATCAACATTG
GATTGCCTAATGATAGACAATCTTCTACATGCTGGCGAAAATATTTATGGTTTAAGACGG
TAACCTGTAAACCAATTTTCTCTTTATTTTTTATCCAGTTGACTCCTTGGCTTTGTGGAT
CAATCAACAGAGGAAACCGAGAAGCCTTAGTGACAATAATGGCATTCTGTATTGATAATT
CGTCGTTAGGCAATCCTTGTAGATTCCATTCACCAATAGTTGCTGAGTCAACT
>TRINITY_DN110542_c0_g2_i1
TCCATTCGCCAATAGTTGCTGAGTCAACTAGATTATCTACGATATTTAAGTCTGCCGTGT
ATGGTATAACTCCTTCCAGTAAAAAATGATACCAATTCCGCATGAGAATATCTCTAAACT
CCTGATTAAATGGACCAGAGTATGATAAAAATCCAGATAGTATTAAGACGTCTCCAATTA
ATTTAATAATTTCAGATTTAAAATGTTCGAGCTGTTGCTTCCATCTAATATTTTCTTCCT
CTAATGCTTTTAACAGTTTTCGTGCCGTTTTTATTCTCTGTTTGCAGTACAGAGCTTCCC
TTGCTATACTCTCTTTCCAATCTAAAGCCTCTTTTAGCTGTTGTTGAACAATATCTAATT
CTCTTTGTTTTTCTAACAGCATATTTAAAACCGAGCGATACTTCTCCTCTGCTAATTGCA
ATTTTCCTTCTAGTATTTTTAATCTTTTTTGTAAGGGAAGGACTTCAGAGTAAACTCTAT
GAAAATGCATCATGGCTATTGTCCACTGAAGCAAACCTGCAACGTTTCCACAAGCTTTTT
TAGCGGTTAAAAAGTTGTAACTAGCAAGCCGAAAATAAGGCTTTAAAAGATCGACCATTT
CAG
>TRINITY_DN110542_c0_g5_i1
AGTGATATCTGTTGGTTTTATAGTCAGTAATGCCCGTTCAGCTGCTTCTAGCGCTGGGCG
TGCTTGCTCAAGCTTTTCAAACGCAAGATCTTTTTCGGCTGCTACATCTTTTAACAACTT
TTCGGCATTAGCAGCTACAACGTTAACTTCTGACTGTACTTTTTTAATAGCAGCTGACCT
TTTATATACTTCCTCTAATACCATATCAGCTTTAGCCTGTGCTTCGGCTATCTCACGATT
TTTTACTTCCAAATCAAGCCTCAATAAATCAACACCTTGTGAAGCTTCCTCTAATTTTTG
TAAGCCTGTGAGCATTTGATTTGCTAATGTATCGATATCGTCTTTTCTTTTCTTGTATAT
GGTTTTATAACTTTCAATAAAGGACAAAAATGATTTCGATGTTACATACGTTCTTCTACG
ATATCTGTTGTATAATTCTAGACAGCTGTCTGAAACGCCATCATGAAGTACAGCCATTAT
TTTAATGAGTCTTTGTTTCGTATTTTCCTGACACACAATATCGAATTCCTGAAGATAATA
TTCAGCTACAGCTATAAGAGCATCCTGTGGCCATGTGCTGTACCAGTCCATAGTACATCC
TGAAATGAGACCTGGAAATCTTAATGCTCTAGATCTAAATTGCTCGCTAACTGGTGAAAA
TGAGAGAACTATGTGTAGATTTTTTCTAGATTGCTTGATAAAAAAGTTATAAAGATTTTC
CATTGTTGGTAAAATTTTTGGATCTATTTTTCTCATTTTAGCAATAACTCCATTTAGAAT
TTCTTCTTGTTCATCTTTCGCAAATAAATTCGCAA
>TRINITY_DN120021_c1_g1_i3
AACAGGTGCGCAAGCACAAGGAGGAGTGAAACTTGGAGTCGGTGGAGCTGGAGCTCAATC
ACAAGCAGGTGCTCAGAGTAAAGCTCAATCCCAGGTGGGAGGACAAGCACAAGGAGGATC
CAAAGGCTCTGCTGGAGTACAGGCACAAGCTGGATCAAAGGGTTCTGCTGGTGGGCAAGT
TCAAGGAGGACTGAAAGTTGGTACTGGAGCTCAATCACAAGCTGGT
>TRINITY_DN120021_c1_g1_i14
GAGGAAGACCCCAAACAGACCCACAACCACAAAGAAAAATCAAACTTGGAGTCGGTGCAG
CTGAAGCTCAATCACAAGCAGGTGCTCAAAGTAAAGGAGGAGCTCAATTTCTAGCTGGTG
GACAAGCTCAAGCAGGATCGAAAAGCTCAACTGGTGGACAAGCTCAAGGAGGACTAAAAG
TTGGAGGTGGAGCTCAATCAAAAGCAGGAGCTCAGGGTAAGGCTCAATCCCAGGCGGGAG
GACAAGCACAAGGAG
>TRINITY_DN121493_c0_g1_i1
ATCCCCAATGCCGTCACCATTAGTGTCCTGGAAGGAGCGGACGTATAGTTGATACACGAC
AGAATCCTTGTACCAATAGAAATTGTCCGCTTTTATTGCATTCGCCAAAAGGCAAGATAT
CAGTAGCGGCAATAACGCCATTTTTGCTCATGAAGGAATCACAGAGAAGGGTACTTCAGT
TCGATAGTTCCTGGGTAGGGTGAAATTAACGAGAAAACACGTGATTTCTTCCCTACACCA
ATAGCTAGGAGTTATTTATTTG
>TRINITY_DN117577_c1_g2_i1
GTACAATACTACCTCCTTCTCCAGAAATGCTCACTCAGACGTTTTTGTTGATGACTTCGA
TGCTGAGTACAGTGTTCAGCGTGGAGTACCCTGTTGTACTGGATCTATACAATGTCTCTC
CACCTGAAACTGTACAGCAGAACGCTCCAAGACGTTACGTTGCCCCATCATTTTGTCCTA
ACTATCCTTACTGCCACCAGGACGACGCTAGACAAGTAGAACCAGTCCATCTAGTACCAC
CTGTGTCTCTAACAGCTTCTGATTATCAGAACGGAGTGGGTTCATCTCTCTGCTCCAACC
ATCCCTTCTGTGATGACTCCCCGCCGGACGTCACTAGACAAGTACCACCAGTCCAAAATG
TACCACCAGCGCCTTTACCAGCGTCTGCATACTCGACCGACGTTGACCCATCCCGCTGCC
CCAACTATCCTTTCTGCAACACCATTTCGTACGCACCAGGTGTTCCTGCGGACGTTGATT
CCGCAATTTGTCCATTTTACCCCTTCTGTTAAAAGCTCTCTAATAATTAAAAACTGCAAT
AAATATTTTTAACATTGAAAAAAAA
>TRINITY_DN121573_c2_g1_i3
GCTCCTTTACCTTTTCTTTTTTCATCTTTTCGTTTCATATCTTTATCCCTTCTACTACAT
TCTTTACGTCCGTTAACATGCTTCTATTACTTTCTGATTTTGTAATTTTTTTAATCATTA
TTATGGTGCTCTCCATGTCTTTAACTGAGTCATTTTTATTAGCTCCTTTACCTTTTCTTT
TTTCATCTTTTCGTTTCATATCTTTATCCCTTCTACTACATTCTTTACGTCCGTTAACAT
GCTTTCCCTCTTATTCACGTCTTCTTCTATTAACCCTCTTCCTTTTTAACATCACCATAT
CTATAATATTTTCCTCTTTTTCTCCAGCTGTAATCGTCAGCATTTCTATCAACCGTCCTT
CTCTTATCATCGGTTCTCCGTTTACCCTTTCTATCTAGATCCCTTTCTCTTTTCGTGTAA
TAATCTATTTTGCTAGAATCACTATCCACACTCCTATAGTTTCCCTTATCCTTAGGCTTT
CGTCTATATTGTACTCCAATACCTTTTTAGTCAACTCCGCCAGTCGAGAAACTTCCACTC
TGA
>TRINITY_DN121573_c2_g1_i5
CTCGGGTATTACATAAGAGTTTTTTTTTACAAACTAAACTCCTCACAAATTGAAGTGAGC
CACTTGAAATGTAGATATTGTCGAGTGGTACCTGAGCCAAGAAACAACAGAGAACAGAAA
CACTTTTTTTTTTATTGCAAAGTGACGAAAATATTCACAACACTTTAACTTACCTAGAGT
TAAAACTTTTTAATTTCACTTATAATCGATCGACCAGATAACATCGTAACAGTGCCCCCT
TCTTAAAAACTGTTCGTTCCAAACAGAACCTTCTTCAAATCCTAGATTTTGGAATCTTTC
TCCCTATGATGTCGAGAGGAATCTGGTTTTGATTTGTCTTTAGTCTCAACTACTTTTATG
CTTCTATTACTTTCTGATTTTGTAATTTTTTTAATCATTATTATGGTGCTCTCCATGTCT
TCAACTGAGTCATTTTTATTAGCTCCTTTACCTTTTCTTTTTTCATCTTTTCGTTTCATA
TCTTTATCCCTTCTACTACATTCTTTACGTCCGTTAACATGCTTTCCCTCTTATTCACGT
CTTCTTCTATTAACCCTCTTCCTTTTTAACATCACCATATCTATAATATTTTCCTCTTTT
TCTCCAGCTGTAATCGTCAGCATTTCTATCAACCGTCCTTCTCTTATCATCGGTTCTCCG
TTTACCCTTTCTATCTAGATCCCTTTCTCTTTTCGTGTAATAATCTATTTTGCTAGAATC
ACTATCCACACTCCTATAGTTTCCCTTATCCTTAGGCTTTCGTCTATATTGTACTCCAAT
ACCTTTTTAGTCAACTCCGCCAGTCGAGAAACTTCCACTCTGA
>TRINITY_DN123483_c0_g1_i1
GAAAACTATGTCTTTGCGATTAGCCAATGCTGGACGCTTTCGCTCAACCTCTGCCTTTAA
CTGTTTCCAACTGGGAATAGAATACTGGAGAATTAATGATCTGGTTGGGCGGGAGGAGCT
CATAAAGTAAGGACACCTTTCCAATCCCATCAAATGCATAGTATAGACTTTTTTGGATGT
AATACTGCTTTTTGAGTCATTTACGGTAGGTCACTTCGTTTTTCTCAGGACTTTTTCCTC
ACAATATTATTGTACTG
>TRINITY_DN120978_c0_g2_i2
CAGGAGGCGGAGTTGACGAGGGCCCTCGGGCTCTGGTCGAGACAGCAGGCTGCAGCCGTG
AGGAGGAGGGTCGACTCCCTCAACAAGACAGTCCGTCAGCGAGCGAGGGCAAGGCAGAGG
GGAGACATCAGGCAACTCTTCAAAGATGTTGAGAGTTGGAGCAATGACTCTCGGTCAAGA
AGTGCTACACCGGACTCACTCGATTCTGGCCCCCCAACACCACCAAGTCCTCC
>TRINITY_DN109752_c0_g2_i1
GCGATGGTCATAAATTTGACACAATGAATGTTTTTTTTGTGAATGAATTAAAAAATACAA
TAGTTTTAAGAAAAAAATATGGATATTTCTTTGAATTTCCGATCACATCTTTTGATACTG
GAATTAGTAAAAGAAAGTTCAAAATTGAACCGTTAGGAAAACTGAACCTAAACTATTCAT
TCGGTGTAGGCAATTTTATTTTTTCAAGGAGCTCCTCTACACAGTCAGGATCAATCATTG
AAGAATCAGATCAAAAGGAGAAGTCAGTAACAAAAAACGAAAGCCCACCAGAAAAGAAAG
AAACGTATATTCCTGGCGAAAAAATATTACCTAATTTCAGATACTCCAAAACATTAAATA
AAGAAGTGGATAAAACGCCAAGAAAACACCATTTCCGAGTCTCTGGAAATCCTGATAATC
ATTTTGATGGAGGAGAGATGGTTATTTCTAATGGAATATTGGATGAATTTTTGGTGTGTT
ATATAGATCTCATGGACGATTTATTATCGTGTGATACATGGGAGAAATCAGTTACCACTG
ATTCGTCTAATGAAATGTATAAAAATTATCTAGCAGTGATAACTTCTATGGCATATAAAC
AAACTACCAAATTGAATCCAGAACCTCCAACCTTCTTAAGGGACTTGCATGAATACACCG
ATTGCATAGAATTCCATTCATTCTTAAATAAGTGGATCGATAATAATGCAAATGATGTTA
CAAGAATCAAGGAAATTTTATTTCCCATAGGTTCACAGTATTTAGTAAATTTTCAAGCTA
ATCACGAGAAAAAAGAACCTACAACTTTGCCATTGTACTCAAAGGGTTCTTCGTTTGTAA
ACAAGAAAGACGCTCTATGGCTGGCTGAAACGGGTTATTACTTTATGAGTAGTTTTGGGA
AACAAAGCCTTTTAGCGGCTTATGAAAAAATGAATAAAATATTTGGAATGGCTTCTAGTT
CAATTGATATTGCTCATCCTATCGTTATTAATAGGCACTTGTATTATATAGATTCTTTTC
AAAAAGCTACACATGTTGTTGACAAGCCAACCACAATGTACACCCTACAAAAATATTCTT
ATCGTATGCCAATCCGAATCGTGATCTTTGCACCTGAAACCTACAGATCGTTAAAATATG
CTAAAAATCTTTCAAAAGAATACGACCTTGAAGTTGTATATATTCCAGAACTGATTGAAA
AATTTATACTCACTAAATATTGGACGAGAATCGGTCAACGCGTTTCATCAAACTTGTCTT
ACATTGAATTTTTGGAATACCCTTCAGTTATATCAGCATCACTACTCTGGAAAATCGTTG
AATCTGGATTAACAAGTCAAAAAGCTTGCACGAACGGGTTCATAATTCTAGG
>TRINITY_DN116991_c1_g1_i1
AACCCTACTCTCCTTCAAAGCAAAAGTGAAGACAAAAAAGCCAAGAACATGGAGCTTAGG
TTTACGTTGAGATTAATAGGAATGTCCACCATCTAAACTGAAACAGAAGGTAGCCAGTGA
ACGACTTGTACTCTTCGTCTATTCTTCTGCCACGCGCCTGGTCTATCGTAATGTTTGCCT
TTTTTGGATTCTCTTTGCCTTCCAGCTTCTCCCTCTCCATTATACTCTTATACTTCTTCA
ATAGCATAGATACAAGAATCAACAGCTTACAGTGAATCAGGATTCTTGTGCTAAACTGTT
CGAAAAGGAGGATGGTAAGAATAATGCCACTTCCTAGGGATACCAGGGTAGGATCCTAGG
GTTATATAAAAGTTTTTTCGTAATGATCGCCGTATATTTTTAGGTTTAT
>TRINITY_DN119642_c0_g1_i2
GTCTAGCTCACTTACTTATTTCACACGGTAAATGACATTTTTAATGGAGGTTTCTCATGG
ATTATCTAATTTTAAAACCATTTGAAATCTGTAAACTATCTGAAACCAATTTCATAATTT
CTCTACTTGCAGATTTCCAGTTTGAAGCCATGTCTGAACAAGTCAATTCACATCCGTCAT
TTGTGCGTTTGTTGCTGAAGATAGGAGTGAGTCTTGACTCCCAGGATAGTTCAGGGATGA
CCGTATTAATGAAGGCTTCTAGGAACATCTGGTGGGATGATATATATACACTACTTGTAT
TGTTGAATGCCAGTTCTTGTCTAGCTCACTTACTTATTTCAGACGGTAAATGACATTTTT
AATGAAGGTTTCTCATGGATTTATCTAATTTTAAAACCATTT
>TRINITY_DN119642_c0_g1_i6
AGCTCACTTACTTATTTCAGACGGTAAATGGCATTTTTAATGGAGGTTTCTCATGGATTA
TCTAATTTTAAAACCATTTGAAATCTGTAAACTATCTGAAACCAATTTCATAATTTCTCT
ACTTGCAGATTTCCAGTTTGAAGCCATGTCTGAACAAGTCAATTCACATCCGTCATTTGT
GCGTTTGTTGCTGAAGATAGGAGTGAGTCTTGACTCCCAGGATAGTTCAGGGATGACCGT
ATTAATGAAGGCTTCTAGGAACATCTGGTGGGATGATATATATACACTACTTGTATTGTT
GAATGCCAGTTCTTGTCTAGCTCACTTACTTATTTCAGACGGTAAATGACATTTTTAATG
AAGGTTTCTCATGGATTTATCTAATTTTAAAACCATTT
>TRINITY_DN119625_c0_g2_i1
AAAAGCCTTCCTCAAAAAGAGATTGGTTAAACCAAAATGCCGTAAGAGTAACAAGGAAAC
GTTTGTCGTAGTCGTCGGTCACCCTTCCGCCGTAGTGAACTTCTGCAATCATATACCTTA
ACGCTGTCCAATCAATGCTTTTTCCCCTGATATTTCTTATGTGATTCTGGAGATATAAGC
ACGATGCGTACCAATCAGCGACATTGAATTCATATGGTATATTCCAACCCAGAGCTCCAA
ACTTACGGCGCTCTTGAACAATAGAGTGCATAAATGATATGGCAAATAAAAGAGGACGGT
ACTCATCAGCTTGGTGAAATTCTAACATATCTTGGCTCATAGATCGGTATGTTCTGTAAA
GGCCTGCTCTCAAACCTGCAGGAGGTTCGTTAGTGTATTTTATACATATATGCAGCAAAT
TTATTGGGAAAGTAATACTATATTCTGTTGTAAGCCATAGGCGAAATGCTTGATGAATAG
ATTTTGACAATGTAATTGTTTGAAAAAGTTCAGTCATAAATTCTGTACCCAGATGACAGT
TTTGTAAAAGCAACCATCCTCCAATTTCCATCTTTTCGGCAAGTAGCTTTCGTGCTAAAA
TTTCCTGTCCTTGACCCATTGAAATAGCATCAACTTTAACCCGGTCCTTCTTGGCCGTTT
GTTCAATCATGGTAGTTGGGTCTGAACCCATGCTAAGGAAGCATATCATAGGAGTATCAA
TACGAGATTCCTCCACCATAAGGCCAATATCAAGAACTGTAGATTCAACAAATTGCTGTC
CTAATGATTTAGAAATATACTTTTGAGCTTGAGCCCAGCATCGATCAGGACACAAAGCTC
TTATAAACATCAATCTTTGGAAATCATCACACCTTTGTTCATAAGCGAGAGGTAATGGCA
GTTTTTCAGGCTCTGGGTGGTCATACCAATTTTTAAAATCCATTTCTTTTGATTTTAACT
GTTCTAATACGTCTTCAAAAACCACGTTTTTTGAAAGTTCTGCTAAATTTAAC
>TRINITY_DN118953_c4_g2_i1
AAAATTAATTTTTGATGTCAATTTTATGTTTGAAAAGGTTAATATTCTCATCTTACGTTG
ACGTGTAATATGGCGAATAATTACATTAAAAGCCCCACTACAAAACTAAAGTTCGTGCCT
TACGGTATATTTAACATTAACAGTGAAATTGCTGGAAATGGTTTGCAAATAAATGATAAT
CAATTAATATATGGTTCGGAAAATCTTATAGTTTCATATAATATTAAATCAGGCGTCTCA
TTCATAATCAAGACAATGTTTGCCGATGAGAAGGTCATTAATGGGCTACAGATAAATGAA
GACAGAAATTTACTAGCTGTATCACAAAGGGGTAGTCAAGCTCTGATAACCATTTTTTCA
GTCGCTAGCTCATTCATTCATCCCGTATTAAAACTTAAAAAAATAGGTGTATTTTCGAGT
AGTCCACAAAACACAAATGAATTTAGTCGTATGAAGTTTTCATATGATTCTTTTTATTTA
GGTGCTATTTCTGGAAACCCTAATTCACATATCATAATATTCAATATACAAAACGGCCAA
ATTGTATTCAGTGTATCATATAAAATCAATGAAATTAGTGTTGGAATAGTAGATCTGGCG
TTTAATCCTGACGAAAGATGTAAAATAGCCGTAGTTGGAAATGGTATTCTAAATATCTTC
GGTTTTTCACAGGGAAAGCAACTTAGAAAAGAATTGGGTGGTTTTCACATTAAGGAACTT
GCACTCGTGTCTGTGGTCTGGACTTTAGGAGACCGCATAATTGCAGGGACGAATGACGGA
AGGATAGTTATTACAGAAAATGGATTTTTTCGTGGAATTTTCAATATTTTAAGTGACGAT
ATTATCTATTACTGTTTGAAGAGTACAGTCTACAAAAATACCGATACTTGCGATCAATCA
TTCATAAATGTAATTTCGGTAGTGCCTTTTCTCAGGGGATTCCTTGTATACTGTGAGCTG
GGAATAGTAGTTTTTGAAGAATATTGTGAAGGATGGTTTAAAAGAAGAAGTTTATTTCGA
TTACCTCTTATGGATTTGAAAAGAGATAATAAGAGAACCAGATTTATGCATTATGTAAGC
TCTAGTTCTAAAATTACAATCACCATCAATGAAAAGGAGATCATGTTGTTACAAATGCGT
GAATACCATATTGAATTGATACGAACTTTTATGTTTTTGTACCATGACGGTCCATTGTCG
TCTTTGTCAGCAGGCGTTCTGCAGCCGTTGGTAATATCTTCTGGAAAATTTGACCGCAGA
TTAGTTTTATGGAATTATAAACATTCACTTGCATTAAAATACTGGCTTTTTGATGATTGT
GTTGTTCACGTAGCTATTCATCCTTCAGGACTTTTTTGTTTAGTAATGTTTAGTGAAAAA
TTTTGTTTTTGCTACATTAACGTTAATGAATATTGTTTAGATATATTGGATTACTTTATT
TATCCTGCCGATGTCGGAGTATTCGCCGAAAGTGGTGGTGTTTTCGCTGTCGGAAATAGC
TTTTCTGTGGATGTATATTCTTCATTGACTTTGGAAAAAAAAAAAACAATTGTTACAAAT
GTTAACTCTGCTATGCTAACTTCTCTTTGTTTCACTGATGGTGATCGCTGTATATGGTCA
TGCAGTATTAATGCTGATGTAAGAAAGTGGCATATATTTAAAGGTAAGGTTTGTTGGGAA
TCAGAAGTATTTTTCTCAGCTTGTCATAACACCTTGGCGGTTCAAAAAAACGATGTGATA
CATTTAGTAGATGGCAATGGAATGCTTACAGAAATTGTAGATTCAGTAGTTGAAAAGAGG
CTTGTCTGTCTTGGAAAAATACAATGCAAAACTAAATCTGCGAAAGCAGGGATTTTAGGG
GACAAAAAA
>TRINITY_DN120296_c2_g1_i6
AGAAACGCCTGAAGAATATGAAGCCAGGTTAACAAAACAACGGGAGCGATACACACAGAT
GATAGCGTCAGAAACGCCTGAAGAATATGAAGCCAGGTTAACAAAACAACGGGAGCGATA
TACACAGACGGTAGCGTCAGAAACGCCTGAAGAATATGAAGCCAGGTTAACAAAACAACG
GGAGCAATATACACAGATGGTAGCGTCAGAAACGCCTGAAGAATATGAAGTTAGATTAAT
ACAAAGCCGTGAAAGACCA
>TRINITY_DN120259_c5_g3_i1
TAGTGTTTTAGGCCTTCATAAAAAATATATTCATATTAGAAAAAAACATGCATCATCAGT
GTTTCGTAGGAAAGTTGTTAAATTAAACTTGAATTTCAATAGAAATGCCCAAACCAATTC
TTATTACCTCAAGTTTGCTGGAAGTAAACTTATAAAGCTTGTTCCAAAACGTGTGGATCA
CGCAGTATATTTCCAAAGATTTAATCAAGATCCTATTGTTTTGGTATTGTTACAAGAAAT
AAAAACATTTAATGATTTCATAAAAGATTTAAACGATTTTTTTGAAGTTATTGGAAATTC
TGAGAAGAACACTATATGTTGTACAATTAGAGAACTTATGTATTCAACATTAAATAAGCA
TTATGTCAATATCAAGCTTAGTCCATGGAAAATATTAATGATAAATAGAGAAAGAAAACT
TGGAACATGGTTGATGTACTTACAGAAAATGAAAGATCAGTATGATTGCTGGGGGCTTGG
TAAAATTAAATCCGTCTGGCTGGGAGGTATGTGTTCACCAAAATCTTTTGTGACGGCTGT
TGTACAAAGTGCTATCAAATTGAGGAAATGGGATGTTGGAACAACAGAATTATTTACATT
TATAACAAAGTACAGGCAGAGTCGTAATATACGTAGTTTTCCAAAAATGGGATCATACTT
ACAAGGTATGTTTGTGGAAGGAGCTCGGTGGGATTACGTAAATTTTTCTCTAAAACCCTC
CAATTGGAAGGTATATACAGAAGCGTTGCCTATAATAGCGATTCGTCCCATACAAGTCAA
GTTAAAAAGGAAAAATACAAACATTGCTATACCTGTTTACGTTAGTTCTTCTCGCAAAAC
CAAAAATGAAATAGTTTTCCTAGCTGAAATACAATCAAGATCTCACTCAAGCTTTTGGAT
ATTAA
>TRINITY_DN120259_c5_g4_i1
TTAGATTTGTGAAAGAAAATAAAAAAAAAAAAAAAAGGGGGGGGGGGGGGGGAAAAAAAA
AAAAAAGAAAAAAAAAAAAAAAAAAAAAAAGTTCTTTTGAAATTTGAAAAAATTCCTGGA
TTCTTGTTTTTAAAAACATTCTGTGAAATATTAGTAGAAGAACAGGTATTCGGAGTTGAT
CATGTATCCATTCTTGATTTATTCAGTGCCCTTGTTAGCATCAAATCAAAACGATTTGAA
AGAAGTATACTGCTGGCCTCCCAAGAATCGTTAAGACAACTGAAAGAAATAGATGTTAGT
GATTGGTTGGATTCTCCCCTCCATTACTTGTTTGTTTATGTAAAGGAAATACTGCACGTT
AGATCGTTGAAACGTGGCGCTGAATTAGACACTGAGTTTCATCAAACCTTCAGTTACGTT
GAAAAGGTTTATTATAAGCTCAAACGGGAACAGCAAATCACTCTTGAGCAAGTAAATTCT
GTAAGAAAAAGCGTTGCAAAAAGTATTGATTTTGCAAGGGTGTCGAAAAGACTAAATCAT
ATATACATAAGTCGTATTGCATTTGGTATAAAATTTTTAGAAGAAATCAAAACAGAAAAA
TATGAGTGGTGTTCTAAAAAAGAATTTCTTTTAAAGAAACAGTTACAAATAGGGGGGATT
AGTTTAATTTCAGCTGCATACGTAGTTTACGTTGGGCCGTTTGAAAATGAAATCAGAACT
GAAATTTTACATAGATATTGGCTTAATAACGTTTCATTGTTAAAACTTCCATTTCCTCAA
AGTTTCAAAGTGAAAGATGAATTAATATGGGAAGCAATGAATTTAAAAGGATTGCATTGT
TTAAAAATAGAGAATCTATTGATAGCTCAACATTCTTTCAAATACCCGCTGTTTGTTGAC
CCTCAGGGACAGTATTTCAGATGGATTTTGTCGAATGAAAATACGAACCAGGTAAAAGTA
TTGAGTTGTAAAGCAAAAAGGTGTAATGAATGGTTTCTGTTTTCGTTATCTTCTGGTATA
CCTCTTGTTTTTACAGATGCTGAATACATACACGTAAATATGAAGAGTTTACTCAGTAAC
GTAGATAATTTAAAAGGGGGAACTAAGGTTCATCCTAAGTTTCGCTTATATCTAATAACA
AGAACTGAAAAACCAAAATTACCTTGGTGGTTATACAACAATGCTAATATTATTAATTGT
TCAACCTCTTGCATTGACATTGAGGACCAACTTTACTTTAAATTATTTTCTCATGGAGAA
CGTTGTGATTTCAATAACTATGAAAAATTCATGGACGAATGGAACCGTTTAAAAGCTTTA
GTGGATTTCTATGAACGCAGAACCGCTTATGAAGTTGCAAGTATAAAAGAAAATTTGGTA
ATTCGAGGGAAAATCATTTTAACTTTTAAAAAAGTTCGAGTACTATTATTTACGATCCGC
AAAGCCCTTTGTGCTTTTGAGGAAAACAAACTTTTATTCAAACATCTACCTAATTACTAC
AGAGCTTTAGCGAAAAGATATGCTACATTTTATTATGTTTTGAAACGAATGAAGTGTGTA
AACATATTCTATTCATATTCATATGACCACTTTATTAGTCTCTTTAAACAAATATCCCAA
CACCTTAACCTTAATGTTCCTTTTATCACAGGGAAATGTTTTCCAGTTTATAGAGTAACT
ATTTTATCAAGTTATTGTTATCGAACCCAAGGAATACAGAAAGTATTTCACGAATATATA
ATTTCGGCAGGAAAAGAGGTATACCGCACTGGATGTAAAGGAATGTTAGAAATCGATAAA
AAATTATTATCACTGGAGTTAGCTATAGGAATTCAACTTTGCGAGGGAAAGGTTTCTAAA
ATGGAAAAAATAGAATTGGCAACCAGAATTAATTCTAACGTTAATCGTGCTTCTTATGAA
TCAAATCATACAAGAAATAAATTACCTAGAAAATTTTTAAGCTTTATATCAAGATTCGAG
TACTCAATGAGTAATATTTTCCGTGCAATGGATAACAACCATTTATCTTCAACATTTAAC
TTACCTGAGACTGGTCGGTCTAAATTTAATGAAATGGTAAGAATTGCAAAACCTTTTGAC
AGATTACTAATTAGAAGCTTGATTGTCCCAGATCTTGATGAAAATGTTTTCACGCTATAT
ATCCTATGCATTTTGGGTGATTACTTTATTAAAACATATAAGGCTATTTTAAGGAATGTC
ATACGTAGTAGTTCTGGGGTAGTTCCAGTGATGGTAATTTATACCTCTGAGACTGATTCA
GAAGTCCTAGTGGAAGGAATTATGTCAGTAAAGCACAATAGCTATACAAAAGATTGCTGG
CAAAAATTTACGTTCAAAAGGGGAATTAAAAATAAAATGATTAAAATCGTCAAGAATATA
ATGGAAAAAGGGGGTTTATTCGTTTTTGAATGTTGTCATATTTTCCCAGAACTATTAGAT
CAGCTTCTTAAAACTAGTCTTAAGATTAAAGATAGAGGATGTTTTGTTTTCCTATGTTTG
ATGTCTGATTTGACAAAAGGGTTTTCTTCTTCTACGTTGGAATTTGCTGATAAATATATG
ATTGAAAATAATAAGTCTTACCAGTTACAATGGATGGAAACATTCAACGATGCTTGTTTT
AATGATAATACAAAAAAAGGGAATGCATCAAACAATTTTAAAACTGGTTCCGGCTTAAGT
CATGTTTATTTTTCGTATAGCTTTTTGCAAACAATACTTTCTGGAAGATTTCTCTTAGAA
AGGCATTTATGTAATTTTTCCAA
>TRINITY_DN118788_c0_g1_i1
CTAATCTCCAAGCACACTTCTGTAAATGTTCACACTTGCATCAGAGTAATTCTATTTCAT
TGGTTTTAGTGTAGCGTGATGGTTTTAAACAACAGATTTCGAAATCAACTTAAGCTATCA
GATCCTCGACTTGTTGTAAAATTGCTAAAAAAAATTGGACGGATGGAAAAGTGGTTGAAG
GAACATTCATGGGTAAGAAGCCAAATAACAGCAAGTGATGTAGTGCTTATGTTAGTCACT
GGTCTGGTGAATACGAAAGAAGGGAATGAACAAAAGAGGAATGGAGAAATGGGTCCTGGT
GGAGTAGGAAATAATAAATCTTTTTTGCATGCCATACAACTCCATAAATCCAGTTCCTTA
CCTGCTGCAAAGCGGGAACGATACAATCGCAACAATATTAAAAAAAGATTCCAATCAGAA
GTTTCTTTATGCCGGAATAAGCACCAAGCAAAGTACTGCATTGTTCGTGAATTCATGCCC
TATCATCCAGGGTATCACGACATCAAAATTTTTAGTGGAAATAATTTAAATCAGAAGCGT
CAATATATAATTCCTAAAACTGACTATCCAAGTTTTGTTTCTGATGGATATATGGCAAGA
ATTTCCAAATTCGCTCATATGGAACTGAAGGAGGATCGATTAAAAATCATCAAAGCTGCC
GGAGAAACAAAAAAGATGTTGTCAATTGAAAAAGAAAGAAGAGTGGCTGAGTTTAGAAAT
GCAAAACCATCTGATGTGGAAAATGAGTCTGACCTAGTAGGAATGCTGTTAGAATCGATC
AAAGAAATTGTAAATGGATTCTCTGATGAACGATCAAGGTTGCTACGTGTACGTCAGCTA
TCAGACTTCAGGGCTTTCTCTCAGTATGTTCAAGGTGCCAAATGTCAAATAATTCGAGAG
CTACAATTTAAAGAAAATTTGATTAAACAACGTGACAGAGAAGAATATTTGAAAGAAGTA
ATTGGAGAACGGTATGACCATATCAAATATTTGAACGATAAAGAAACACAATTAAGAAAT
GAGGAGAAACGTAAAAAAAAAATATTTTTAGAGGGCCTAGTGTGCAAAATTGAAGAGTTA
CAGATTAAGGAAGGGCCTTTAATGAGAGCTCTTTACAATGAAAATTCACTAATAAGAAAT
AAAAGTCATGCTATTCGTCAGCACCGAGTTTTGCGAAGAACGCTAGAACAGCTAAATCAA
AATGATCTGTGGAGAAAAGAAATGTTAGCATGTGCAGCCAGTGTCCACAGTATTGACCAA
TTAGAGAACGAAGAAGATAGAGTTTTGAATGAAACAGAAGAACAGTATTTAAATAAGAAA
CAAAAGTATTTAGGTGAACAAAGTCAAGAAAATTACGGTATTCTATCCAAGAAACATGCT
TACTCACAATTAGTAAATGAGGAACAGCTTTACAGAAAAAATAAACAAAGATTAATTGAT
GAAGTAGTTACGATCAGGGCTCAGAATATAGTTGACTGGGCTTGGAGAAAAAATGAGCTG
AAGAGAGTGGAGAAGGAAGCAGGAATTCGTCAAGAAATGGTAGAAGGTATAGAAAAGCTT
AAAAATGATTTGTTCACCTGGAGAGCTATGGAAGTTGAAAGGGACAGAAGAGAAGCTGAA
AGAGTTACAAAGCAAAACGCAAGGGATTGTGAAATGACGAAAAGACACTTAAATGAAAAA
AAATCCAAGCAGATGCAATTACGCAAAGAAATAAAAATTCAAATAATGGCGAAAGTAGTT
AAAAAGCGTGAAGAATTCCAAATAAGACAGAAAGAAGCACTTAATACAAACTTGAGGAAC
CGTGCAATCGATGATTTTATACACAATGAGATGAGTTTTGAGCTAGAAAGGCTGGGTGTT
GATGGATTGCCAGAGGATTATATTGCATCAGTTCGAAGAAAGTTTAAAATATAAATTGAA
TAATTCCTCATCCATTTATTTTTTCTAAAAATGCATATAAGGAAAATAAAGCAAAAATAT
GGTTTACCGAAAACTATCAACATCTAGAAATAGTAATATTAAAATCAAATCAAAAATGAT
AGTTATGAGAGCG
>TRINITY_DN118788_c0_g1_i2
TTATAATTCAATGTAGTCTTGTCATATGTATAACCTCTAATCTCCAAGCACACTTCTATA
AATGTTCACACTTGCATCAAAGTAATTCTATTTCATTGGTTTTAGTGTAGCGTGATGGTT
TTAAACAACAGATTTCGAAATCAACTTAAGCTATCAGATCCTCGACTTGTTGTAAAATTG
CTAAAAAAAATTGGACGGATGGAAAAGTGGTTGAAGGAACATTCATGGGTAAGAAGCCAA
ATAACAGCAAGTGATGTAGTGCTTATGTTAGTCACTGGTCTGGTGAATACGAAAGAAGGG
AATGAACAAAAGAGGAATGGAGAAATGGGTCCTGGTGGAGTAGGAAATAATAAATCTTTT
TTGCATGCCATACAACTCCATAAATCCAGTTCCTTACCTGCTGCAAAGCGGGAACGATAC
AATCGCAACAATATTAAAAAAAGATTCCAATCAGAAGTTTCTTTATGCCGGAATAAGCAC
CAAGCAAAGTACTGCATTGTTCGTGAATTCATGCCCTATCATCCAGGGTATCACGACATC
AAAATTTTTAGTGGAAATAATTTAAATCAGAAGCGTCAATATATAATTCCTAAAACTGAC
TATCCAAGTTTTGTTTCTGATGGATATATGGCAAGAATTTCCAAATTCGCTCATATGGAA
CTGAAGGAGGATCGATTAAAAATCATCAAAGCTGCCGGAGAAACAAAAAAGATGTTGTCA
ATTGAAAAAGAAAGAAGAGTGGCTGAGTTTAGAAATGCAAAACCATCTGATGTGGAAAAT
GAGTCTGACCTAGTAGGAATGCTGTTAGAATCGATCAAAGAAATTGTAAATGGATTCTCT
GATGAACGATCAAGGTTGCTACGTGTACGTCAGCTATCAGACTTCAGGGCTTTCTCTCAG
TATGTTCAAGGTGCCAAATGTCAAATAATTCGAGAGCTACAATTTAAAGAAAATTTGATT
AAACAACGTGACAGAGAAGAATATTTGAAAGAAGTAATTGGAGAACGGTATGACCATATC
AAATATTTGAACGATAAAGAAACACAATTAAGAAATGAGGAGAAACGTAAAAAAAAAATA
TTTTTAGAGGGCCTAGTGTGCAAAATTGAAGAGTTACAGATTAAGGAAGGGCCTTTAATG
AGAGCTCTTTACAATGAAAATTCACTAATAAGAAATAAAAGTCATGCTATTCGTCAGCAC
CGAGTTTTGCGAAGAACACTAGAACAGCTAAATCAAAATGATCTGTGGAGAAAAGAAATG
TTAGCATGTGCAGCCAGTGTCCACAGTATTGACCAATTAGAGAACGAAGAAGATAGAGTT
TTGAATGAAACAGAAGAACAGTATTTAAATAAGAAACAAAAGTATTTAGGTGAACAAAGT
CAAGAAAATTACGGTATTCTATCCAAGAAACATGCTTACTCACAATTAGTAAATGAGGAA
CAGCTTTACAGAAAAAATAAACAAAGATTAATTGATGAAGTAGTTACGATCAGGGCTCAG
AATATAGTTGACTGGGCTTGGAGAAAAAATGAGCTGAAGAGAGTGGAGAAGGAAGCAGGA
ATTCGTCAAGAAATGGTAGAAGGTATAGAAAAGCTTAAAAATGATTTGTTCACCTGGAGA
GCTATGGAAGTTGAAAGGGACAGAAGAGAAGCTGAAAGAGTTACAAAGCAAAACGCAAGG
GATTGTGAAATGACGAAAAGACACTTAAATGAAAAAAAATCCAAGCAGATGCAATTACGC
AAAGAAATAAAAATTCAAATAATGGCGAAAGTAGTTAAAAAGCGTGAAGAATTCCAAATA
AGACAGAAAGAAGCACTTAATACAAACTTGAGGAACCGTGCAATCGATGATTTTATACAC
AATGAGATGAGTTTTGAGCTAGAAAGGCTGGGTGTTGATGGATTGCCAGAGGATTATATT
GCATCAGTTCGAAGAAAGTTTAAAATATAAATTGAATAATTCCTCATCCATTTATTTTTT
CTAAAAATGCATATAAGGAAAATAAAGCAAAAATATGGTTTACCGAAAACTATCAACATC
TAGAAATAGTAATATTAAAATCAAATCAAAAATGATAGTTATGAGAGCG
>TRINITY_DN120350_c0_g1_i4
TCTCAAGGTTCTGAATGCTCTAATTGATATGACAACTAAAGATCTCACGTCATATGAAAG
AATTAGATTTGAAGCAATGGTAACAATACACGTACATCAAAGGGATATATTTAACGATTT
AATTACGTTTGGAATCACTAGTTGCGAAGATTTCGAGTGGTTAAAACAGGAGCGATTTTA
CTTCATTCAAAAATTGTATGAATGTATGGTTTGTATAACAGATATTACTTTTTCCTATCA
AAACGAATATTTAGGGTGTACAGATAGATTAGTCATTACACCTTTAACAGATAGATGCTA
TATTACACTTGCCCAAGCTATAGGAATGGCAATGGGAGGTGCTCCTGCCGGACCGGCTGG
AACTGGAAAAACAGAAACTACCAAAGATATGGGGAAATCATTAGGAAAATTCGTCATAGT
TTTTAACTGTTCTGATCAAATAGATTGCCGATCCTTAGCTAGAACCTTCAAAGGCTTGGC
AATGTCGGGCAGTTGGGGATGCTTTGATGAATTTAATCGTATTGAATTACCAGTGTTGTC
CGTAGCAGCTCAGCAGATAGGCTGCGTATTGAAAGCTAGAAAAGAAGATGCTAA
>TRINITY_DN115471_c0_g1_i1
CCTCAGGTGACTTTCAGAACTTCTGTACTTTTATTTGTGCTCGGAAGATGCATCAAACAA
ATGAATCAATGTTATTGATACCAACTATGTACCTTGGGTTATCCCGTAATGTAAAGGGAA
ACGGTGAATTTATTTCTGATGAATCAACTATTCATGTTTCTGGGAGACTATTGGTTCAGT
ACAACATTATGTCAAAAAGTCAAAAACTGATCAAACACCCAACCTCAAGTTGTAAAATAA
ATATGATGAGTGTCTGTGCAAAAAAGTGTCATCTAGTGATTGCTGAAAAAGGGATGAAGC
CGTCATTGTCTATTTATAGTCTTACCAATTACAGAAGGCTGGTTGTCCTAGGAAATCCTA
TTCGTTCAAGTACTTTCAAAAAGTTTTCCTTAGTATATTTCATAATGGAAGATAAGAATA
TAATTGCTTTGACGGGGAAACCTGATTGGATGATAATCACTTTTGAATGGGAAGTAGCTA
GAGTTTTAGTTGTTACCCGAGCCTGCTATTCTAATTTCATTGCTAGTATAACAGATGTTT
TGGTAAATCCGAAAGATAATTCAGTTATTTCAATAGTCGGAGAAGGGACTTTTCGATACA
TGAATTTTTTGGGAGGATCATGGAGACAATTTGGCTTTCATAAAGCTTATGGTACCTACA
TTACTGCAGCATGCTGGGTGAACGCTGAGAGGATTTTGGTAGGAACACATAGTAGACAAC
TTATGTTGTTTAGTTATACCGCTCTTCTCGCTGTTTATGATGCACTTTCAGTTACAGTTA
TAGATATGCATTTAATGAGCTCAGGTCCAAATTGTTTTTCATTGTACAAGAAACTAGAAA
CAGGGGCTGGTGTAAAATTAATGAAGCAATCTCGTGAGTGTTTAGTTTATTCTTGTAAAC
GTGGATCTGTTCATGTATTTACTAAAAAATACTACGAAGAAAAGGAAGGATCAATGACAA
GCAAGGACAAAAAACGGAAAATATGTCACAGTTACGAAAGGTTACACTTGCTGAAACTAC
CTTCTTTATCAACATGCTATCTTGTCAACAGGTTTTCAATGCTGCTAAATATTAGCATCA
GTGAGAAAGGAGATCTAATTATCTGCACTACTAGTAGCGGCCAATTATTCATTGCACCAA
TCGTTCCTAATAATAAAAAAATAAACAGTTTAAAGTTTCGTTTAATAAGTTCAGGCTTCA
ATAAGAAAGAAGTTACTTGCGTTGCGTCCTGCATATGGAGATCTTTATTTCTAGCATGTG
CAAATGATAAGAAACTCAAGCTTTATGATTACTACAGGAACGATGTCTGCATTATTAAGC
AGTTTAAAAGTGATATAATTTTTATATCGTTACATCCTACAGGATCATTTGGCATACTAG
GTTTTTGTGAAAAGATGACATTTTTTTCAATGCGAGGAGTTACTTTTCAACCATTACACT
GCATAGACAAAAAAAATAGTAGACTCTGTGAGTTTTCTTCTGAGGGCAGTATTTTCGCTG
TAGTGTTGGATTTTAGTATTATTGTATATGAATCGGCTAGGCTAATACCACTTTATGAAA
TATTGGAAGTTTTTGCAGGTACTATTGCACAGGTTATATTTGATCCATCACATGACTTTA
TTTGGATTCATATGCTTGGTGATGTCATAAGCAGAGTAAATATAAATGATGGGAGCACAG
ATTTCATCATGAAGATTCAAGATACAGTTGGATTCGTAATGGATAGAGAATTTAATTATT
TCTACACGATTAGCAGTGGGGGTGTTTTATCAGCTGTGGAAATTAGTACAGGGAGTATTT
CCTGGGCGAGACATCTTGACAAAGGATCCCCTATTCATGTATGTCTTTCTGATATTGACT
GCTGCTTATTTATTGGTATGGAAAGAGGTTCAGTCTGGTTGGTGGAGTATCCTTTTTTTA
AAAGTTCTTTGCGTGCGACTTATAGAGTGCATCGCGGATTTCTGAGAAAAATGACATTAT
CAAAAGATGCCTCTCATCTCATAACATCAGATAGTGATGGTGTAACATGTATATGGAAAG
TTGTAAGAAAAAATGCTGAAAATAATAAACTAATCAGTTTCATAAAACAAAAATGCACAT
TTAATGAAGTAGTACCTGAATATATAAACAAAATTCAATATATTGTAAATATCGAAAATA
AAATGCTGTCTTATCCAGTAATTAGCACGTTTTATCGGGGGCTACGTAAACAAAAATGGG
AAAGATTTTCATCAATGAATACAATATCACTTTGTCAAAGTTCTGGAAAAGTCGGGTTAT
ATTTTCCAAAATATGTTTGCAAATCTTCTTATTATTATGAAAAATTTAGATACGCGTGTA
TTGAGACAGTGAGAGCATCCCTAGTTGATATTTTTGAGCTATACTCTGTCTTTGAAGGAG
CACTAGAATTTTCAAACAAAAAAAAAGCAATTGTAAAAAAGAAGGAACTTGATTTTGAAA
CTAAAATAAATCAGTTATGTCCCCTGGTGGACTTTCACTTGCATATATATTCAGTATATG
CAGACATTGTAATGCAGCAAATGTTATTTATCACACAACAATGCAATAACAGATTAACGT
CTATACTGAGACTCCAAAAGTTCGTTCACATGGCATTAATGGGACAAAGAAATAAGATAT
TTGGAAAAGGATTACAAACTAACAGGCATATTTTGTATGGATATTTAAAAAGAATTAACT
TGAAACATGTAGACAATTTGCTTAATGATTTTTCTTGTGCATTTCAGAACAAAAAAATAA
AAAATATTATTGAAACTAACATGTTGATATTAAAAATGTTTAATTTGCAAATGATGGACG
GTGGAGATTCTTGTGAAAATCAGGAGGAAGAAGTCCTTATTCCGAGCTATGATCCACAGA
ACAATATAGTTTATAACCTTGCAAGATATGCATTTACTAAATTGAGTGGAAAGATTCAGA
AAAATATTTGCAGCCAAA
>TRINITY_DN119394_c2_g1_i1
GAAATTTATAATACTAGTAGCCATGGTGGCATTTGCAGCTACATCGCCTGCTATTGAGGA
ACAATGGACCTCATTCAAGAGAAAGCACGGAAAATCTTATCACAGCAATGAAGAGGAACA
ACTTAGAATGGCGATTTTTTCGAAAACTCTGAAAACGATCCAGGAACATAACGCCAAATA
TGATGCTGGACTTTCAACTTATTATTTGGAGATGAACCACTTCGGGGATATGCTCCCAGA
AGAAGTGACTCTGTCAGGATTCAACAGAACAGGAGACCCGAAGCAAGTACCAAACTTCTC
GTTCCTACCTCCCGCAAATGTTAAAATCGCTGAATCAGTTGACTGGAGGCAGTTGGGTGC
AGTTACTCCTGTTAAAACCCAAGGTGGCTGTAGATCTTGTTGGGCATTCAGCACCACTGG
AGCCATAGAAGCTCAACTTTTCAGAAAGACTGGAAAACTCGTATCTCTCAGCGAACAGCA
GCTTGTGGAT
>TRINITY_DN119896_c1_g1_i4
AACTGTATCGCTGATCGCACTTGATGGGGTGGGGACACCAGGACTATGTAACTGATCACG
GCATGGAACTGTCTCACTTCTGGAACTTGTGCTTCGTGTTTTTTCAGCATTTGCTTTTTC
CTCTATTCCTCTCCCATCTACTTGAGTAACTATCCTATTTTCTATGGCCGAACTACCTTT
TTTGTGTAAACCTTAAACAATCCCATCATATAAAATATTTTTTCCAGGGATGTCTGCTAT
TGAATCTGGTAGAGGTGGCTGATCTCTAGGTCGTCTTTTGCATGCAATATCACCAAACTT
TATCCACTTTTCACTTTTCACTATAATCCTTATTACTCACAATAGAAATTTTCAGACGAT
TTAAACAGAATATTTATACCCCTGTCATTGAAACTAAGATGTATCCATTCCCGTTACCAC
ATTCTTTCCCAAATTTCTCCAGATTTTGGCAAACAGTAATTGTGAAATTTTAACCTTTGA
CCTTTCTACTCTATTTATATCTGCTGGCATGGATTTCGCTTTGATTGCGCCTTAAAAGGT
CTGGTGCCAAAGGAAGGGACGTTACCGGTGCAGGGAGATACCCCTTCGGTAGGTTTTTTT
TTTATCGTATTTCCATAACGAAATTGGGCAAACTAATTTCTAACAGTTTAACAATATTGC
>TRINITY_DN117068_c0_g1_i4
CAATTCTCCTCGGTTTAGGCCTCAGCGCAGTGGTTCTAGGCACAGCCTTCGCCTTCCCCG
ATGGTGACCATGGTCATGGAGGTTATGGTGGTGGGCACGGCGGACATGGAGGACATGGAT
CAGACGTCGACTTTCATGTAAGTTAATGTCAGGATGCTGGATGGTAACACTTGTAAACCT
TTCTTCATCTCAACCAATATGGATCTATTGTGAATACTAGTCGTCTAGAGATCCAAAAAT
TCCATGTTTCTTAAGAAGCACATTTGTAATATCATAAAGGTTAAAAATTCCCTTCAATAA
TCTGAAAGTAGATCCAGAGGTACTGATCACCTCATATCCTAATTTTAGTATAGTAATACC
ATATGATAACCATAGGTGTATATACTGTGTGTAACTCTCCAAA
>TRINITY_DN90170_c0_g2_i1
ATTTAACCAAACTTTCCCCACCATTATCACACTTTACAGATTGAAAATAATATTCATCGG
CCACATTTTTTGGCTCGGCTAAAAAATTGTTTCTTATTCTATAGACTAGAACTATAAAAT
CTAGGAAATTTCCATCACTCCCATCAGAAACATGAATTCGTTTTTCAACAAATGTTCTCA
ATATTTCATTGCTTAAACTGTAAACTTTTAACGTCTTAATTTTCCAAGTAAATAACACAA
AATATACCCCACCGCGAGATAATAAAGAGTTAATAATATCCTCAGACCATTCGTAATCAC
TTAAACACTCTTCAAGGTAAGACATTGATACTTTTAACTGAAAGCAAACCATCTTAAAAA
TATACTTATGAACCGACGTTGTAGTTCCAGGTTTTATTTCCCTTTCTTTTTCTGTAGTTG
ATTCCAGTATCTTCTCCTGTTTTTCAACAATATCTTGATACGCTCTCCTTTCTTTTATAA
TGTCATGTAATCTGGAACTATGTCTACACATATATTCGTCATTTTCGTTTTCTAGCATAT
GGCATCCTGGTTTCCATGCGATCATTTCTGTATTAATAGGTCCTCCATCACTGCCATCGG
TTACGTTATAATTTTTATTATCATGAGGTCTCCATCTGGAGAAGAGCGCCAGTATCTTTG
AAAAAGATAGCTTATTTACGAAGCTAACAAACTTTCTATGTGATAGTCTTGAAAGAAATT
CATAAAATTCCTCCCAAGTAAAAAAATCAAGGAATTTGACAAATTTTTGTAACGTAATAC
GACACAAAAAATTTAAAAATCTCCTTACATTTGGAAACGCCATTTTCGAAATGAAACCAA
CGTAGGGTTCGGGACCGGTAATTCGATAAATAAATTTACGACTCCCA
>TRINITY_DN17690_c0_g1_i1
AAATTTTGGAACGTTATTATGCCTGAACACATCATATTGAACTTCAACGTCAGAGGCCTC
TCTTCGAAGCAGGCTGAGATCGAGATACTTCTACAATAACATAAGAAAGCTGCGGTTTCA
CTAACTGATACAATACTCAACAGTCCATTCTTGGTATACTTTAGCGGCTATACATCATTC
AGGGAGGTCTGTACATCTGAGACCAGGGAATCTGTTTTACAGATTTAGAGACGAAT
>TRINITY_DN62894_c0_g2_i1
ATTATCTGGCTCAAATACGAGTTTTGAATTCTTAGCCATGACTATTCGATCTCCATTAGC
TAAAGTTAGTGTTTTCGTATCGTCAAGAACTGAGTTAAGATTTTCTATCCAAACAGCATC
CACAGGGCCATCTAGCACAATCCACATATTTTTATCAGCAGGAGTTTTTAATGCTCGTCT
CCAAAGTGTTGAAAATATACCATCCGTCCAGTCATTCGTGGCTACATCAAGACGACCGAA
CATTTGAGGTGCTGTGATAGCCTTTGGATTCATTCTGACTTCCGAATGTGGTCGTCCACA
TATCGACATTGCTCTCATTAAGACAGATATACAAGATGTTTTTCCTGAACCAGTAGGACC
CATGGTCATCAAGCCATGCCTGACTAACGATGTTTCATATAACTGAATGATCTTCAGATT
CCAGGCAGGGTGATTTTCCAAAAGCCAATCATTACAAGTAGATTCAATAGCGGCTTGTAA
CTCTTTGTATGTTGACACGGTCAACCTAAGACCAGGGAATAAGTCGTTGATTAATGACAC
AAATAATGGTTCATCCTCGTCAACTAGCTTTGAAACGTTCATATCCCTTAGTACTCTCAT
TAAAGTAGTATCTTCCGTTTCACTAGGATTCGCTCTTTTTTGGGCACCTAAAGTTCTTAA
AACTGATAAAATATTGCGTAATCCGAAATCATAATGCACTTGTTTACTTAGCTGCTCTTC
ACACAATTTATATAATACGAAGAATTTGCGTGCTAGTACAGTATTATCGCGAAATCCACA
TGATGCAAGTTTCACACGCATGATAATCTGACGATCGGGAACCATCATTGCTACACTTCT
AAACAATACTTTCAAATTCTCCGGTAGTTCCTGCCTTCCGGCATAACCAGGATTCATAGT
GAGAAATATGCCGAAT
>TRINITY_DN92980_c0_g1_i1
TTTGTATGAAGGATATAAACTGATATCTTATCTTGAAATAGATGATTACATCAAAGATAT
TTTAAAAATGAAAACCAGTGACCCACCTCAGGTCTTTGGTTTACATCCAAATGCAAACAT
AACATATTTGACGAATCATACGACAGTTATGCTGGACACTATACTACTAATCCAGCCTAA
AGAATCAGGGCAAATGACCGGTGAAACAAGAGAATCTGTTGTTTCTAGACAAGCTAAGGA
GTTAATGAATAAATTACCAAAAGATTATGATCCATTTTTTGTTAAGGACCGGTTAGTAAT
TCTGGGCCATTTGAACCCAATGAACATTTTTCTCAGACAAGAAATAGACAGAATCCAAAA
AGTAATCACAATTGTTCGAATTACGTTAAGAGATCTAATTTTGGCTATCGAAGGAACAAT
TATCATGAATGAAAATCTTCGTGAAACATTAGACAGTATTTATGGAGCAAAGGTACCTTA
TCTATGGCAAAAACGTTCTTGGGAGTCAACTTCAATAGGTTTTTGGTTTACTGATCTACT
AGAAAGAAATAGTCAGTACTATAATTGGATAAGTAATGGTCGTCCAAATGATTTCTGGAT
GACTGGTTTTTTTAACCCTCAAGGGTTTTTAACTGCGATGAGGCAAGAAGTTTCAAGAGC
ACACAAAGATTGGGCATTAGATTCTGTTGCATTAATGAATAAAGTTACTAAATATAATAG
AGAGGACATTACAATGCCCCCTCACGAAGGCGTTTACGTTTATGGATTATTTCTAGAAGG
TGGTTCCTGGGATCTTAAAAATCAACTTCTTCAAGAGTCATTTACAAAAGTCTTATATGC
ACCCCTTCCAGTAGTTCACATCTATGCTATTAACAGTACTTCGCCAAAGCGTGATGATCT
CTATGTGTGCCCAGTTTACAAAAAAAAAGCGAGAACTGATTTAAACTTTATTACACCATT
ATGGCTGCCATGTAAATTAAATCCTCAACACTGGATCAAGAGGGGAACAGCGATATTATG
TGACACAAAAT


^^^
X2. All 153 transcripts that had sufficient male gDNA coverage
(matching at least 20 reads in the male gDNA illumina data)
and showed male-specificity or male bias (CQ<0.1).
Note that some of these are possibly from microbial sources
and transposons.


>TRINITY_DN115325_c3_g1_i1
AAACCCCTTTGCATTTGTGTCCAAAAGCCGACTCTCGACGGATCGGCAACAAATTTAGGC
CGACTCGTACCAGCCAAGCCAAATAACCCATCAACATGCTCGCAAATTCGCCACGGCTTG
AAAAGCGTGTAAAGGTACCTTAATTTTGACTTTTTTGATTTTAAAATAAAAATATGCAGA
ATTGAAACACCATAATTCAATTAAAT
>TRINITY_DN111409_c0_g3_i1
TTGGAACATATTGCTCACAATCAGACAAAATATTACGTGTCTCTGAAACACCTTGGTCAA
GAAGTTGCGAATCGTCTATGCATAGAGAAACATAAGTTGAATTCCATTGCTCAATGTTGG
ATGATGTCTTACGAATTATAAAAGAAGAAGAGGTCAAGTCTTCACTAATCCTTGATAAAA
AGTTGTTAGCCATCTTATCTTCATGAAAGGGAACACCATCTGTTTTGGTTATAGTGTCAT
GCGATCCTTTAACTTGTAACATTTCAAAATCAGTTTTGATTACTTTCATGCTTCCATCAA
ACGCATTGTTTAGCATACAAGCCATGGTTTTATGAATCTGGAATTTTAATGCAATACTTG
CTAAAGAAGTTTCCATAATGCGTCCAACTGCTTTATTTATAGAAAAGAAAAATTCAGGTT
CTAACGTCTCATTAATGGCAGAGCTCACGAAGTTGTCTGAGGAAATACCAGTATCAAATA
ACTGGTCTGATTCTCTTAACGATATCCCTGGCCCTTTAAATTTATCAAATACATTCGAAA
ATTGTCCAAATATAAAGGACTCAGTCAATAAATGTACTTTACAGGATCCTTCTTCTTCAA
CAATTAATTTTTTGAGCTCTAGCTTTTTCTTTTTCAAGACTTCTGTTTCTACACATGATT
CAACAAAAGACCTGTTTATTTGACAATCCCATGTTTCTTTAACTATACCACCTGGCAGAG
CTCACGAAGTTGTCT
>TRINITY_DN115542_c8_g1_i1
ACTCTGTCACAAATAAAATCATCCATAAAGACCTTAATGTTACATATGTAACCGATCTAG
CCCGAATCAGGTACCAATCATTCCATTATAAACTCCTTAACCACCCAAACCCATTAGTTT
CTAACCATTCTTCCTCTTCCATTCCTGACAATCCTTCGAGGTACCTGAAAAGAAGGCAAC
GAGCCCAGCTAATGTAAAATGTCATTAG
>TRINITY_DN102865_c0_g1_i1
GATTTGCTAGTTTCATGGACACAGTTCAATAGAGTAAAAATCTTACAAAGTAAACAATGG
TTGTTTGACTTCTTGTTGAATTGTTAGGATGTAGGAGGCGTGCAATGAGCTGGTATTATA
AAAGAACATAATTGTCATCAAGATTACTAATTGGTTCCATGTAAAAACATAGGTCTAATA
GTCTAACAGCAGAACATAAGCAGTGGTTCCAAA
>TRINITY_DN110542_c0_g1_i1
GGACCAAAGATGTTTGGTACATAATGTTTACTAATGACATTTCAACTATCAAAAAATATA
ATATACTGCCTCTACGAGCAACTTCTCTGTATGAATCTCTTGTCAAAGTTATATTTTTTT
CAGCTTCTGCAGCGTATTGTAATTTTTTTGTCACTGATCTAGCAGTGATTTTTGTTGTAT
TGAGTACGTCCATAACTGACGGGTCATCAACCAATGAACCCTTTACTGAAGTTAATTTTT
CTAGGAGATCGACTTCCAGTTGTTTCATAGTTCTCTTCATTGTGGTAACTTCAGCAATTA
AAGTTGTTCGCTCCATTTCTAACTCCATTTTCTCTGATAATATCACTCGACCTAATAATT
GTTCTTCCAAACCTTTTAATGTCACTGTAAAATCTACTATTGATGTCCTTGCTGATATTT
CAGGGGTGTAAGTTGGATTTGGTAACTTTGTTGTCATGTACATTCTGAACGCATCGTGGA
CGTCTACTTCCTTGTCACCTAACTTAACCTTGTAACTTTTTCCTACTTTTATGAAATTCT
TTTCTAAAATGTTTTCTAAAACTGGGTCAAGATCCTCAAGGACATCTTCAATCAACATTG
GATTGCCTAATGATAGACAATCTTCTACATGCTGGCGAAAATATTTATGGTTTAAGACGG
TAACCTGTAAACCAATTTTCTCTTTATTTTTTATCCAGTTGACTCCTTGGCTTTGTGGAT
CAATCAACAGAGGAAACCGAGAAGCCTTAGTGACAATAATGGCATTCTGTATTGATAATT
CGTCGTTAGGCAATCCTTGTAGATTCCATTCACCAATAGTTGCTGAGTCAACT
>TRINITY_DN110542_c0_g2_i1
TCCATTCGCCAATAGTTGCTGAGTCAACTAGATTATCTACGATATTTAAGTCTGCCGTGT
ATGGTATAACTCCTTCCAGTAAAAAATGATACCAATTCCGCATGAGAATATCTCTAAACT
CCTGATTAAATGGACCAGAGTATGATAAAAATCCAGATAGTATTAAGACGTCTCCAATTA
ATTTAATAATTTCAGATTTAAAATGTTCGAGCTGTTGCTTCCATCTAATATTTTCTTCCT
CTAATGCTTTTAACAGTTTTCGTGCCGTTTTTATTCTCTGTTTGCAGTACAGAGCTTCCC
TTGCTATACTCTCTTTCCAATCTAAAGCCTCTTTTAGCTGTTGTTGAACAATATCTAATT
CTCTTTGTTTTTCTAACAGCATATTTAAAACCGAGCGATACTTCTCCTCTGCTAATTGCA
ATTTTCCTTCTAGTATTTTTAATCTTTTTTGTAAGGGAAGGACTTCAGAGTAAACTCTAT
GAAAATGCATCATGGCTATTGTCCACTGAAGCAAACCTGCAACGTTTCCACAAGCTTTTT
TAGCGGTTAAAAAGTTGTAACTAGCAAGCCGAAAATAAGGCTTTAAAAGATCGACCATTT
CAG
>TRINITY_DN110542_c0_g5_i1
AGTGATATCTGTTGGTTTTATAGTCAGTAATGCCCGTTCAGCTGCTTCTAGCGCTGGGCG
TGCTTGCTCAAGCTTTTCAAACGCAAGATCTTTTTCGGCTGCTACATCTTTTAACAACTT
TTCGGCATTAGCAGCTACAACGTTAACTTCTGACTGTACTTTTTTAATAGCAGCTGACCT
TTTATATACTTCCTCTAATACCATATCAGCTTTAGCCTGTGCTTCGGCTATCTCACGATT
TTTTACTTCCAAATCAAGCCTCAATAAATCAACACCTTGTGAAGCTTCCTCTAATTTTTG
TAAGCCTGTGAGCATTTGATTTGCTAATGTATCGATATCGTCTTTTCTTTTCTTGTATAT
GGTTTTATAACTTTCAATAAAGGACAAAAATGATTTCGATGTTACATACGTTCTTCTACG
ATATCTGTTGTATAATTCTAGACAGCTGTCTGAAACGCCATCATGAAGTACAGCCATTAT
TTTAATGAGTCTTTGTTTCGTATTTTCCTGACACACAATATCGAATTCCTGAAGATAATA
TTCAGCTACAGCTATAAGAGCATCCTGTGGCCATGTGCTGTACCAGTCCATAGTACATCC
TGAAATGAGACCTGGAAATCTTAATGCTCTAGATCTAAATTGCTCGCTAACTGGTGAAAA
TGAGAGAACTATGTGTAGATTTTTTCTAGATTGCTTGATAAAAAAGTTATAAAGATTTTC
CATTGTTGGTAAAATTTTTGGATCTATTTTTCTCATTTTAGCAATAACTCCATTTAGAAT
TTCTTCTTGTTCATCTTTCGCAAATAAATTCGCAA
>TRINITY_DN120021_c1_g1_i3
AACAGGTGCGCAAGCACAAGGAGGAGTGAAACTTGGAGTCGGTGGAGCTGGAGCTCAATC
ACAAGCAGGTGCTCAGAGTAAAGCTCAATCCCAGGTGGGAGGACAAGCACAAGGAGGATC
CAAAGGCTCTGCTGGAGTACAGGCACAAGCTGGATCAAAGGGTTCTGCTGGTGGGCAAGT
TCAAGGAGGACTGAAAGTTGGTACTGGAGCTCAATCACAAGCTGGT
>TRINITY_DN120021_c1_g1_i6
GAAGAGCCCAAACAGGTGCGCAAGCACAAGGAGGAGTGAAACTTGGAGTCGGTGGAGCTG
GAGCTCAATCACAAGCAGGTGCTCAAAGTAAAGGAGGAGCTCAATTTCTAGCTGGTGGAC
AAGCTCAAGCAGGATCGAAAAGCTCAACTGGTGGACAAGCTCAAGGAGGACTAAAAGTTG
GAGGTGGAGCTCAATCAAAAGCAGGAGCTCAGGGTAAGGCTCAATCCCAGGCGGGAGGAC
AAGCACAAGGAG
>TRINITY_DN120021_c1_g1_i14
GAGGAAGACCCCAAACAGACCCACAACCACAAAGAAAAATCAAACTTGGAGTCGGTGCAG
CTGAAGCTCAATCACAAGCAGGTGCTCAAAGTAAAGGAGGAGCTCAATTTCTAGCTGGTG
GACAAGCTCAAGCAGGATCGAAAAGCTCAACTGGTGGACAAGCTCAAGGAGGACTAAAAG
TTGGAGGTGGAGCTCAATCAAAAGCAGGAGCTCAGGGTAAGGCTCAATCCCAGGCGGGAG
GACAAGCACAAGGAG
>TRINITY_DN109545_c0_g2_i1
AATAAACATCATTTGTTCAGGGACTTTCAACTCATTCGTATGTTTCAATTTTGGATTAAA
TATCAGAAATGTAAAGCCATACCATCCTTCAACAGAAACACCATTAAAATATAATGTTTG
GAGGAGTGACAAATGTAAGTAAACTGACAACAACATTGTCTTTGACCAAATGGTCATTCT
TTTAGTGGTCATTGGAAAAGTTATTATCCCATTATTCTTCTTGACCATACCAAACACGAG
GCGACCCAGACATTCCCTTGAGAATAAGGTTGCTTTCAATCTACTGAAATAGTGCACCCG
CAATTGCAGTAGTTTGAATGTTTTTAGAAGTTGGAATTTATACAAAATGCTACAAGTGGT
TTTTAAAAATCTGGTATGTTGGTTTTTACTGATTTTGGTATACTGATACATTAACGGGAA
ACGAAGGTATTCACCATCAGTTGCTTCCTTTACGCTGAAAATCAAGTCATTTCTCATTCC
CTCTGTTTCTAAATCACAGTTTACAAATGATTCTAAATATTTGATTTTTTTCTTAATGCT
CATATAGTCAATGTCTTTCCCATACCAACCGACAATGTTTAATTTGTTTAATACTAACAT
CTTCAATATCACAGCCACAATCACACAATATCTAAGCCGCTCTTTCTTTTGCAAGAGTGA
ACGTGGATGCGTTAAGCTGTTAAAAAAACCACTTCTATTCCACTTTTTCCTTTTATTGAA
TTTGGCGTGATAATAATTAATTTTATCTAATGCGATCGCAGAGAACCACAACTCCGGATT
ATTTTTCATAAAAGGATTTTTATTGTTTCCAATGTTACTTAATTCATTTGTATTTCCATA
CTTAGACTCTAGATCATGGGTATAAATAATGTAGGTTGGTGTGATTCCAGAAATTTCTAA
CGCCTTGAGTAACTCAAGGTCATCGGGGAAACCATCAATGATCCAGCCTCCGTATCTTGA
TCTTGACATTTTTCTTGCACAGTTTTCTAATTTAATAATTTGTGGAGCAATTATATCAAT
TTTTTGTATTGGAGAAAGTTTAA
>TRINITY_DN122441_c3_g1_i1
TTTTAAAGGTGAACCTTGTTGTACAGCGATAGCATAAGGTTTTCTTGAAAATTCATCTCA
CCGGTTATTGAAATTTTGTTGGGGAGACATTGAGATTATTTTAACTCTCATATTTATATT
ATTTATGAATAATTATATTTAGGATCTTAACTTTTTAGATCGGAAGAGCGTCGTGTAGGG
AAAGAGTGTAGATCTCGGTGGTCGCCGTATCATTAAAAAAAAAAAAAAAATAAAAAAAAA
TATATATATATGTTTTGATGGA
>TRINITY_DN122441_c3_g1_i5
AGCAGAAGACGGCATACGAGATCGCATTAGTGACTGGAGTTCAGACGTGTGCTCTTCCGA
TCTATCTGGTTCTCAGAAGAAGGAAGTGCAAGTCCTCCTTGGTGATGATGTTGTGACCCT
TGAAGATCGGAAGAGCGTCGTGTAGGGAAAGAGTGTAGATCTCGGTGGTCGCCGTATCAT
TAAAAAAAAAAAAAAAATAAAAAAAAATATATATATATGTTTTGATGGA
>TRINITY_DN122441_c3_g1_i8
AGCAGAAGACGGCATACGAGATCAGGTCGGTGACTGGAGTTCAGACGTGTGCTCTTCCGA
TCTTTGACCTGCTCAATGAATAATTTTAAATAGCCGCAGTATCTTGACTGTGCGAAGGTA
GCATAATCATTTGTCTTTTAATTGAAGGCTGGAATGAACAGATCGGAAGAGCGTCGTGTA
GGGAAAGAGTGTAGATCTCGGTGGTCGCCGTATCATTAAAAAAAAAAAAAAAATAAAAAA
AAATATATATATATGTTTTGATGGA
>TRINITY_DN122441_c3_g1_i13
CGTGTGACCTGTGCTAAGGGGTTGAGTGAGTGTTTTTTTTTTTCAAGCAGAAGACGGCAT
ACGAGATCAGGTCGGTGACTGGAGTTCAGACGTGTGCTCTTCCGATCTTCTGATCTTCCT
CTTCGTCGCTATGACGCAGGTAATCCAATGGATCCAGAATCCGAAGATCGGAAGAGCGTC
GTGTAGGGAAAGAGTGTAGATCTCGGTGGTCGCCGTATCATTAAAAAAAAAAAAAAAATA
AAAAAAAATATATATATATGTTTTGATGGA
>TRINITY_DN122441_c3_g1_i15
CGTGTGACCTGTGCTAAGGGGTTGAGTGAGTGTTTTTTTTTTTCAAGCAGAAGACGGCAT
ACGAGATCAGGTCGGTGACTGGAGTTCAGACGTGTGCTCTTCCGATCTTTTTAATTGAAG
GCTGGAATGAACAGATCGGAAGAGCGTCGTGTAGGGAAAGAGTGTAGATCTCGGTGGTCG
CCGTATCATTAAAAAAAAAAAAAAAATAAAAAAAAATATATATATATGTTTTGATGGA
>TRINITY_DN122441_c3_g1_i17
ACGGCATACGAGATCAGGTCGGTGACTGGAGTTCAGACGTGTGCTCTTCCGATCTATCTG
GTTCTCAGAAGAAGGAAGTGCAAGTCCTCCTTGGTGATGATGTTGTGACCCTTGAAGATC
GGAAGAGCGTCGTGTAGGGAAAGAGTGTAGATCTCGGTGGTCGCCGTATCATTAAAAAAA
AAAAAAAAATAAAAAAAAATATATATATATGTTTTGATGGA
>TRINITY_DN122441_c3_g1_i18
AGCAGAAGACGGCATACGAGATCGCATTAGTGACTGGAGTTCAGACGTGTGCTCTTCCGA
TCTAAGCGGGTATGGACCAGGACGGAGGTCACATATATGTTGGCAGATCGGAAGAGCGTC
GCGTAGGGAAAGAGTGTAGATCTCGGTGGTCGCCGTATCATTAAAAAAAAAAAAAAAATA
AAAAAAAATATATATATATGTTTTGATGGA
>TRINITY_DN109240_c1_g1_i1
GTTTTTTTCTTGATATCGTATCAAATATAAATCTATGTCCGTGTCTAAAATGTGTGAGAG
CAGTTCGGTCATATTTGTTATAGAGCTACAACTGTATTTGTGTTGATATAACCTTCTTTT
GAGATACTGTTGTGAGGTTCTTAAGTAGGAATTCCCGCAGATTTCTTCCTAGGTTCGTAT
ACTACAACTGAATTAGATTTGATCGTCGAATTTTTCTCTCTCAAGGTGCCTAAAATAGCA
AATTTTGGCATGGACAACAACTTTATATGCCAATTCTACGTGCG
>TRINITY_DN121493_c0_g1_i1
ATCCCCAATGCCGTCACCATTAGTGTCCTGGAAGGAGCGGACGTATAGTTGATACACGAC
AGAATCCTTGTACCAATAGAAATTGTCCGCTTTTATTGCATTCGCCAAAAGGCAAGATAT
CAGTAGCGGCAATAACGCCATTTTTGCTCATGAAGGAATCACAGAGAAGGGTACTTCAGT
TCGATAGTTCCTGGGTAGGGTGAAATTAACGAGAAAACACGTGATTTCTTCCCTACACCA
ATAGCTAGGAGTTATTTATTTG
>TRINITY_DN117577_c1_g2_i1
GTACAATACTACCTCCTTCTCCAGAAATGCTCACTCAGACGTTTTTGTTGATGACTTCGA
TGCTGAGTACAGTGTTCAGCGTGGAGTACCCTGTTGTACTGGATCTATACAATGTCTCTC
CACCTGAAACTGTACAGCAGAACGCTCCAAGACGTTACGTTGCCCCATCATTTTGTCCTA
ACTATCCTTACTGCCACCAGGACGACGCTAGACAAGTAGAACCAGTCCATCTAGTACCAC
CTGTGTCTCTAACAGCTTCTGATTATCAGAACGGAGTGGGTTCATCTCTCTGCTCCAACC
ATCCCTTCTGTGATGACTCCCCGCCGGACGTCACTAGACAAGTACCACCAGTCCAAAATG
TACCACCAGCGCCTTTACCAGCGTCTGCATACTCGACCGACGTTGACCCATCCCGCTGCC
CCAACTATCCTTTCTGCAACACCATTTCGTACGCACCAGGTGTTCCTGCGGACGTTGATT
CCGCAATTTGTCCATTTTACCCCTTCTGTTAAAAGCTCTCTAATAATTAAAAACTGCAAT
AAATATTTTTAACATTGAAAAAAAA
>TRINITY_DN115178_c3_g2_i1
GCCTGGGCTACTTCTTATCAGTTTTCTGCATGCAGCTCTTTCCCATCTTAGTTGATTCTG
TCTATCTATCTGGTTTTTGGCATCCTATGTGGTCTCTTGTCAACTAGACTGGCATTCATT
GTTGTGGTAAAGGCTTCTCATGGATTGCTTCGAACCATATGTTCCTCCCATCTTAACATC
CTTGCCCTCATATTGATGTTGATGATATCATGATATATTGACTGACTAGTCTCTGCAA
>TRINITY_DN108856_c0_g1_i1
GTCCTTTTTCTTTCATAAGGACTTACAGCTAGTTCCTGTAGGATTTCCAGTCCCCTTCAC
GACCGACAGGCTTATTCTCTTCGAAGTGAAGTTCCCATCACACCTAGTTATCATCCTGTA
AAGTCGTATTTGTCGATTCCATCTGGTATAGTGTACCCCACATCTTAAAATGGAGTTAAA
ATAATCTAATACAACCATCTCGACAATGGGAATGCTTCGAATACTTGTCCACAATAAAAT
GTTCGAATACTAGACCGATTTACAAGCTATTTTTTCAAAATATTCCTTGTAGCTATGGGA
AGACTTAAAGTTACTGAAATCTCCATGTTGAAGCAACATTAAATTGAAAACGATATAATT
TTTATTAGTTTAGTAAATTTTTGAAATCGATTTCTTTTGCCCATAAGGCATTTGTTTGCT
AAAAGTAAACATATTATTG
>TRINITY_DN114164_c0_g1_i3
GATGGCTTTCTTTTGCATTAACAATTGAAAATATTTTTTCCAGAAACTTATAGCCTCGGT
TGGCGGTGGACCATCTGTTCTCATCCTTGCAAGTTCGTCAAGGATTGTCTTCTTCTGCAA
AAGTTTTACAAAATATTTATTTATTAAGGCGGTATGTGGAGAAACAGTAATGATTTCTTC
TTTCCTACAAACCATCGACAGAAGAACAATCAAGTACAAGGTAACATGAGTTAAATAAGT
GATGAGAGCAATATCTTCATAATAAATCATGGCCATTCCATCCCAGATGAAGTGATTATG
CAAGTAGATGCTGACTAAAATCGATATCTCCTAGTAGAATACAATGGCAGTGGCATAAAT
CAGGTAGAATAAGAAGCACTGTCCAGACTTAGACATCTCGAAGCACTCACAGTAACCAAG
AAGAACTAAAAGATCCAGAAACATACTGAGCAAAGCAGTACAG
>TRINITY_DN114519_c0_g1_i1
GTTAAATATGTGCTCATACATTATTTTTTGGAGCTGATACCTTAATGTCTTATGTTTTTT
CCTTGAATCATATTAAATGTGGATTTGGAAGATGTTGGAATATTAAGCAATGTTATCAAA
GATCTGAGGACTTGCATAAATCTGCACAGGAATGTTCTTCTGCTTGTGTATTAACTAAAG
TTGATCGTTGTTATAACGAAGATGGTTCGTTTCATGGTATTGCAAGGAATGTGTTTGATG
TTGCTGCATTTAATCAGATTGAAAAGACAATTTTAAAAAGTATTGGCTTTAAGGGTTCTG
TTTCTAAGAACGCCATCATCAAAACTGTTACCCGAGAAAGGAGATATAATATTTTGGAAA
GACTGATGAAAAGAGAAGGATTATTTTTTGGTGTATCGGTTAGTGCAGCGAAACAGTTAT
TTAGAAATGCTTTTGGAAGAGACCAATTCGTAACACCGATACGTAACGAGGAACAGAAAA
TTTTACAAATGGATAAACTAGATGACGAACACATTACATTTTATGTCGGTCCAAAAGTGG
TTTCTTTACTAAGCACACCAAAAGAAGAGTCCGTTGCCATTGTATTACAAGCCCCATTGA
AACCTGTTAAAGATGAAAAGACTTTTAATGTTCATGGCTTTAGAGCACCTCTTTTGAACA
CATACATTAAGCCATCTGCATTTGAGGAACCAAGAGTTTCGGTATTATTTAACCAGTTAT
GGAGTTTTCTTTTGAGGAGAAAAGAATACTACAGTAACATTTTTTACCAAATTAAGTTCT
TTGAAACGGTGCGGGAGGATGATTCGAACACACTATACTGCTTTTGGGTAAAAAAAATAT
TTAGAATGTAGACTTGGATTGTCAGTAGTAATTGATTATGAAATGCCTGTGAAGATAAGT
TCGGGTGAACAAATAAATGATCCAACAATTTATGCTTCATCGAAGAGTTTAAAGAAAGGT
CTTAAAACTGTATGTTTTATATGTTTTTTAGAACCTAGTTGTTATTATCATTTTCTGGTT
ATGAACAAGCTTAACCAATATAACTTTTTTACTTTAAAGGATTCAGAATCGTTGCAGCAC
GTAGATTTT
>TRINITY_DN114519_c0_g2_i1
CTCACACAAAGCTGTATAATTTTGAAAGCAATCATAATTCAAATAGCATTTTTAAATTAG
GTAATGATACAGCAGCATCAAGTCTTACCAAATCAGAATTCTTAAAAAACACAAGTGACT
TTGATGAAGTATTAAAAAAATTAATAATGTTCTGCCGTATCTACAAGGGAAGACTCCTTC
TAACCAAAATGGATTCATCATTTCTAAAACAAGTAAGACAAATTGGAGGTGGCATATATA
TCGATGGAGATGCTGGTGGTGACATAGATATATTGTTTAAACACATTTTATACCATACGA
TAGACTGCTTCAATAAGCCCATGAAACAATTAATTATGCAGAACCTAACAGAGAGCGGGC
TTATCATAGGACACTCTCCACAATATTTGGCACTTATTAAGTATAGTTTATATGTAGAAT
TTGTTATAATATTTCAAGAAAGACTAAAGGATATTTTGCATTGTTATAAAAATCTTGACG
TTCCAATGTTAGTACAATTACCAGAAATGTTAGAAGGTGTAATATTGCAGGTTTTATCAA
TGCCGTCGTTGTTGGATTCATTAATAACAACAAGAGAAATGGCACGTCGTTTAAAAAAAA
ATCTAACTTCCCATGATAATCTCAAAAAATTAGTTGATCAGAATGAAGAATATCTAATGC
ATAAAACTTCAAATGTACTATCCCCATTTAGCATAAAACTAGCCGATTTGATTGTGACGG
ATGGGCCAATAATTCTTAAGCCTTATCAATCAGTGAAGTGGATTTTTATTTCTAAATTCT
TGAAAGCTAAATGTGATTTAGTTCTGAGCAGTTTTAGTCATTCATATCAATTCTGCAACT
GGGAGTTTTTAGAAATGTGCCGTTATATTGAAACGAATAAATCTCACAATATTTCTTTCC
CATCTGGAATATCTGGGATTCAAACATCAAATGATAAAAATTATTTGTCTATGTATTTAG
CATATAACTACGCTATAGCTAGAATTCATTTCAAACTATCAAAAATGCTTAGTGAGATTG
ACCTACTTTTTTTAAATAGTCCAAAATTCTTTTATACAGAATGGGACATCCTTTTGAAAG
CGTCTCTGACTAAGCCGAAGAGCCCACCTAAATTCAGTATATTATTAAATCATGAAGAGC
TTATTAAGAGATTAAGTAAAGGTAATTATTCCGGAGGAACTAAGACAAAACGATTTGATT
TTGATATTTTCCGACAAAAAAGCGAGCGAGTAGTAATTAGGGAAAATTTAGTCCGATATT
ACATACAACGTAGTCTTGAAAAATTTTATGAAATGCTTTGTGCGAAACATGACATCATAA
ATAACATCATTGACGAAATTAAGAAGACCCATCAAAAAAATCCTATATGTTTCCTGCACG
ACTGGATTCGTCTGATGGCCATTGCTTTACAAAAATGTTCCACATTACAAGGTGGAGTAC
CAAAGGAACGCTTGAAAGATGTTTCCTTTCTCCGAATGAATGATATTCTAATCAATCGAA
GATTGGTCACTCATGAGTGGAATTTGTACTATAAATACTTTTATGACAAATACCGACTAA
TGTTAATAGTTCTAAAAAACATCAAAGTTTTCTTCAAAAGGAATAAATCAAATGAAAGAG
AGACAGGTTATAAATACGAATTGATTTGTAAAAGCCTCGGGATTTTTCCTTCTGTGCACC
ACTTTGCGATTGAGAAACGTCAAAATGTGGATGTCAATGTTACGAATAACTTCATACCTG
AAAAATTGGCACAGCATCAATCACAATGTAAAAATCGAGGAATTTGTGATTCATTTTTTT
TATCTGGCCCGTACAACGGAGATGAATCACAATATTTCAACAAAAGATTTCGTGGAGCTG
ATAAATCGATATTAGAACTAATTAATGATAAAAAACTTTTAGGGGTTTCTAGAATGAATG
ACTTTTCAGATAAGAATATAACGAAATGTATTGTATATTTTTTTTCATTAGCTAAACGGT
ATAAACTAATATTATCGCTTATTCACAGGTTGAATTGTA
>TRINITY_DN114519_c0_g1_i2
GTTAAATATGTGCTCATACATTATTTTTTGGAGCTGATACCTTAATGTCTTATGTTTTTT
CCTTGAATCATATTAAATGTGGATTTGGAAGATGTTGGAATATTAAGCAATGTTATCAAA
GATCTGAGGACTTGCATAAATCTGCACAGGAATGTTCTTCTGCTTGTGTATTAACTAAAG
TTGATCGTTGTTATAACGAAGATGGTTCGTTTCATGGTATTGCAAGGAATGTGTTTGATG
TTGCTGCATTTAATCAGATTGAAAAGACAATTTTAAAAAGTATTGGCTTTAAGGGTTCTG
TTTCTAAGAACGCCATCATCAAAACTGTTACCCGAGAAAGGAGATATAATATTTTGGAAA
GACTGATGAAAAGAGAAGGATTATTTTTTGGTGTATCGGTTAGTGCAGCGAAACAGTTAT
TTAGAAATGCTTTTGGAAGAGACCAATTCGTAACACCGATACGTAACGAGGAACAGAAAA
TTTTACAAATGGATAAACTAGATGACGAACACATTACATTTTATGTCGGTCCAAAAGTGG
TTTCTTTACTAAGCACACCAAAAGAAGAGTCCGTTGCCATTGTATTACAAGCCCCATTGA
AACCTGTTAAAGATGAAAAGACTTTTAATGTTCATGGCTTTAGAGCACCTCTTTTGAACA
CATACATTAAGCCATCTGCATTTGAGGAACCAAGAGTTTCGGTATTATTTAACCAGTTAT
GGAGTTTTCTTTTGAGGAGAAAAGAATACTACAGTAACATTTTTTACCAAATTAAGTTCT
TTGAAACGGTGCGGGAGGATGATTCGAACACACTATACTGCTTTTGGGTAAAAAAATATT
TAGAATGTAGACTTGGATTGTCAGTAGTAATTGATTATGAAATGCCTGTGAAGATAAGTT
CGGGTGAACAAATAAATGATCCAACAATTTATGCTTCATCGAAGAGTTTAAAGAAAGGTC
TTAAAACTGTATGTTTTATATGTTTTTTAGAACCTAGTTGTTATTATCATTTTCTGGTTA
TGAACAAGCTTAACCAATATAACTTTTTTACTTTAAAGGATTCAAAATCGTTGCAGCACG
TAGATTTTAAACTATCCCTGTTTGCCTGGTTGAGTGTACTAGATGCTTATAAATTAATAA
GAGGGAATTTTCCGTTTAATGCAAAGTTTGTAGTATATCCAATATTGATCTATGACTCGG
AGATAATGGACAAGATTGTAGTGAAGCACGAAGAATTTTTCAGAGATGTTGATGTATTTA
TTCGTACCAATGGAGTGCCTTCCTTTACAAAAGAACCATCAATAGTGTATTTTTCGAGTG
GTTTTTGTCATTTCACCTTGAGAATTATTAACTGTGGAAATGGAGATAGGTATTGTGAGA
TGAACGAGTGTTTGAATCAGAAAATGTTTAATATTTTGTACAGACTGGAATGCTGGTGCG
CTACTATGAAAAACACTATAAATCGTATACTCAGGATCCGCCTAAGAAACATGGGCTTAG
GAGATTTCTTATCCTGTTTTCTCATAAAACCTTCTCCTTATGAAGAAGGGCATGGTGGTG
CTTCAATGGAATTTATTTTAGAATCAATGAAATACATAGACTGCGGATTTTGCGATGATG
AATGCCAAAATAACAAATTAGGCATTGAAATGAAGTTTTACATTTCATTTTTTATGAAAA
GTAGTGTTCGAAAAATTGAAAGTTCAGTACGTCAGGTAGTTTATGACAGTTCGATAGAAT
TAAATGATGAGAACCTAATCGAAGTGGACATGGATCATTATGCTTACCCCTGGCATTGCA
AAAAATGTTCTAACGTCCATGTTGTTGCGAGAAAAGCATATTTCAAAGGTATTCATAGTT
ATTCGAAATCAATGATAGCCGGAAGTCCTATGCCATTAGAAGAAATCATTCAGAGACGGT
TCAGGAAAGCCATATTGGCCATTGGATTCGGGATTCGCTCCATGTACTTTGCCGATTCTG
CCTTACTTAACATGCGTAATCTGGATAAGTATAGCGGAATGAAATTAGTTGCTGCAATAT
TAGCAGGAATTTGTGAAAAGTATCTAGTTGCTCAGCTCAACATGCACTATGTTTCTATTG
GCAACGAGTTCAAGTGTTTGGGTATGGATTTATCAGATGTTCTTGAAAATCATTTTAATT
TAGAGAGTTTAAAACAAATTATCTCTATGGAAAAATATCTCGAAAGCTTAAAATTTAAGA
GTATGGAAGTCATGGGTGAGTCGGACACTGGATTTGAGTGCTCAGAAGAAAGTTGTGGGT
CATATAAAAATAGTGAAATCATTAGTACAACTAAATCGTGTATTGAGGGAATGCCAGTAT
CCTTTTTAATTCAGTATAATTCGGACAATGGTGAAAAATATTATGTTTCATTCAGTGCGG
AAGAAATGTTCAGTCGTCATCATAGATATCTTGTTGAAGCTCAAAATATTGAAAATTCTA
AAGAAGGAGAAGAAGCTTCATCAACCAGGAAAAAACTATACTTAAATTTACTGCAATACA
AAAGATATAGGTCCGATGTTTTGTGTGCCTTGTGTAATTTTTTTGTATTTGGTTCAGTTG
ATCAAACCGAAGATCACCAAATACCAATTAAAACTAAAGCCAAGATAGATTTGGATTCCA
TAATACATTCAATTTTAACATACCGTTGTTTATCATCGTGGGATCAATCATGTTTTTCCA
AATTTAAAAATCCAATATGTTATTCAAAAAAGGTAGTAGCACTGCATGATACAAGAATTG
ACAATTTTTTTTTTAACCGTTTCATTAAAACAGTTCACTTCGGAGTTTGTAATATAGATG
GCAAAAACATATTAAACAAAATTAAAGCCAAAAGGCATGAAGTTAGAACGAGTAGTCTTA
AATCATTAATCGAATTAACCAGAAAAGGTAAAGGGGCAGTCGTACCAGAAAAAAACCACG
AAGTACACCGAACAGACAAAATGGGAAAAACAGAACCGGATGTTCGACTCGGAAGGAGAT
GTGCCATAAAATGGTTCAAGGATTTCAATAAAAGGAGACTTATTAAGACAGTGACGAGAT
CAGAGATATTTAAAAAAATTGACTGTTCAAACGTGTCTCTAGATTTACTACAAGATTCAT
TTAGCCCCAATGATGAAACAAACCAATCATCATTACGGATAAAAGATCTTAAAATAGAAA
ATGTAGAAGCGACAACAAACTTGGATGGTTTTGGCTTCAATGTAATAAATTCCGAAA
>TRINITY_DN106211_c0_g1_i1
GTTAAGGCCATTTTAATATTAAGGGCCTCTCACACTAAAAAGACTTCTGAAATGTTAGAA
AATTTTTGCAGACCCATCAAAATTTTGTAGAAGAGAGCACAGTGTGAGATGACTGACAAA
ATATTGCACAAATATTCTTCATTATGTCAAAAGCTTTCGCTGCATGCAAGATCTGTGAAG
GTAGGGAAGCAGGAAAAGGAACATTCATTTATTGTCCCCAATCGTGTATCATGTTTTTCA
ATCAGAGGACGAACTATATCTCTTCAATAATTCTAAGGAAATATGAATAAAGTGTAAGTT
CCAGGCTCAGTTTACGATGACCAAGGGTCAGTAGCAAATCCTGGAAACAGGGGAATGTAG
ATTTTCAGAAAAAAAACACAGCTGAACAGGTTCTATCAAGTATATAAAATTCATTCATTC
TCTTATATGTTGTGACATTAGGTGGGTCTTAAGAGATAATTGCAGACTAGATAGCTAAGA
TGCTACCTGAGCAATCTCATAACTGCAAGGGCA
>TRINITY_DN118178_c0_g3_i1
AAGCTTAATACTCTTGTGCTAAAGGATCTCTGGTGAGGTTCTATTGGCTTTCCTCAGGGA
TGAGTGGTCCTCAGGTGAGATCCACGCTCCTTGGATTTCCATTTATTGCAACTCCAGGCA
TTGACAGTTGGCGTCATTAGACTTCCAGCTTTCAACCAGGTGTATTTCATCTTTAATTGA
GCAACCCACTTCTTCCTTATTATTTTTTTTTACTTCATCTGTAGTTTTTTAATGTTTTTA
AATTATAACTTTTTTTTTAATTTTATATTTTTACATTATAACTTTTTTTTATTTTTTAAT
ATTTTTATTCACTTTTTGGATACTATGTATCTTAAAAATGTAATATATTAAATTTTAGAA
GGCTAATATTTTTTCTTGATT
>TRINITY_DN121573_c2_g1_i3
GCTCCTTTACCTTTTCTTTTTTCATCTTTTCGTTTCATATCTTTATCCCTTCTACTACAT
TCTTTACGTCCGTTAACATGCTTCTATTACTTTCTGATTTTGTAATTTTTTTAATCATTA
TTATGGTGCTCTCCATGTCTTTAACTGAGTCATTTTTATTAGCTCCTTTACCTTTTCTTT
TTTCATCTTTTCGTTTCATATCTTTATCCCTTCTACTACATTCTTTACGTCCGTTAACAT
GCTTTCCCTCTTATTCACGTCTTCTTCTATTAACCCTCTTCCTTTTTAACATCACCATAT
CTATAATATTTTCCTCTTTTTCTCCAGCTGTAATCGTCAGCATTTCTATCAACCGTCCTT
CTCTTATCATCGGTTCTCCGTTTACCCTTTCTATCTAGATCCCTTTCTCTTTTCGTGTAA
TAATCTATTTTGCTAGAATCACTATCCACACTCCTATAGTTTCCCTTATCCTTAGGCTTT
CGTCTATATTGTACTCCAATACCTTTTTAGTCAACTCCGCCAGTCGAGAAACTTCCACTC
TGA
>TRINITY_DN121573_c2_g1_i5
CTCGGGTATTACATAAGAGTTTTTTTTTACAAACTAAACTCCTCACAAATTGAAGTGAGC
CACTTGAAATGTAGATATTGTCGAGTGGTACCTGAGCCAAGAAACAACAGAGAACAGAAA
CACTTTTTTTTTTATTGCAAAGTGACGAAAATATTCACAACACTTTAACTTACCTAGAGT
TAAAACTTTTTAATTTCACTTATAATCGATCGACCAGATAACATCGTAACAGTGCCCCCT
TCTTAAAAACTGTTCGTTCCAAACAGAACCTTCTTCAAATCCTAGATTTTGGAATCTTTC
TCCCTATGATGTCGAGAGGAATCTGGTTTTGATTTGTCTTTAGTCTCAACTACTTTTATG
CTTCTATTACTTTCTGATTTTGTAATTTTTTTAATCATTATTATGGTGCTCTCCATGTCT
TCAACTGAGTCATTTTTATTAGCTCCTTTACCTTTTCTTTTTTCATCTTTTCGTTTCATA
TCTTTATCCCTTCTACTACATTCTTTACGTCCGTTAACATGCTTTCCCTCTTATTCACGT
CTTCTTCTATTAACCCTCTTCCTTTTTAACATCACCATATCTATAATATTTTCCTCTTTT
TCTCCAGCTGTAATCGTCAGCATTTCTATCAACCGTCCTTCTCTTATCATCGGTTCTCCG
TTTACCCTTTCTATCTAGATCCCTTTCTCTTTTCGTGTAATAATCTATTTTGCTAGAATC
ACTATCCACACTCCTATAGTTTCCCTTATCCTTAGGCTTTCGTCTATATTGTACTCCAAT
ACCTTTTTAGTCAACTCCGCCAGTCGAGAAACTTCCACTCTGA
>TRINITY_DN123483_c0_g1_i1
GAAAACTATGTCTTTGCGATTAGCCAATGCTGGACGCTTTCGCTCAACCTCTGCCTTTAA
CTGTTTCCAACTGGGAATAGAATACTGGAGAATTAATGATCTGGTTGGGCGGGAGGAGCT
CATAAAGTAAGGACACCTTTCCAATCCCATCAAATGCATAGTATAGACTTTTTTGGATGT
AATACTGCTTTTTGAGTCATTTACGGTAGGTCACTTCGTTTTTCTCAGGACTTTTTCCTC
ACAATATTATTGTACTG
>TRINITY_DN115997_c11_g1_i2
GGGGGGTGGTGTTTGGTCCTTTCCCCCTTCCTTTTTTGTTGTATAGGGGGGGGGAGGGGC
TGGCTGTGGGGGGGGGGGGGGGGGGGGGGGGGGGGGGGAATAAAAAAAAAAAAAAAAAAA
AATAATAAGAAAAAAAGAGAAAGGGGGGGGGGAGGGGGAGGGAGGGGGGGGGGATGTGGT
TTAGTATTAATGATATTAAGTTTGAGT
>TRINITY_DN120978_c0_g2_i2
CAGGAGGCGGAGTTGACGAGGGCCCTCGGGCTCTGGTCGAGACAGCAGGCTGCAGCCGTG
AGGAGGAGGGTCGACTCCCTCAACAAGACAGTCCGTCAGCGAGCGAGGGCAAGGCAGAGG
GGAGACATCAGGCAACTCTTCAAAGATGTTGAGAGTTGGAGCAATGACTCTCGGTCAAGA
AGTGCTACACCGGACTCACTCGATTCTGGCCCCCCAACACCACCAAGTCCTCC
>TRINITY_DN108522_c0_g1_i1
ATTATATCTTCTTTCTTCAGCAATGATAGTGATGAAATAATTGGGTTTCAAACTTTCAAT
CAATGAAATTTAAATTTCCAACAATTAAAACATAAATACTTCCAAAAAAGATAAAATGGT
GTTATCTCTAAGTTTATTTTTATATTATACGCATTTAGCGATTCAACTGGTTCTAAAATT
ATAAGACCAAGAATATTTAAAAAAAAAAATAATATATTTCACTCACTATGAG
>TRINITY_DN129957_c0_g1_i1
ATATTTTTATAATTTTTTGCTAGAACATTGAAAATTTCAAGCAACTTATCCAGAGTGATG
AGTTAGCCAACCGTGAGAATGATCATAGCTGCTGATCCAGCGTGGTGTCGTCTTTGCAGC
AATGAATTAGTGCCCTAGCTTCGACCGTTACATCACAAGCAGTCTAATACACAAATATTA
TTTTTTCTTTACCTGTACTTGGAATAGCCAATTTATTGAAGGTGAAACATTATAAATATA
TCCCACAGTACCTCTGCCGTTATTAAAG
>TRINITY_DN109771_c0_g1_i1
GTTTATCAGTTAAAAAAAAATTCTGTCTTTGAAAAAAGATGTCACAACGAAGTAGCCGCA
ATAAGAAATAAAGCAAAAACATGTATTTATATTGAGCCTTTGAGGAAGTCTTTGTCCATG
TCTCTGTTATCTTTGTCTAGTTTTCCATCCACACTTAATTTGTTCTTTCTTGGAAAGGCC
TTTTGCTTTCTTCTTGACATAAAAGATGATTTATCCTCGGAAGTTATTGAAATGCGTTTA
CCTCTTATCATTCAATTAATGAACTATCTTAGCCGTGTGAAACTAGCAATGAAAAACAAA
TCCAAGGATACTCTGTTTAATAATTTTGATTTTCTGACTAAAAATTTAGTCACTTTTAAG
CAATACGGTATTTCCACACCAAACACAACTTTATTTTATCATGTAAAAAGTATTGAATAC
A
>TRINITY_DN109752_c0_g1_i1
GCAAATTGTATAATGTTGAAGAGATCCTTTGACGTAAGAAAAGATTCAATTTTACCCCAT
ACAGTGTTTTGCCAATCACAATATTGAAGTAATTTTAGTAAAAGAAGACGGTACATTTGT
TTTTTTCTATGATTAACAATTAACAGTTTAAAGAAAACTGAATAAATAAGTAAAATTGCC
TCTCGGTTTGTCCAACCTGTCATAACGGGCGTTGCAAGGAAAAACAACTCTGTCATAGAT
TTTACCATTTTGATGTTTAATTGTATGAACAACCGTTCCTTATTCACTTTCGGGGAATGT
TGAAGAAAATTATGTTTATCTAAATTATAATAAATGGTATCGGGATAAGTGTTGTTATTC
CAACGAGCTCTTTTTATGTTATCCAAAGCTTTTGTGTGTTGTTCCTGAACAAAAACCATT
TCAAATTTCTTTTTTCTATACGTTTTAAGGAAACCCTCGATGGATTCCAAAGGGAGATAC
AGTAGCATTTGAGCGTGTTCTTCGCACAAACTGTAAGTAAACCCTTCAAAAGAAATGTAG
TTATCTTTTACTCTCATGTGGTCCATATCATTATTGGAATTCGGTATGCATCCAGGGCAT
AATGTATTATTTTCTTTAACATTATTATTTAAAATTTCATTCCAGGACATCAAATAATTC
ACAGAAAATGTTTCTTTAAATACTTTTTCTTCTGCATTATTATGTATTTTTTTTGTTGAT
GAATCAATCCCTCTAACTAAATGTGTCATGTATGCATACGAAAGAAATTCCATCCGTTGT
CCGTATCATTATTGGAATTCGG
>TRINITY_DN109752_c0_g2_i1
GCGATGGTCATAAATTTGACACAATGAATGTTTTTTTTGTGAATGAATTAAAAAATACAA
TAGTTTTAAGAAAAAAATATGGATATTTCTTTGAATTTCCGATCACATCTTTTGATACTG
GAATTAGTAAAAGAAAGTTCAAAATTGAACCGTTAGGAAAACTGAACCTAAACTATTCAT
TCGGTGTAGGCAATTTTATTTTTTCAAGGAGCTCCTCTACACAGTCAGGATCAATCATTG
AAGAATCAGATCAAAAGGAGAAGTCAGTAACAAAAAACGAAAGCCCACCAGAAAAGAAAG
AAACGTATATTCCTGGCGAAAAAATATTACCTAATTTCAGATACTCCAAAACATTAAATA
AAGAAGTGGATAAAACGCCAAGAAAACACCATTTCCGAGTCTCTGGAAATCCTGATAATC
ATTTTGATGGAGGAGAGATGGTTATTTCTAATGGAATATTGGATGAATTTTTGGTGTGTT
ATATAGATCTCATGGACGATTTATTATCGTGTGATACATGGGAGAAATCAGTTACCACTG
ATTCGTCTAATGAAATGTATAAAAATTATCTAGCAGTGATAACTTCTATGGCATATAAAC
AAACTACCAAATTGAATCCAGAACCTCCAACCTTCTTAAGGGACTTGCATGAATACACCG
ATTGCATAGAATTCCATTCATTCTTAAATAAGTGGATCGATAATAATGCAAATGATGTTA
CAAGAATCAAGGAAATTTTATTTCCCATAGGTTCACAGTATTTAGTAAATTTTCAAGCTA
ATCACGAGAAAAAAGAACCTACAACTTTGCCATTGTACTCAAAGGGTTCTTCGTTTGTAA
ACAAGAAAGACGCTCTATGGCTGGCTGAAACGGGTTATTACTTTATGAGTAGTTTTGGGA
AACAAAGCCTTTTAGCGGCTTATGAAAAAATGAATAAAATATTTGGAATGGCTTCTAGTT
CAATTGATATTGCTCATCCTATCGTTATTAATAGGCACTTGTATTATATAGATTCTTTTC
AAAAAGCTACACATGTTGTTGACAAGCCAACCACAATGTACACCCTACAAAAATATTCTT
ATCGTATGCCAATCCGAATCGTGATCTTTGCACCTGAAACCTACAGATCGTTAAAATATG
CTAAAAATCTTTCAAAAGAATACGACCTTGAAGTTGTATATATTCCAGAACTGATTGAAA
AATTTATACTCACTAAATATTGGACGAGAATCGGTCAACGCGTTTCATCAAACTTGTCTT
ACATTGAATTTTTGGAATACCCTTCAGTTATATCAGCATCACTACTCTGGAAAATCGTTG
AATCTGGATTAACAAGTCAAAAAGCTTGCACGAACGGGTTCATAATTCTAGG
>TRINITY_DN109752_c0_g1_i2
GCAAATTGTATAATGTTGAAGAGATCCTTTGACGTAAGAAAAGATTCAATTTTACCCCAT
ACAGTGTTTTGCCAATCACAATATTGAAGTAATTTTAGTAAAAGAAGACGGTACATTTGT
TTTTTTCTATGATTAACAATTAACAGTTTAAAGAAAACTGAATAAATAAGTAAAATTGCC
TCTCGGTTTGTCCAACCTGTCATAACGGGCGTTGCAAGGAAAAACAACTCTGTCATAGAT
TTTACCATTTTGATGTTTAATTGTATGAACAACCGTTCCTTATTCACTTTCGGGGAATGT
TGAAGAAAATTATGTTTATCTAAATTATAATAAATGGTATCGGGATAAGTGTTGTTATTC
CAACGAGCTCTTTTTATGTTATCCAAAGCTTTTGTGTGTTGTTCCTGAACAAAAACCATT
TCAAATTTCTTTTTTCTATACGTTTTAAGGAAACCCTCGATGGATTCCAAAGGGAGATAC
AGTAGCATTTGAGCGTGTTCTTCGCACAAACTGTAAGTAAACCCTTCAAAAGAAATGTAG
TTATCTTTTACTCTCATGTGGTCCATATCATTATTGGAATTCGGTATGCATCCAGGGCAT
AATGTATTATTTTCTTTAACATTATTATTTAAAATTTCATTCCAGGACATCAAATAATTC
ACAGAAAATGTTTCTTTAAATACTTTTTCTTCTGCATTATTATGTATTTTTTTTGTTGAT
GAATCAATCCCTCTAACTAAATGTGTCATGTATGCATACGAAAGAAATTCCATTCGTTCA
TAACAAAAAACGTGTACGTTACTATAATATTGTTTTGTATACTCAATGTATGATATCATT
TTTCTAACATAATAATTTCCTACCTGTCGTTGCCAAAACTGAGTGCCACAGGACAAATAC
ATATCTATGTGGTAATAGTTT
>TRINITY_DN129678_c0_g1_i1
TTGCTGACCAACAGTTCCTCACGCTTGGCCTCATAGATATGCTAATTGGTATAGAGCTCT
AAACATCGGTAACCAATAGGGCTAGTGGCTCTGCAACCCACAGCATTTGGACTGACTGTT
GAGGGGAGAGCAAAGGTTAAGGCATTGTCTCAAGGGGTCGCTCTACTCAAGGTATCTTTA
CCGATTCCCAAAGCACGATTGAAGCTCAGCTGAAGGTGTTCTGGGAACTATAGGAACACA
AGACGGTGGACACAATAGATCCTGACCACAGACTCTGCGAAGGGCACTTTGTCTGGACTC
ACACCCGCACCAAGGTGGGCCGGTACGTCGTCAAATGGAAATGGACGACAAGTACTCCGA
ACATCCGAAGTGGCGATCTCGTAATCATGTTCAAGCACAGATCCCCAAGCAAATACGGCG
TTGTTCATGCGGAATGAGCCGTAAACGCTCTGGCCCGACTGTTGAGGAGGATGGGCAG
>TRINITY_DN102261_c0_g1_i1
GTAAACTGCGAAAAACCATCAACAATTTGCATACAAATAGTGTGGAAAACTGAACAAATT
TAAAGGGAAAAATTGTTTTAGATTAGATTAGATTAGTATAGGACTATGCCATCATAATTT
GAATTTCATCAGCTATCCGAGGATAATAAAATGGCTGCCGTGGTTATGACACCACAATGA
ATAAATGCCTCAATTATGATAATGGATCCTTGTGAGGAATTGAATTCTCAAACGATTTCA
TTCTTCAAGTGTGTTAAATTTTTCACGTCATTTATGAACAAATGGTCACTGTAAGCAAA
>TRINITY_DN101328_c0_g1_i1
TTATTAAAACCAGTCCCCGTAAACTCGCCGAGTTTAACGCCTAGTCTCTTCAAACCGTAT
TCCACTAAGCACCTATGTCGTCTCTATGTCTTATATATGTCTTCTTCATTGTCGCTAGTC
CACTGGCCATATTAGCCTAAAATCGAAAGTTGACCACATAAATGTATCTGTATTTATGTA
GTTTAGCATATATGGACACTCAAAAAATATAATTTTTCTGTAAACTGTTTTTATATAGTG
TTGAATTACTG
>TRINITY_DN116917_c0_g1_i9
ATTTTGTGGAACGGCCAAAGAAAGTTGTCTCCCAGGCCAAATTCGAACTGGTACCGCTGT
AGTTACATAAGTTAGCACTTTAACTCATTCGGCTGCCCCTGGTCTAGGTGGAAGGGCTGT
CTCATTAGAATCTCCTGGACGACTCTCCTATGCAGGATGGCTACCTAGGGAAGGTTACTC
TAGGATGTGTCTTAACAATCTGAAATCTTTAGTCAGTAGTGTAGAGATGATTATAATGTG
CTGTGTGTGTGTGTAAGTGTACTGACCGGGCAACAGAGCTGCTACATCTGCCATAGGGAT
ATGCCTCAATGCTACAAATGTTAAATAAGGACTGTTAGTTTGATATGTTAGTTTAAGTAG
TTCTTAGTTGTAAGTTTAAGTTCTCAGTAGCTAGTTGATGGCCTATTAGCAATTTTATTT
TCCTTTTCAAAGACATATTCCTCTTCT
>TRINITY_DN116991_c1_g1_i1
AACCCTACTCTCCTTCAAAGCAAAAGTGAAGACAAAAAAGCCAAGAACATGGAGCTTAGG
TTTACGTTGAGATTAATAGGAATGTCCACCATCTAAACTGAAACAGAAGGTAGCCAGTGA
ACGACTTGTACTCTTCGTCTATTCTTCTGCCACGCGCCTGGTCTATCGTAATGTTTGCCT
TTTTTGGATTCTCTTTGCCTTCCAGCTTCTCCCTCTCCATTATACTCTTATACTTCTTCA
ATAGCATAGATACAAGAATCAACAGCTTACAGTGAATCAGGATTCTTGTGCTAAACTGTT
CGAAAAGGAGGATGGTAAGAATAATGCCACTTCCTAGGGATACCAGGGTAGGATCCTAGG
GTTATATAAAAGTTTTTTCGTAATGATCGCCGTATATTTTTAGGTTTAT
>TRINITY_DN110280_c0_g1_i1
AATATATTATCTACTTTATTATTGTTTGGTCTTATGCTATTAGATCGACGATTATATGTG
TTTAATCATTCAAATTATCAATGCATGTTTGTATCACGTGGATTATATTGCTCCGAATCA
ACCTAGTAAAGTATTATTAATTCATTTACTTTTATAAATGTTCTTGAAATAACTTTAGCT
CTGAAAAGTCCTTAATTAACTTGCTAAATTATCTAAAGGAAAACATTTGTCAGATTATTT
AAATTCTTTTTATAATGGATGACCATGACAATTATTGCTTAAATTACCCACATGCTTCAA
AATGTAAGAACGATGACAATTTTACGATCGGCCAAATCCACGTTTGTCCAAAAGATTGTA
ACCTACCTTTACCTGACGAAATGCAACCACAAAGAATACTACATTCATTGTTTGGTTTTA
TTTCGAATGAATTATTATCCGATGACGAATCAACAGAATATGTTGATATTGGTTACACCT
GGAAACTCTCTTTCATTCAGGGACGTGTTATAACTGCATTTATAGAGCTAATGAAGTTGT
ACGGAGAGAAGTATAGTAATAAAACCTTGGCATACAGAACAAAACAAAGGACTCCAGTTC
GCGGCAAA
>TRINITY_DN110243_c0_g1_i1
GTTCTGAGCAGTGTCTACCAGTAGTGAAATCGGACTAACTTGTTTAAACATTAACAAAGT
CTATTAAATGCTGTTTCGTTATTACATAGGTATATTCTTAAAGTTCAATGAGTTTGAAAT
TCATTTAAGTTTCAAGCTGAAAGGAAACGAATATTGTTCGATTTGACTTTAAAAAAAAAT
CCTCTTAAGTTTTTAAAGGAGAGCCAAAAACGTTGTTGCGTCATGAAGACGCAGTTGGGA
AAGGTGGATCCTGAACGAAAATCATTCGAGATGCAAGTTACATCGAATAGATTATAGAAA
ATGGAACAAGGTTTTATTGAATTTAAATGAACAAACATTTAGGGATGGTTGAAATTAAAT
TGAAACAATTCTTCACTTCATATCTAGTTAAAAAACGTTGCAAATTATTAAACAATGGTT
CACAATTTAAATTGACAGTTTATTAGATCATTGAA
>TRINITY_DN110276_c0_g1_i1
GCAAAATTGATTTTTGATCAGAAGATGAATGAAGTGCTCAGCAATCCTTTTGTTTCAAAT
GATTATGGAGGGATTCAATCAAAACAAGGTTTGGATCACCATCTTAAACACATTAAAAAG
AAACTATTCTTTACAATAGGGTATGTAGATGATTTCGGACATAAAAAAAACAACATGTCC
AATAAGAATCGTATCAACGTTAAAAATGATGCAGCACATAAGGATGAAATAATTGATGCT
GTTAATTTTAGATCATTAAACAATCAGTTATTGAATACCAATAAGACTCTTTCATACATA
ACTAATCCATTATTGAATAGTGAATTATACTTCACATTGAATAGAAGGAAAAAAATGCAT
ATGTCTAATGTTTTTGAACTAAATAAGGATTTCCTATTAAAGCACTGGCCATTTGCACGA
TGGCCTTTCCGGAACATTAATAAAATGTATTCTGCTTACAAGGACGTGTGTAAAGCTAAA
AAAATATGGATCTATATTGTGATTACTTTCAATAAAATAAAAGAATGTTTGAATTTCAAA
TACAGCCCCCAATCGAAATTAAAAAATAAAATAAAGCCCACTTTACGTACCAATACGATG
AAAAAACTGAAATATAAGTCTCCTAAAAGTGAATCTTATGTCCAAAATGCAAAATATATT
AGTAAATTTCAAACTGGCTCTAAACACGCCCTCTCCTCAGAAGATATATCATTTCGTAAT
AAAAACCATAACAATATGGGGACTGTCAGTAGAGTAATACAAAAATTTATATTTGGAAAG
CCAACTCCATTATTCAACACAAATTTTACTGATACTTGGAAAGGTATCATTTTAGATTCT
CCTAGAGATATTTTATCAAAGTCGATTAGATTTTTACTGGATACAAGATTGTATTTAATG
AATCAGGAGATGACCCAAATTATTATAATGTCAATTGATGATACAAAACAAGCTGAATCA
TTAATTGAAGCTTTGATATGTTTAAATCAGATGCATAAGGTCATACCTTCAGATGTTTTT
TTTAGTGAAAACCATTCAGAAAAAAACATTAAAAGTTCTTTGATAAGACAGCACAACAAA
CATCATAATAATTTAAGAAGTAAAGAACGGAGTGATTCTTATAATAATAAAACATTGAAA
GAAGTGTATAATCTGAGAAATATTCTAGTCAACATGGTGGATGTAGTGAAAGGAATAAGG
GGACTTATTTATATTTGTGATGTTTCTGGAGGTATTGGAGAGAAATTTTCATTATTATTT
AGTTATTTAATTGGAGTAGAATCATGTTCAGCCGAAAGAACTAAAATGTTAACACTAGAA
ATGTATTTAATCAATAAATACATTTTCCAATTTACAACATTTAAACAAAAATATCTTGAA
TTTCCACTTATTGAAGCCCTTAGAACTTATTACTTTTTCCTGGGAAAAAATCTTGGTGTT
TTTAACTCTGTAATGGATTGCAACGCAATAAATTTTCTTGGTTGTTGGAAAAAATGTCAG
CCGGTCTTGATGTCCAATTATGGGTTTTCAAATAAATTACTTATGGAAAGAGCAAAACAT
TCTTTACTGAGGCATTGCATACAGGAAATGAAAATTGATTTGAGTGAGGCTGTAGATGAA
CATGTCGAAATTCAAGAATCATG
>TRINITY_DN117319_c4_g2_i1
TGAGCAACTTGTTTTATAACTTTTCCTTCCAAAACTTTATGTTATTGTTTATTTATAAGT
TTTGATTAAAGTGATTTATTTCAACATGCCGAAATTGAATGAAAAGTGGAACTTGTGAAA
GTTTGGCTGCTGAATGTCCTGTTGATCCTCTAACTTGTTAGAAAGGGACTTAAGATGAGC
TAATTGACAACTGTCATTACATTATTATTATTATTAGTGTCATTCATTGCTTTATTAGTT
T
>TRINITY_DN117967_c7_g1_i1
GGAAAATAAATTTAATATACTCAGTGTACCTTCTATGAACTCAATATTCATTTTGCAGGG
TGTTTCAGTGTTAGGGCTGTAACTGAAAATATGAATTAAGGGTCTCAAAACAAGAAAAAA
TTCTCTATGAAAGTATTCTGTTGATGCTTCTTTTAGGAGACGTTCACGTCTAAAGATTTT
CATTTTTATAAATTATTTAGGTTATAATAAATAAGTTAATATCTTTTTCCAACTACTTCA
TTAATGAAATGTTAACATTAACATTCTTATAAAATGTTGTTTAAAGTGACTACCTTGAGC
ATTAAGACAGGCTCAACATCTTTTTTTCAAAGCAGCAGTGGCTGAACGACACTGGATATA
TGTTATGGTTACGCTCGCCAGATCTAACACCAATAAATTTTTTATTTGGAGTGATATTAA
ACAAAATGTTTACCAAGCCAAGTCAATGATCTTAATTTTTCATAAAGAAGGATAATTGAA
ACTTGCGGAACAATATCACATATCTAGAGCTGTTCGTTCACTGCTGCTGTGGAAGAAAAA
TGCCAAATCGGCCTTAGTGCTCTATCAAAAACATTTAATATGAAATTTAATTATCACGTA
TATATTCATTTATTTTTTTTACATGATTCGAATTTTTACTATGTATTATACTAAGAGAGA
ATTAGATTTAGACATAGGTTGATAGAAGATAAAAAAAAAAAAAAAAATTTTATACAAATA
GAAAAAAAAAATAAAGTAATACATTTTGTATTTTAATATTTACTGCCTATTATTTATGCT
TAAGAAGAAT
>TRINITY_DN117949_c4_g4_i3
AAGGATTTTGGACTGTAAGGATTAGATTCGGGAGGAATTTGATGGTTTAGTAGAACAGAA
CGGACGACTCGGCGCTTGTGGAGATTATGAAGATGATTGAAGTTCGCCTTGTGGAGTGAG
AATTCCGATTTGAGTACAGAGAAGCTGTTGGGTAGAAGTAGAGTAGAAACACCTGAAGAA
AAAAGCGGCGAGGAAGATGATGGCGCTGACAAACATCTAATTACATAAAGATTTTTTTCG
ATTCTTCATAAGGTAAAT
>TRINITY_DN119605_c1_g1_i1
GGTGCAAATTGGGCCATTCAGTTTTTTTTTTTGGTTTTTTTTTTTGAAGAGGGGGAGTTG
AGTTGTATATTTCGACAGGTTTATAAATTTTTGGAGGCAAACATATTTTTTAGAGCTTCA
ATTCGGGAGAACTTTTATACTGTGGAAAAAGACAAAAATTTGACACTAATACTTATTATA
TGTAAGTAAATAGCAAAATATTTGGATCCATTTTTTTATTATATAATTCTGGGAGAGAGG
GGCAGGATTCTGCTATCAGGATATTCAGATATATTATCTTCAGAAAATTATCAAGAGCTT
TTTTTTTACTTTATGTTTTAAAGGGTTTTAAACCATCTTCCGAGTTAAATATTTTTTATG
TCCTTACAGTTTTACAGTACAGTTACAGTCCTTATAGTTTATCTTTAGAAAATATTGAAT
TTCTAATCCTTTAAAACAAATCTTAAAAATTTCTGTATATAACAATTAAACACTAAAGCT
ATTTTGATGTGTATGGATTAGGTGTTTGAAGTTGAGCTCAGTCAAGAGTGGTAACGTTTT
AGATGGGTTGTCACTGAAGGAGGTTAGTATCTCTATAAGCCATTAATCTAGACATATTTG
TTGATGCCCTTGAATATTAGTTTGGAATGTATCAAAGACATTCGGAAGAAAACTGATAAA
AATGGTATCTATTAAGAATGCTCAGGATTCACAGCAACATGAAGCTCGGTAAACAATTTA
GGGCTTTCTGGGCTCGTGTGAGTTATAAACATTTGTGAACTGTGCCTATAAAAAATAATT
TTCTGTTTTGAAACGAGCATTCTTCAAAAGCGTGAAGAACAGTATTTGAACTAATAACAA
TAAACAGATAACCTTATAAAATATTTCTTATTTTTCCCTTTTTATATTCTGATGCATATA
TTTCCGTTGATGTTAACACTAAATTGTACATACTGTATTATTAAAATTAAATGTATTATT
TATTGGATTTATTTATAATTTGATATATTTAAACATTATTATATTTATTTTTCGATATAT
ATTGCTGAATTATGTATAAATATTTATGTATTAAAGTTCATTGCTTTAAAA
>TRINITY_DN119605_c1_g1_i5
GGTGCAAATTGGGCCATTCAGTTTTTTTTTTTGGTTTTTTTTTTTGAAGAGGGGGAGTTG
AGTTGTATATTTCGACAGGTTTATAAATTTTTGGAGGCAAACATATTTTTTAGAGCTTCA
ATTCGGGAGAACTTTTATACTGTGGAAAAAGACAAAAATTTGACACTAATACTTATTATA
TGTAAGTAAATAGCAAAATATTTGGATCCATTTTTTTATTATATAATTCTGGGAGAGAGG
GGCAGGATTCTGCTATCAGGATATTCAGATATATTATCTTCAGAAAATTATCAAGAGCTT
TTTTTTTTACTTTATGTTTTAGAGGGTTTTAAACCATCTTCCGAGTTAGATATTTTTTAT
GTCCTTACAATAGTCTATCTTTAGAAAATATTGAATTTCTAATCCTTTAAAACAAATCTT
AAAAATTTCTGTATATAACAATTAAACACTAAAGCTATTTTGATGTGTATGGATTAGGTG
TTTGAAGTTGAGCTCAGTCAAGAGTGGTAACGTTTTAGATGGGTTGTCACTGAAGGAGGT
TAGTATCTCTATAAGCCATTAATCTAGACATATTTGTTGATGCCCTTGAATATTAGTTTG
GAATGTATCAAAGACATTCGGAAGAAAACTGATAAAAATGGTATCTATTAAGAATGCTCA
GGATTCACAGCAACATGAAGCTCGGTAAACAATTTAGGGCTTTCTGGGCTCGTGTGAGTT
ATAAACATTTGTGAACTGTGCCTATAAAAAATAATTTTCTGTTTTGAAACGAGCATTCTT
CAAAAGCGTGAAGAACAGTATTTGAACTAATAACAATAAACACATAACCTTACAAAATAT
TTCTTATTTTTCCCTTTTTATATTCTGATGCATATATTTCCGTTGATGTTAACACTAAAT
TGTACATACTGTATTATTAAAATTAAATGTATTATTTATTGGATTTATTTATAATTTGAT
ATATTTAAACATTATTATATTTATTTTTCGATATATATTGCTGAATTATGTATAAATATT
TATGTATTAAAGTTCATTGCTTTAAAA
>TRINITY_DN119642_c0_g1_i2
GTCTAGCTCACTTACTTATTTCACACGGTAAATGACATTTTTAATGGAGGTTTCTCATGG
ATTATCTAATTTTAAAACCATTTGAAATCTGTAAACTATCTGAAACCAATTTCATAATTT
CTCTACTTGCAGATTTCCAGTTTGAAGCCATGTCTGAACAAGTCAATTCACATCCGTCAT
TTGTGCGTTTGTTGCTGAAGATAGGAGTGAGTCTTGACTCCCAGGATAGTTCAGGGATGA
CCGTATTAATGAAGGCTTCTAGGAACATCTGGTGGGATGATATATATACACTACTTGTAT
TGTTGAATGCCAGTTCTTGTCTAGCTCACTTACTTATTTCAGACGGTAAATGACATTTTT
AATGAAGGTTTCTCATGGATTTATCTAATTTTAAAACCATTT
>TRINITY_DN119642_c0_g1_i6
AGCTCACTTACTTATTTCAGACGGTAAATGGCATTTTTAATGGAGGTTTCTCATGGATTA
TCTAATTTTAAAACCATTTGAAATCTGTAAACTATCTGAAACCAATTTCATAATTTCTCT
ACTTGCAGATTTCCAGTTTGAAGCCATGTCTGAACAAGTCAATTCACATCCGTCATTTGT
GCGTTTGTTGCTGAAGATAGGAGTGAGTCTTGACTCCCAGGATAGTTCAGGGATGACCGT
ATTAATGAAGGCTTCTAGGAACATCTGGTGGGATGATATATATACACTACTTGTATTGTT
GAATGCCAGTTCTTGTCTAGCTCACTTACTTATTTCAGACGGTAAATGACATTTTTAATG
AAGGTTTCTCATGGATTTATCTAATTTTAAAACCATTT
>TRINITY_DN119625_c0_g2_i1
AAAAGCCTTCCTCAAAAAGAGATTGGTTAAACCAAAATGCCGTAAGAGTAACAAGGAAAC
GTTTGTCGTAGTCGTCGGTCACCCTTCCGCCGTAGTGAACTTCTGCAATCATATACCTTA
ACGCTGTCCAATCAATGCTTTTTCCCCTGATATTTCTTATGTGATTCTGGAGATATAAGC
ACGATGCGTACCAATCAGCGACATTGAATTCATATGGTATATTCCAACCCAGAGCTCCAA
ACTTACGGCGCTCTTGAACAATAGAGTGCATAAATGATATGGCAAATAAAAGAGGACGGT
ACTCATCAGCTTGGTGAAATTCTAACATATCTTGGCTCATAGATCGGTATGTTCTGTAAA
GGCCTGCTCTCAAACCTGCAGGAGGTTCGTTAGTGTATTTTATACATATATGCAGCAAAT
TTATTGGGAAAGTAATACTATATTCTGTTGTAAGCCATAGGCGAAATGCTTGATGAATAG
ATTTTGACAATGTAATTGTTTGAAAAAGTTCAGTCATAAATTCTGTACCCAGATGACAGT
TTTGTAAAAGCAACCATCCTCCAATTTCCATCTTTTCGGCAAGTAGCTTTCGTGCTAAAA
TTTCCTGTCCTTGACCCATTGAAATAGCATCAACTTTAACCCGGTCCTTCTTGGCCGTTT
GTTCAATCATGGTAGTTGGGTCTGAACCCATGCTAAGGAAGCATATCATAGGAGTATCAA
TACGAGATTCCTCCACCATAAGGCCAATATCAAGAACTGTAGATTCAACAAATTGCTGTC
CTAATGATTTAGAAATATACTTTTGAGCTTGAGCCCAGCATCGATCAGGACACAAAGCTC
TTATAAACATCAATCTTTGGAAATCATCACACCTTTGTTCATAAGCGAGAGGTAATGGCA
GTTTTTCAGGCTCTGGGTGGTCATACCAATTTTTAAAATCCATTTCTTTTGATTTTAACT
GTTCTAATACGTCTTCAAAAACCACGTTTTTTGAAAGTTCTGCTAAATTTAAC
>TRINITY_DN119648_c2_g7_i1
GGATTATACTCAACAACAGAAGCGTAGTAAAAATCATCTTCAGGTCGGGACTTCGAGGGA
GAAGTACTGTGGAGGTAGTGCTCTTCCAGGATGAGTGACCCCAGAAGGCAGAGTCTATTC
CATCCTCAGGCCTGGCATCAGTACGCCATATTTGACAGTTGAGAGTTGCTGCCGTATCCT
ATATGCCAGAAATGACTAAGCAGGGGGATCGTAAAAAAAAGTTGATAGTTACTCAATGTG
TGCTCTCATTTTGTTGTTAAAATTGATTTCTTTTTTAAATAATATTAAATATACGAAAAA
GTAATGTTAAC
>TRINITY_DN104230_c0_g1_i1
GAGAAGAATGGTTTGGGCGGCCAAAGATCTACAAGGATCAAGACAACCGAAAAAAAAAAT
AAGTCTGAGAAATATAAACCTTGATGCAAATAAAATCAAGGCAAAAAGAAACTTATCTCG
GACTGTCTGAGGGTGAATCGAATAATAGCCTACTTATTGTGGCTTAGTAAAAAAAAAAAC
TTTACTTTTATAGATATTATTCGTTTTATCACTTTTGTTTTCCAGTTTTAATGTGGTCAC
TTGGTTTGCTATTGAAGAAGCAGTAAATTTTCTCAATTAGTTAGTATAGTAGTTACACAC
TAATTTTAGTTAAATCTAAGCAGTAATTTATTATAAAATCGCTTGAGGAGTTAAA
>TRINITY_DN126202_c0_g1_i1
TTGAATATTAATGATCTGATCGTCAGTCCTAGTTACCATGAGATGTAAGAACTAGAGGAA
GCAAGAGACGAGATCATTCATTAGAGCAGTCACGACGATGCTGAAGAACTGAATCCCGAC
TAGAAAACTGTTGATGACAAGTTAGCATGTTGCATTTCTTCATTTCGGGCACTGACGTAA
CGAGACTGAGGACATTGACACGATGTTAA
>TRINITY_DN112145_c0_g1_i1
TCAGTATTCATTTTAATGTTAATTTTCTCATTGAGCATACGCCTACGGAGTTTGACTAAC
TCCCAAGCGCTGAAGTTTGTTCTTGCTGATGATTGAATGAACGTAAACCGTTGAGTAATT
TTTTTCACTTTACCTGTTCCGATGGATCCAGTTTGAATTCGAAAAATTGATTTTTTACGC
TTATCAACAGAATTTATATGTCTTGCAATGTTATAATGGTAGCAGCCTAAATTCTTACTT
TCTTTAAAATAATTAGTTTTTTGTTGCATATGAAAAGATTTTTTTTTATATAAGCCGCTG
TTCAATCTTGGAAAACAAATCATTTCTGAATCTGATTTTAGTTCTTTGATCACATTAGAC
ATAACGTATGAAAAGTCTTTTATTTTATAGAACAACTGGAGATGAAATACTGACTTTATA
TGTTTTCGCGGAACATACGACAAGATTGATGAAAAAATTTGTTTAAGTTCAGACGCGAAA
CATAAATATGAATAAATACGCCGTGAGCATCTTATGAAGAAGTCATCAACGTATAAATTA
CATTTGACTGATTCACTGCTTTGATCTGATAAAACCATTTGTTTCTTAATTTTAAGTAAT
TTTGTAATATTGCTTTTTATTGATATTGTATCATAAATGGCTGCATCAATTGTTGTCATA
AGATTTGAAATTTCAAGCTTTTTCCAAACATCATAATATTTCTGACGATATTTCATCTTT
TTTAATTTGCTAACTGCTGGCGATAACTGTTTAGCCAAATCTAATAACTTGCTGAATTCT
GAAAGTAAGTCAGGTGATTCAGTATTCTTAAGCATAAAAAGAATCGAGCTGTCTGCTTTG
TTCCTCACAATTTCGTCAACCATATCCTCAGCAAAAAATAAATGTAAATGATGATTAATA
TTACTTTGCCATTCTTTCGGTAATATACATTTCCTTCCATGTATTCGTACAATTTTATAT
AGAAGATAACCCACAGAGTAAAATTTTTTACTTAAATATCGAAAATAATTTTCTGCAATA
TATTTGTTATTCGGATTATAGCTGTCACACTCAATTAATGCTTTCATTGTCAAACGCTTC
ATACAATTACAATTCAACCTGTGAATAAGC
>TRINITY_DN122514_c1_g2_i1
ATATATTGGTATTGATATCTGGTGGGGGGAACTAGTCTGGTAAGTGGGCCTAGTGGGACC
AGGCAGCTATTAGAGATGCCACCACGTACTAACCATGATGAGAGTGTCCAGATTCATTTC
TCGGGACCACTAAGAACTAAATATTAACCGCCTCAGGAGGGAATCAAACCCCCATTCCAA
ATCAGGTGCTCTGAGACCTATCCCCGACCAACATGGCCATCACGTCCCTAACCATAATAT
ATTAATTATATGTTGTTTTAAGTATACTAATTTGAAGGAGATAAATGTGACTCGATACAA
AACATTCTTCAGACCTGTACTTATTTAGTTTCAGAAACTTGGAGAATCTCAAAATTTATA
AAAAAATTCTTCCACAAATAAAAAAAAAAAAGGTAGCTAAGCTCTACAACAAAATTTATG
TCCTGTACAATGGTAAAGATGCCAGAACAGTAATAAAATTTTACAGGCAAGTGGACAGTC
ACATTA
>TRINITY_DN118953_c4_g2_i1
AAAATTAATTTTTGATGTCAATTTTATGTTTGAAAAGGTTAATATTCTCATCTTACGTTG
ACGTGTAATATGGCGAATAATTACATTAAAAGCCCCACTACAAAACTAAAGTTCGTGCCT
TACGGTATATTTAACATTAACAGTGAAATTGCTGGAAATGGTTTGCAAATAAATGATAAT
CAATTAATATATGGTTCGGAAAATCTTATAGTTTCATATAATATTAAATCAGGCGTCTCA
TTCATAATCAAGACAATGTTTGCCGATGAGAAGGTCATTAATGGGCTACAGATAAATGAA
GACAGAAATTTACTAGCTGTATCACAAAGGGGTAGTCAAGCTCTGATAACCATTTTTTCA
GTCGCTAGCTCATTCATTCATCCCGTATTAAAACTTAAAAAAATAGGTGTATTTTCGAGT
AGTCCACAAAACACAAATGAATTTAGTCGTATGAAGTTTTCATATGATTCTTTTTATTTA
GGTGCTATTTCTGGAAACCCTAATTCACATATCATAATATTCAATATACAAAACGGCCAA
ATTGTATTCAGTGTATCATATAAAATCAATGAAATTAGTGTTGGAATAGTAGATCTGGCG
TTTAATCCTGACGAAAGATGTAAAATAGCCGTAGTTGGAAATGGTATTCTAAATATCTTC
GGTTTTTCACAGGGAAAGCAACTTAGAAAAGAATTGGGTGGTTTTCACATTAAGGAACTT
GCACTCGTGTCTGTGGTCTGGACTTTAGGAGACCGCATAATTGCAGGGACGAATGACGGA
AGGATAGTTATTACAGAAAATGGATTTTTTCGTGGAATTTTCAATATTTTAAGTGACGAT
ATTATCTATTACTGTTTGAAGAGTACAGTCTACAAAAATACCGATACTTGCGATCAATCA
TTCATAAATGTAATTTCGGTAGTGCCTTTTCTCAGGGGATTCCTTGTATACTGTGAGCTG
GGAATAGTAGTTTTTGAAGAATATTGTGAAGGATGGTTTAAAAGAAGAAGTTTATTTCGA
TTACCTCTTATGGATTTGAAAAGAGATAATAAGAGAACCAGATTTATGCATTATGTAAGC
TCTAGTTCTAAAATTACAATCACCATCAATGAAAAGGAGATCATGTTGTTACAAATGCGT
GAATACCATATTGAATTGATACGAACTTTTATGTTTTTGTACCATGACGGTCCATTGTCG
TCTTTGTCAGCAGGCGTTCTGCAGCCGTTGGTAATATCTTCTGGAAAATTTGACCGCAGA
TTAGTTTTATGGAATTATAAACATTCACTTGCATTAAAATACTGGCTTTTTGATGATTGT
GTTGTTCACGTAGCTATTCATCCTTCAGGACTTTTTTGTTTAGTAATGTTTAGTGAAAAA
TTTTGTTTTTGCTACATTAACGTTAATGAATATTGTTTAGATATATTGGATTACTTTATT
TATCCTGCCGATGTCGGAGTATTCGCCGAAAGTGGTGGTGTTTTCGCTGTCGGAAATAGC
TTTTCTGTGGATGTATATTCTTCATTGACTTTGGAAAAAAAAAAAACAATTGTTACAAAT
GTTAACTCTGCTATGCTAACTTCTCTTTGTTTCACTGATGGTGATCGCTGTATATGGTCA
TGCAGTATTAATGCTGATGTAAGAAAGTGGCATATATTTAAAGGTAAGGTTTGTTGGGAA
TCAGAAGTATTTTTCTCAGCTTGTCATAACACCTTGGCGGTTCAAAAAAACGATGTGATA
CATTTAGTAGATGGCAATGGAATGCTTACAGAAATTGTAGATTCAGTAGTTGAAAAGAGG
CTTGTCTGTCTTGGAAAAATACAATGCAAAACTAAATCTGCGAAAGCAGGGATTTTAGGG
GACAAAAAA
>TRINITY_DN113371_c0_g1_i2
TGATGAACGGCTACACGGATTGTAGAACAGAACTTTATTGCATAATGGGGTGAAGATGCT
GAAGCGATGCCCCTGGATTTCATCCCTAAGGAGGATGTTAAATACGAAGTGAAGAAGTAG
AACGAGAAGCACTATCGGAGAGACTCCAGAGGGACTCCGGCAGACAATGGGTGAGACCCC
AAACTTATGAGACAAGATGCTGCAGGGTGACTGGATGGAGGTGTGGACAGGAAGGTAGGT
GGCGAGACACAAGGGTGCTACATTGAGAAAGATTTTTCCCAACGACCATGTAAGATTGAA
GCCAAATTGAGTCTTCTCCTACTATTGGGTCTTACAGATGCAGATTGGACAGGGAGGGTT
CTGGGGAGTATTGCAGAGCTTCGGAAAGAACATCGACTCCCGGTACCCCACGTGAGGAGT
TCCTGAAATAGCAGAGCTCGTGGTAATGGAGTGCATCAACATAGAAGGTCACCGAGCCAG
GTTGTCAAAAATTACCGAAATTTTCGCCTACATCGAATCAGAATTTCCCCGTTAGTTGGG
AAAAGAGAATCATCCCTTCTTCAGGGAGTTCATTTACGATTCGATG
>TRINITY_DN111132_c0_g1_i1
ATTCAAATTTATTTATCAATTTTTTAAATGACTATGTTGTATACTAGAGCGACAGAATAG
CTTCCTCTCTAAAATAAATTTAAATCAACAATATAGCAGAAGTTTTCAACCATTGAATTT
TTACAATTTCAGTTTGCTTGGTACAAAACTTCATCAAACTGAAAGCAAACAAAGCTGCCC
TTAAGATTAATACCTCTCTACAATGTCTATCTTAGATTAGTTAGAACCTCAACACGAGGC
ATTGAAACTTGACTGACAAAAGGAAATAAGGAGTTGGATAAAGAGTGACATTTGAATTAA
TAAGTGAATAGCAAACATATAATATCAAAAAAAAGAACTCAATTAATGTGTTAA
>TRINITY_DN111132_c0_g2_i1
CCACAGTTATACATTATTATAGCCAAAATAAGAGCTTCCTGTATGAAATAAATTTAAAGT
GCAGTAGGAAACTTCAATTATGGAATTATGAATCAATCCTACAAAATACACAATCCTATA
AGATTTTGACTATCGAATTTTAAATCAATCTCGTAAATTTTTGACTATGGAACTTATCAT
TTCAGTTTAATTGGAACAAAGCTTCATCTTCAGAAACCAATAGAAAACCAAACTAAGATT
TCCTAAAAATTAATCCCTCTCTACAATGTCTAACTCGGTTTGATTTCTTTTAGCACCTCA
ACATGAGGCGTTGAACCATGACATATGAAAGCCAATTAGAGGCTAGGTTGTAAAGCAATA
GTTTAATTATTAGGTAAATAATAA
>TRINITY_DN111132_c0_g2_i2
AGAACTCAATTAATATGTTAAGTTAAGCTAATAATAATTTATTTATCCATAAATATTTAT
TTAATTTAAATTTAAAGTGCAGTAGGAAACTTCAATTATGGAATTATGAATCAATCCTAC
AAAATACACAATCCTATAAGATTTTGACTATCGAATTTTAAATCAATCTCGTAAATTTTT
GACTATGGAACTTATCATTTCAGTTTAATTGGAACAAAGCTTCATCTTCAGAAACCAATA
GAAAACCAAACTAAGATTTCCTAAAAATTAATCCCTCTCTACAATGTCTAACTCGGTTTG
ATTTCTTTTAGCACCTCAACATGAGGCGTTGAACCATGACATATGAAAGCCAATTAGAGG
CTAGGTTGTAAAGCAATAGTTTAATTATTAGGTAAATAATAA
>TRINITY_DN119205_c4_g4_i2
TCAGACGATCTTCTGCTCTTAGTCCGCTGACTGGAGGAATTCAAGTTTCCCGCCATCCTA
TGCCGATTGATCAGAGACAGATCTTCGTCGTAGGGGTCGACAAGATCTTCTCGACTCTTG
TCTCCACCATCTGCGGAATACCTCAAGACTCAGTACTGAGACTTAAACTATTTGTCATCT
TCACGACGTCAGTGGTCACAATACAGCATCCAAAGGTAGTGGTACCGGCTTTCGCGGACG
ACGTTGGCATATGCGCCTCTACTGCTGAAACGACTCTCACCTCAAGATGCCGCAACCACC
AGCACTGATGCGCTCAAACTGATCGGGATTAGGGTGAACCTAGATAACACGGACGTCATC
GTTAAGTTGTTCCAGAAGGGAAAGAAGTCACTGCCTACTCATTTCAAGGTTGATGAGGTT
GACCAACGGATCTCCTACTCACACTGGATAGGCACCTAACCTTCTCCAGTCACGTCCGGG
AGACTCAAGCTGGCCCGCCAGAAGACCTACAGCCTTCTTTTTTTCCGATCCCTCTAAAAC
AGAAAAA
>TRINITY_DN121305_c0_g1_i1
ATTTAAATTACTTATGCCTCCGTTCTTTACCAATCCATATAACTGTACAGGTTCTCCTTA
TTCGCCGCAAAGCTATATAATAACGTTTAGGGGAAACAGTTAACGCAATTCGGCGTTGTG
TATAGCCTTCTAAATTTTCCGGTTAACACGTCCTTCTTTAATCCAAATAGTTTACGCTAC
TTTATTTTCAAAAACCTTAAGAAGTATTACAGAGATAAGTGAACATAAATTGGGGTTGTG
AAGAAGTA
>TRINITY_DN109385_c0_g2_i1
GACATTATCCAACTAATAGGACTTATAATTAATCGTTTTCTACACTATTGAGAACATATT
GAACATATTGCAACTCCCAGATAGTGCCTAGCTGTGGAGACGTGAACTACTGTAGACTTC
AGCCAAACTAGCATCTCCTATCAGTGTAAATACTTTAACTTAACTTGTATATAACCATTG
TTATAACCTTGTATTCATAAATCTATTTCTTGACAGATCTCAACAGAATCTTCTTGTTCA
TTAAAAGCTAACATTTCGTATGTAGCTTTTCTTGATGGTGTTTTTAAGCCCAGA
>TRINITY_DN130422_c0_g1_i1
TGGATTTGATGTTTTAGACATTTCATATAGGCCATTACGTCCTGTAAACTGTTTTTAACC
AGGAACTGTCTGTAGACCACGAGCTATCTTGCGTCGGAGTTGGGCGAATTATTAGTGGAG
TAACTATAGACGAGGTTTGTTGAGATGTTTGAGGCAGCTTCGACAATGAGCTTATTTTCG
TAAGAAATCCTTACCTCTTCATAGCTATCACTGCTAGAATCAGGTGGTGAATAATTTTTA
TCGCTGTCGGATCCACTAACATCATCGCCGCTAATTATTTCTAAAATCTCAACCAATACA
TCGGAATCGATGGATAAATCCTTAGACACTAG
>TRINITY_DN120216_c4_g1_i2
CCACTCGGCTGACTGTTGCGTGTTCCATTGGTTCATCATGTGCTGTCCACACGGCTGACT
GTTGCGTCTTCCATTGGTTCATCATGTGCTGTCCACTCGGCTGACTCTTGATTGGACTCC
GGTGTGCAGTATTGGAATCATGTTTTATCCATTTTCACATATCGACGCAAAAAATCGGTT
TTATTACGCTAGAACAGCTCCAAGCACTGCTCAGAATCACAAATTTGTTGTTGAGCTCAC
ACGGAGCTTTCGCATTCCGAAATATTTATTCACGATGTGTCCAAAACGTTCTTTGATATC
TTTAGAGTCTCAGCTAGCTCGATCTACTTCACTTTACAGTCATCCAAAATTATTTTGTGG
ACATTTTTGATATTTTGGTCGATAACAGCCTCTTTGGGGCGGCCACTGCATGCATCGTCC
TCGGTGATCATTTCGCCTCGTTTAAACTTAGCAAACAACTTCT
>TRINITY_DN120296_c2_g1_i6
AGAAACGCCTGAAGAATATGAAGCCAGGTTAACAAAACAACGGGAGCGATACACACAGAT
GATAGCGTCAGAAACGCCTGAAGAATATGAAGCCAGGTTAACAAAACAACGGGAGCGATA
TACACAGACGGTAGCGTCAGAAACGCCTGAAGAATATGAAGCCAGGTTAACAAAACAACG
GGAGCAATATACACAGATGGTAGCGTCAGAAACGCCTGAAGAATATGAAGTTAGATTAAT
ACAAAGCCGTGAAAGACCA
>TRINITY_DN120259_c5_g2_i1
TTGAAAGGGATTTAATGATGGTTATTGTCGGATTGTATACATTAGAAGAAGCTAAAAGAA
AGGGTTGTATTCTAATTTTAGAAAGAGGATACGGAAACTTGATCAAAGTTACAAAAGATG
CAATATCAAAAATGTTTGAGACTAGTGACAAGTGGAATAAAATGATTGGTGACTTAGTTA
TGTCCACAGAAAGCACTGAGAAAGGTTATGTTTTAGTTGGAAGCCCATTGCATTTTAATA
TGTTTATGGATCTTAAAAAATATTGGAATTTCATTTTCGGCCCTAAGAATCGTCCAGAAA
TTTTAATTAATGTAGTGTGTTCGGAAGATGAAATTTCGACAATAAATGAAAATGTTAGAG
TTAATCCATTTTTTGATGAACATTGTATCTTGGGGTGCAGAGAAATGGTGGAAACAAACT
ATAAAATTTATAAACGATTTATTAAGAAATACAATGGTGATAACAAGCTGGTTTTAAAAT
TTCAAATTTCAGACAGATGGTCGGATATTATTCAATCATTTGCTTTAGAACATGACGAGC
AAGCAAAAAAAGATATAACTTTTAACTGTGTAGACTATGAAAAAGCAAAAAATGTCCAAA
AGCAACTATTGACTCAAATAATCGAGTTATGGAGATCAGTTGAATTAGAGATCGGGAATC
ACTATAGTAGTAACAGAAAAAAAATGACGTATAAACAATTTATTGAACAATTTGGTGGAT
CTGGCTTAGCAAATTTTCTCGAAAGTCAACCTTCCTTACTAACAAAGGCTATGAGATTGG
ACATTTGCGTGGATTGTATACAAAGAAACGTTAGAGATGTTGTTGTTGATAGAAATTCAA
TACGACCCTTTCACTATTCCCAAGGTGATCGTAATTTTCGTAAATACCTGCCAATCGAAG
CTTTTGTAGTACTACCATCGGCACTTATCTCTTCTGCACCCAAGATCTTCTCAGATTTTC
GTTATATGTGTTATATATTGGATGCGTTACCTAATGTATTAAGTTCCACACAATTTATAA
AAGTGGATATTAGTGACCCAGTAGTATACCAATGCAAAACATTTCAAAAGTGGTTCGATC
AGACCCCGTTACTTAAGAAACCAAGAATTTTCGGTGGAATACGTGCTAGAGTATCCATAA
TTCAAGAATTACTGAAGGAAGGAAGAGGTTTTGAACATTTATCCGACTATATTGTTCACG
ATAAAATGCTAAACTCATTCATGAGAAATGTCACTGCTTTATGCTTATGTTCGCTCTATA
AAAACGTCGATTTGAACAAATTAAATGATAATGACAGGCAGGCATCGAAGGAAATGTTTT
TGAACCAACAAGATGAATTTAAATACTTGGACTCAAAGAATGATTTTCACGTTATCGAAG
AAGAAATAGATAATTCGCCTCTATCAGAAAAAGAGAAGATGTTGTATAAAAAGTACCAAT
GTATTTTTAGTTCATGGAAAGATAGAGATCCTGTAGCTCATTATGAAGGAAAATGTCGCC
GTGGCAAGTATGAATTATCTTTGAGATGCTGTAACAAGGTTTATTTTTTTTGTTCCAAAG
AAACAATGAGAGCATTTAGATCTAATCCATCATTATATCTTATTCCCAAGATGCCCTTAT
CATTATGCCAGGCTATTATTATAAAAAAGACTAGTAGTGACCTAGTTCCCATTGC
>TRINITY_DN120259_c5_g3_i1
TAGTGTTTTAGGCCTTCATAAAAAATATATTCATATTAGAAAAAAACATGCATCATCAGT
GTTTCGTAGGAAAGTTGTTAAATTAAACTTGAATTTCAATAGAAATGCCCAAACCAATTC
TTATTACCTCAAGTTTGCTGGAAGTAAACTTATAAAGCTTGTTCCAAAACGTGTGGATCA
CGCAGTATATTTCCAAAGATTTAATCAAGATCCTATTGTTTTGGTATTGTTACAAGAAAT
AAAAACATTTAATGATTTCATAAAAGATTTAAACGATTTTTTTGAAGTTATTGGAAATTC
TGAGAAGAACACTATATGTTGTACAATTAGAGAACTTATGTATTCAACATTAAATAAGCA
TTATGTCAATATCAAGCTTAGTCCATGGAAAATATTAATGATAAATAGAGAAAGAAAACT
TGGAACATGGTTGATGTACTTACAGAAAATGAAAGATCAGTATGATTGCTGGGGGCTTGG
TAAAATTAAATCCGTCTGGCTGGGAGGTATGTGTTCACCAAAATCTTTTGTGACGGCTGT
TGTACAAAGTGCTATCAAATTGAGGAAATGGGATGTTGGAACAACAGAATTATTTACATT
TATAACAAAGTACAGGCAGAGTCGTAATATACGTAGTTTTCCAAAAATGGGATCATACTT
ACAAGGTATGTTTGTGGAAGGAGCTCGGTGGGATTACGTAAATTTTTCTCTAAAACCCTC
CAATTGGAAGGTATATACAGAAGCGTTGCCTATAATAGCGATTCGTCCCATACAAGTCAA
GTTAAAAAGGAAAAATACAAACATTGCTATACCTGTTTACGTTAGTTCTTCTCGCAAAAC
CAAAAATGAAATAGTTTTCCTAGCTGAAATACAATCAAGATCTCACTCAAGCTTTTGGAT
ATTAA
>TRINITY_DN120259_c5_g4_i1
TTAGATTTGTGAAAGAAAATAAAAAAAAAAAAAAAAGGGGGGGGGGGGGGGGAAAAAAAA
AAAAAAGAAAAAAAAAAAAAAAAAAAAAAAGTTCTTTTGAAATTTGAAAAAATTCCTGGA
TTCTTGTTTTTAAAAACATTCTGTGAAATATTAGTAGAAGAACAGGTATTCGGAGTTGAT
CATGTATCCATTCTTGATTTATTCAGTGCCCTTGTTAGCATCAAATCAAAACGATTTGAA
AGAAGTATACTGCTGGCCTCCCAAGAATCGTTAAGACAACTGAAAGAAATAGATGTTAGT
GATTGGTTGGATTCTCCCCTCCATTACTTGTTTGTTTATGTAAAGGAAATACTGCACGTT
AGATCGTTGAAACGTGGCGCTGAATTAGACACTGAGTTTCATCAAACCTTCAGTTACGTT
GAAAAGGTTTATTATAAGCTCAAACGGGAACAGCAAATCACTCTTGAGCAAGTAAATTCT
GTAAGAAAAAGCGTTGCAAAAAGTATTGATTTTGCAAGGGTGTCGAAAAGACTAAATCAT
ATATACATAAGTCGTATTGCATTTGGTATAAAATTTTTAGAAGAAATCAAAACAGAAAAA
TATGAGTGGTGTTCTAAAAAAGAATTTCTTTTAAAGAAACAGTTACAAATAGGGGGGATT
AGTTTAATTCAGCTGCATACGTAGTTTACGTTGGGCCGTTTGAAAATGAAATCAGAACTG
AAATTTTACATAGATATTGGCTTAATAACGTTTCATTGTTAAAACTTCCATTTCCTCAAA
GTTTCAAAGTGAAAGATGAATTAATATGGGAAGCAATGAATTTAAAAGGATTGCATTGTT
TAAAAATAGAGAATCTATTGATAGCTCAACATTCTTTCAAATACCCGCTGTTTGTTGACC
CTCAGGGACAGTATTTCAGATGGATTTTGTCGAATGAAAATACGAACCAGGTAAAAGTAT
TGAGTTGTAAAGCAAAAAGGTGTAATGAATGGTTTCTGTTTTCGTTATCTTCTGGTATAC
CTCTTGTTTTTACAGATGCTGAATACATACACGTAAATATGAAGAGTTTACTCAGTAACG
TAGATAATTTAAAAGGGGGAACTAAGGTTCATCCTAAGTTTCGCTTATATCTAATAACAA
GAACTGAAAAACCAAAATTACCTTGGTGGTTATACAACAATGCTAATATTATTAATTGTT
CAACCTCTTGCATTGACATTGAGGACCAACTTTACTTTAAATTATTTTCTCATGGAGAAC
GTTGTGATTTCAATAACTATGAAAAATTCATGGACGAATGGAACCGTTTAAAAGCTTTAG
TGGATTTCTATGAACGCAGAACCGCTTATGAAGTTGCAAGTATAAAAGAAAATTTGGTAA
TTCGAGGGAAAATCATTTTAACTTTTAAAAAAGTTCGAGTACTATTATTTACGATCCGCA
AAGCCCTTTGTGCTTTTGAGGAAAACAAACTTTTATTCAAACATCTACCTAATTACTACA
GAGCTTTAGCGAAAAGATATGCTACATTTTATTATGTTTTGAAACGAATGAAGTGTGTAA
ACATATTCTATTCATATTCATATGACCACTTTATTAGTCTCTTTAAACAAATATCCCAAC
ACCTTAACCTTAATGTTCCTTTTATCACAGGGAAATGTTTTCCAGTTTATAGAGTAACTA
TTTTATCAAGTTATTGTTATCGAACCCAAGGAATACAGAAAGTATTTCACGAATATATAA
TTTCGGCAGGAAAAGAGGTATACCGCACTGGATGTAAAGGAATGTTAGAAATCGATAAAA
AATTATTATCACTGGAGTTAGCTATAGGAATTCAACTTTGCGAGGGAAAGGTTTCTAAAA
TGGAAAAAATAGAATTGGCAACCAGAATTAATTCTAACGTTAATCGTGCTTCTTATGAAT
CAAATCATACAAGAAATAAATTACCTAGAAAATTTTTAAGCTTTATATCAAGATTCGAGT
ACTCAATGAGTAATATTTTCCGTGCAATGGATAACAACCATTTATCTTCAACATTTAACT
TACCTGAGACTGGTCGGTCTAAATTTAATGAAATGGTAAGAATTGCAAAACCTTTTGACA
GATTACTAATTAGAAGCTTGATTGTCCCAGATCTTGATGAAAATGTTTTCACGCTATATA
TCCTATGCATTTTGGGTGATTACTTTATTAAAACATATAAGGCTATTTTAAGGAATGTCA
TACGTAGTAGTTCTGGGGTAGTTCCAGTGATGGTAATTTATACCTCTGAGACTGATTCAG
AAGTCCTAGTGGAAGGAATTATGTCAGTAAAGCACAATAGCTATACAAAAGATTGCTGGC
AAAAATTTACGTTCAAAAGGGGAATTAAAAATAAAATGATTAAAATCGTCAAGAATATAA
TGGAAAAAGGGGGTTTATTCGTTTTTGAATGTTGTCATATTTTCCCAGAACTATTAGATC
AGCTTCTTAAAACTAGTCTTAAGATTAAAGATAGAGGATGTTTTGTTTTCCTATGTTTGA
TGTCTGATTTGACAAAAGGGTTTTCTTCTTCTACGTTGGAATTTGCTGATAAATATATGA
TTGAAAATAATAAGTCTTACCAGTTACAATGGATGGAAACATTCAACGATGCTTGTTTTA
ATGATAATACAAAAAAAGGGAATGCATCAAACAATTTTAAAACTGGTTCCGGCTTAAGTC
ATGTTTATTTTTCGTATAGCTTTTTGCAAACAATACTTTCTGGAAGATTTCTCTTAGAAA
GGCATTTATGTAATTTTTCCAA
>TRINITY_DN106184_c0_g1_i1
CACTGAGGAGGCCAAAACCAGAGGTCTTACATTACATTAGAGCATCATTACAACCAGCAT
TGGCCATTAAGGTGACCAGAGACCACTGAGGAGGCCAAAACCAGAGGTCTTACATTACAT
TAGAGCATCATTACAACCAGCATTGGCCATTAAGGTGACCAGAGATCACTGAGGAGGCCA
AAACCAGAGGTCTTACATTACATTAGAGCATCATTAC
>TRINITY_DN118432_c2_g1_i1
GTTTTTAGAATATTCACCACACTTTGATCTTAGCCAATAGGCTATTCCTTCAAAGAATGG
TTGGTAAGACCAGAAGAGACTGTGTAAGAAATAAAAGGATTCGTGAGGATCTAGGTATGA
AATCAGTGCACGACATCATGCAAGAGCGACAACTGAGGTGGTATGGAAATGACCATTTCT
GTAGAATAGACAATATCAGAAAAGCCAGGTGGTATTTGGAAGCTAGGCCGG
>TRINITY_DN119172_c1_g1_i3
TAAATATACGTACAATAAATTAAGTAGATAGTTGTTGATACTAATAGAAGATAAAATATA
ATATTGTAGAGGTCAGAATTATGTAAAATTAATGATTTTTTTTTTTACAGATAGTGTTCA
AGTAATATAGAAATAAAAATAATGAAAGGTGCCAAAGAAAAATAAGTTTTGTTTATTTTT
ATATATTTTCTGACCACACCCTCAACCATCTTCTCATATTTATGTATAAATGATTGACTG
ATTAAGTGCAATAAGAATAAAATTTTCAACTGTTTATCGATTGCCAACGTTTCAACCCTC
AAAGTAAGCCTCGATCAAGGGTGGTGCGATGGATGAAGATGTGCAATTAATTGTTGTACC
TCT
>TRINITY_DN112246_c0_g1_i1
GAAAAAAGATAAAACGACCTTTTTTTTAAAAAACATGTAGAATTTTTAACAAGAGATGCA
TTTTCAAATTTAAGAAACATATTACGATTTAAACATAGAAAGATGTTTCGTTTTTCTAAT
TCGAAATTAGAACATGTTTTGAAATCAAAAAATGAGAATATTGTATTAGCTCAAACAAAA
GAGAAAAAGAATTTTGAAATCACCGACAATACAAATTGTAAAAGTGCTATTATGATCAAC
GAAACAGATGAGTTTAATAGAAATAAACACTGTGAATTGCCAGCCCCCTTTCATCACAAT
GACATTTCTGACAATGAAAAACAGAATACTATGGATTTTAAATCGAACAACTGCCAATTG
TGTCCCGAAGGTTTATTTAAAGAAGATATTCAAAGACACATAGTCTACCTTTCTGAATAC
GCAAAACGTTTATTATTTTGGAAAGTAGCTACCATTTTGCAGCTATGTCAGTCAATTCCT
CTGTCTACTGCTGTTTGTTACCCTGAATTCATTGAAGTTTTAAAGGAAACTCTTGGCCTG
AATAATACATTGGAATATAAAAAAGGTAACAGGGTGAATTTGCTAAGCAGATATTTCTAT
AAACGTAACTTGAGATTCGTCAAAAGAATAATTAATATGCAAGTAAAAGCAGAAAATTTC
TTTGAACTTCTTAAGACGAATTTCGATTCCATTGGATCTGGTTATTCCCTTGTTGAATAT
ATCCCTTTTAAATTTTTTTTAGAGGAGCGTTTGAGGAAACTGTATCTGATTCTTAAAACA
AAAGAGGACCATGTTCTTACAAGGTTAGGAAAACTAGGAAGGAAATTTGTAATGTGGTCA
ACGACTGAAAAAATTGATGTGACAAAAAAAGTTATGAACATCTTTAAGCTAGAACTTAAT
TTATTTGAATTGAGAGCAAAACTGGGCAAACTTGCTGGAATGGTTAACATGAAGAATGTA
AAGGATATTCTAATTCGTAAACGTTGGTCAATCTTTTGTATAAGGAATATATTTAGAAAC
CACAGAAGTTATAGTCAAAATCGTTCTATTAAAAAATGTGAGT
>TRINITY_DN114687_c5_g1_i1
GGATTAGACAGATGGGTACCAGCCTTAAGTTCTCTAAGGATGGTAACCTTGTCCTACAGG
GTACTTTCCTATTGGTACAAAGGAGGTTAGTGAGCCCGGAGCTTAACCAGTTGCTGGGTC
ATGCAAGAAGCTAACTTCATTCTACCGGGTACTAGTCCCGTAGATACAAAGGGGTATATA
TGCCCAAAGGGTAGCTAGCCGCCAGTATATACAAAAGGAT
>TRINITY_DN115713_c0_g1_i1
CGAGAATATCATCAGCTGGAAGACCCATGTTTGTAGCATATGCGTCGAGAATAACACCAG
GTGTAGGAAACATGTTTGAATCATATGTGACGAGAATACCATCAGCTGGAAATCCATGTT
TGAGATATATGTGCTAAGAATAACATCAGCTGTAAGATCCATGCTGGAAGCATATGTGAC
GAGAATACCATCAGCTGGAAAATCCATGTTTAAAGCATATGTGCCGAGGGTAACATCAGC
TGTAGGAGCCTTGTTTGAAGCATATGTGACGAGA
>TRINITY_DN115713_c0_g1_i2
CGAGAATAACATCAGCTGTAGGATCCATGTGTGAAGCATATGTGCCGAGAATATCATCAG
CTGGAAGAGCCATGTTTGAAGCATATGTGCCGAGAATAACATCAGCTGTAGGATCCATGT
GTGAAGCATATGTGCCGAGAATATCATCAGCTGGAAGACCCATGTTTGTAGCATATGCGT
CGAGAATAACACAAGCTGTAGAAGCCATGTTTAAAGCATACGTGACGAGAATACCACCAG
TTGGAAAAGTCATGTTTAAAGCATATGTGCCGAGAATAACATCAGCTGTAGGAGACATGT
TTGAATCATATGTGACGAGAATACCATCAGCTGGAAATCCATGTTTGAGATATATGTGCT
AAGAATAACATCAGCTGTAAGATCCATGCTGGAAGCATATGTGACGAGAATACCATCAGC
TGGAAAATCCATGTTTAAAGCATATGTGCCGAGGGTAACATCAGCTGTAGGAGCCTTGTT
TGAAGCATATGTGACGAGA
>TRINITY_DN115713_c0_g1_i4
CCATGTTTGAAGCATATGTGCCGTGAATAACACCAGCTGAGAGAGCCATGTTTGAAGCAT
ATGTGCCGAGAATAACAACAGCTGAAGGAGCCATGTTTGAACCATATTTGCCGAGAATAA
CACCAGGTGTAGGAGACATGCTTGAAGCACATGTGCCGAGAATAACACCAGGTGTAGGAA
ACATGTTTGAAACATATGAGCCGAGAATAACACAGCTGTAGGAGCCATGTTTGAAGCATA
TGTGCCGAGAATAACATCAGCTGTAGGA
>TRINITY_DN115713_c0_g1_i6
CGAGAATAACATCAGCTGTAGGATCCATGTGTGAAGCATATGTGCCGAGAATATCATCAG
CTGGAAGAGCCATGTTTGAAGCATATGTGCCGAGAATAACATCAGCTGTAGGATCCATGT
GTGAAGCATATGTGCCGAGAATATCATCAGCTGGAAGACCCATGTTTGTAGCATATGCGT
CGAGAATAACACCAGGTGTAGGAAACATGTTTGAATCATATGTGCCGAGAATATCATCAG
CTGGAAGACCCATGTTTGTAGCATATGCGTCGAGAATAACAC
>TRINITY_DN115713_c0_g1_i8
GAAGAGCCAAGTTCGAAGCATGTGTGCCAAGAATAACTTCAGCTTTAGGAGCCATGTTTG
AAGCATATGTGCCGCGAATAACATCAGCTGTAAGATCCATGTTGGAAGCATATTTGCCGA
GAATAACATCAGCTGGAAGAGCCAAGTTCGAAGCATGTCTGCCAAGAATAACATCAGCTT
TAGGAGCCATGTTTGAAGCATATGTGCCGAGAATAACA
>TRINITY_DN115713_c0_g1_i12
TAGGAGCCATGTTTGAAGCATATTTGCCGAGAATAACACCAGCTGTAGGAGACATGTTTG
AAGCATATGTGACGAGAATACCATCAGCTGGAAATCCATGTTTGAGATATATGTGCTAAG
AATAACATCAGCTGTAAGATCCATGCTGGAAGCATATGTGACGAGAATACCATCAGCTGG
AAAATCCATGTTTAAAGCATATGTGCCGAGGGTAACATCAGCTGTAGGAGCCTTGTTTGA
AGCATATGTGACGAGA
>TRINITY_DN115713_c0_g1_i13
CGAGAATAACATCAGCTGTAGGATCCATGTGTGAAGCATATGTGCCGAGAATATCATCAG
CTGGAAGAGCCATGTTTGAAGCATATGTGCCGAGAATAACATCAGCTGTAGGATCCATGT
GTGAAGCATATGTGCCGAGAATATCATCAGCTGGAAGACCCATGTTTGTAGCATATGCGT
CGAGAATAACACAAGCTGTAGAAGCCATGTTTAAAGCATACGTGACGAGAATACCACCAG
TTGGAAAAGTCATGTTTAAAGCATATGTGCCGAGAATAACATCAGCTGTAGGAGACATGT
TTGAATCATATGTGACGAGAATACCATCAGCTGGAAATCCATGTTTGAGATATATGTGCT
AAGAATAACATCAGCTGTAAGATCCATGTTGGAAGAGTATTTGCCGAGAATAACACCAGC
TGTAGGAGACATGTTTGAAGCATATGTGACGAGAATACCATCAGCTGGGAAATCCATGTT
TAAAGCATATGTGCCGAGGGTAACATCAGCTGTAGGAGCCATGTTTGAAGCATAT
>TRINITY_DN115713_c0_g1_i14
GAAGAGCCAAGTTCGAAGCATGTGTGCCAAGAATAACTTCAGCTTTAGGAGCCATGTTTG
AAGCATATGTGCCGCGAATAACATCAGCTGTAAGATCCATGTTGGAAGCATATTTGCCGA
GAATAACATCAGCTGGAAGAGCCAAGTTCGAAGCATGTGTGCCAAGAATAACTTCAGCTT
TAGGAGCCATGTTTGAAGCATATGTGCCGAAAATAACATCAGCTGTAAGAGCTATGTTTG
AAGGATATGTTCCGAGAATAACATCAGCTGCAAAACCCATGTTTGAAGCATACGTACCGC
GAATAACATCAGCTGTAAGATCCATGTTGGAAGCATATTTGCCGATAATAACATCAGCTG
GAAGAGCCAAGTTCGAAGCATGTCTGCCAAGAATAACATCAGCTTTAGGAGCCATGTTTG
AAGCATATGTGCCGAGAATAAC
>TRINITY_DN115713_c0_g1_i15
CCATGTTTGAAGCATATGTGCCGTGAATAACACCAGCTGAGAGAGCCATGTTTGAAGCAT
ATGTGCCGAGAATAACAACAGCTGAAGGAGCCATGTTTGAACCATATTTGCCGAGAATAA
CACCAGGTGTAGGAGACATGCTTGAAGCACATGTGCCGAGAATAACACCAGGTGTAGGAA
ACATGTTTGAAACATATGAGCCGAGAATAACACAGCTGTAGGAGCCATGTTTGAAGCATA
TGTGACGAGAATACCATCAGCTGGAAAAGCCATGTTTGAAGCATATGTGCCGAGAATAAC
>TRINITY_DN112323_c0_g1_i1
GCTTATTTAAACTCAAATATGGGAAGAAATGCTATTGTTAATACCAGAGACATGAGTGAT
GGCGTTAATCTTATGAAATTACTACAACTTAGGAATTATTTTGATTTATACATTTCACGT
ATTCTTTCTCATACAAAACCGAATTACAAAACAAAAGACTGTTTTGGTTGGTCGAGACAA
GTAGACAGGACTTATAACCCAATATTGATACTTTCTGGAATAAATCGCCAATTAATTCTA
AGCTCAGTGGAAAACTGTTTCCCGCTATTGGCATTCCTAAAAGAAGTAATAATTGAACAA
AATGTCGGGCATGATTTGGAAATCCAAACTTTATCTGGAAGCTCTATTTCATCTTGCCAA
TCGAATTTAAGCTTATGTGCTTTATCGCTTGATATGTCTATTTGTAAAACACTATTAATG
ATGCATAATGATTTGCGACTACTAAAAAAGATGGCTGCAAGCATGTATAGAGCAGCACTC
AGGGAAATCCTACCGGAGCGTCTCTATAGAATAAAAGAAAGTTGGAAAGCAATAGCTGAG
AAAATTTCAGTCTTAAAATCAAACTTTCCGTATAATAATTCCTATGAATCATCTGTACCT
GTAAAGTTAAAGTTCAACATAGCTAAATTAAAACGCTCTGGGGTGATTAAAAAAATATTA
GCTCTCTATGATTCTTATAATAATATTCTTAAAATTGTCATAAGGCTGGTGTGGTTTTCT
AACTTTTCATCAGACTTAGATGTTAGCTTATCTTCTGGATCGTTTTCAAAACTAAAAAGT
AAAGATTGTGATTTCGCTCCATATTCTACGAAAAAAGATAAATTGCGTTTAAACCAACGT
TGTTATAGTTGTATTTCTTTTAATGTCCAAGATATTGAAAGGAATTCTTCAGAAAATGTG
GTTAGGTCAATTTCAGAATCGTTGTCAACAGAAAAAACACCCCTATTATTAACAAAAAAA
TTTAAAAAAATTAAGATGGTCAAAACACGAAGTCAAGATCTAATTATAAAAAACAGGTTA
GAAGAAGTTTTGGGTCAATTTAGAAATAAATTCGCAGAAGAAGCTGCGTTTCTTAAAAAC
ATTGACGATTCTACCATTTCTCTAAAGAAAGGAGTACATCCGTTGTTGGACAACCCCTGC
GAGAATAGCATTTCCAATATTGTATGGCGCACTAGTTCTGATTCTACCAAATTATCAAGT
AAATGCACGGGAGTTAGCAGCAAAAGACTGGAAGAATTATTTACTAAAAGCTTGAATATT
GACGAT
>TRINITY_DN112323_c0_g3_i1
CGTAAAGAAGCTAAAATTAGAAGATTTTTAAAATGCTTGGAGGAAGCGCAAATAGCTTAT
CCTGATAATTGGGTAGCTTTTGAAATGGTGAAAATCAAACTATTAGATAGGTTGGACTGG
AAGTTAGCCTGCAAACACCTAAATAAATTAAATCCCTCTATAGAAATAAAGCGTCGGTAT
ACTATTTATTTAAAAAAAATGTGCGGTAGAGATTATGTGAAGAAACTTCTCCACAATATA
AATTACTTACTGCTTACATATATTGGAAGAGGCAATGAACAAAAACTCGGCCTTAAAAGT
TTAATAAATGGTAGCGCATTTACGTGTGCATCAGAAGTTGACATTAAAACTGCTACCCTT
GAAGAGCCCATAATTAATTATTTGTTTAAGTACAACTTATCATTAGTAAAAAAGAAAGTG
TCTTTCGAAGAGAGAGATAAAAAAAAATACAGTAATCTAATTGAAAGTTCTAATGGAAAA
AAATCATTATCGAAATCAAATCAGAAACATGAGATATTTGATCAGAATTTGGTGTCTTTA
GAAAAACAGAGTAATTATATAGATCTATATAACGGTGTAACTAATAATCAGCAGGTATAT
AATGCAAGCAACCAAGAATTCAACGATGTTAAACCTCCACGGAAAATAAAAAGAAAAAAA
GACATCATTGGAAGATATGAAGGGTTAACCAACAAAACAAAATTTCTTTATACCCAAGAA
ATTAGACCGTTAAAAAAACTTTCAAGAAACCTTAACACTCATAGAAGTATAACGTTTAGA
AGCAAGAATGATAAGTTAAAATCAATTTTTTTTTTATGTAGTCTATATTTGTCAAAATAA
TGGATTTCCAGCTTTCGATGGATTAAAATTGACAGCTAAATGGCTTGGAATGAGTCAATG
GAATAAATCCCTTAATCACAAAAACATCATTTCAGCGTTTGATCCTGTAAACGACAACTT
CTTCAAGTCCGTAAAACCTATCAATAGTAAAGGTAATTTAAAACTGTTAGTATTCAACAA
TACAGTTCCAAGCATTAATTTTTTTATTAAAAACCAGAAAAAAACAGGGATAGGGATATT
TTTAAATACATTTCATTTTAAACATTTGTCAGAATCATTCAATTACCATAAAATAACTAA
TCCCTTAATTTCATTGCGACCCGCTCCCGAATTTTTCTTACCCGTTTTAACTAGAGGCAA
AGTGAATAGATTTATCCAAATATATAAACATTATTTATCAAAAATGTTAAGCATCTTCCC
AACAATTATTTCAGCTACAGTTTGTAATTCAACTATTGTTACTACTAAAAGTTACTTTAA
TACCGCAATATCCAGTGAAAGCATATCAGGTAAAATGATTTTTAATAAAATGATTTCTAA
TGACATCTCTAATTCATCCGCTTCATTGAATTTAGTATATAGGTCTCAATTACCAGGTGC
CCCTGAATTCGATTTTTTTGTTGTTACATCTGCTTCTCATAACTCAGTACCAGTCATAAC
CTTCTTACCCACAATGGATATATCAGAAGAAGCCAATCGGCTTCAGGAAGATATAAAAAA
ACTAATTGAGAAAATACATCAAGACAAAGAAATTATTGCTTATTTAAACGCAAATATGGG
>TRINITY_DN118220_c5_g1_i1
GTTTAATATTATTGTCATTATTTTTTTATTTGTTGCTAATAGAATAAATAAAATTCACTT
AAGTTTTATATTTTAAAATAAATTGAAATGCAAAACAAAGACACACATGCACGCATGCGC
CCACACACATGCGTGCGCACGCATACACACACACACACACACACACACACTCACACACAC
ACACACACACACACACACACACACACACACA
>TRINITY_DN118212_c5_g4_i1
GTGTTAACAGACATTACAGTCCGGAACCAGACCTTTTCTGTGTTTCTGCCCTTTGAGTGC
AATAAAAGTTGTTGCTCATTAGTCGGCTCGCATAATCCATTAAAACAACTAACCCTGTCT
GCCCTCAATAAGTGCCAGAGAGGCCATCTTGGCTTTTGGACATTTAAACTGTTTATGAGC
CAGTACACCAACTTAAGACTAGTATAAGAGTTGCAGCAGTGTACACAGCTCGGCAGCAAA
CTATCTTTCTCTGACCTATTGGAGTGAATCAAGCATCAATCAGTATTTATTTTTATACAT
CTATAGTCTTTTGTTTTCA
>TRINITY_DN117427_c5_g2_i13
CACACACACACACACACACACACCCACACACACACACACACACACACACACACACACACA
CAAACACACACAAACACACACACACACACACACAACCACATTCAAACCTGAAATAACCAT
TCATATCTACATAAGCAAATGTAAAAAATAATTTAAAAGGCACCCATTTTTAAATTAAAA
GTTATTAAACTTAAATGATTTAATGAAAATGAATCATGCAGAGAATAAATACTTAATAAA
TCAATAAAAACATAAATATTTTTGTAATAGCATTTAAAAAAAAGTTGATATCTTTATTCC
AATCCCAA
>TRINITY_DN107978_c0_g1_i1
TTTCTCTAGTTCAAAACTAATCACCCATGATAAGATGGGTCTTTGAATTGTGAACTAGTG
CTAAGCAGGCGTAATTCTTCCTTCAGAAAGTATCTAGATTTTCCACTAAATTAATTAATG
GAGAAGCCACCCAAGAGCCTTTGTCCCATGAATGACTATGCATACCTCAACCTTAGAACT
TAGGTCAATAGGGAGGCCGAAACTAAGAGCGATGCATCGGATAAAGAACACTGTGTAATA
AACCTGGAAGACCAAGACGAACAGAGGTGAAAAAAACTCAAATTGGAAACTCAAAGTGGA
ATGAAGAGCTCAAAGATCTGTATGCTAACCGAATTTTTTTTTTCCAAACCAATTTATCAT
ATCTATGAAAAATCGAATTTCATGCATTAAAATAATTAAATACATTGTGGATAGATTTCC
A
>TRINITY_DN107978_c0_g1_i3
TTTCTCTAGTTCAAAACTAATCACCCATGATAAGATGGGTCTTTGAATTGTGAACTAGTG
CTAGCAGGCGTAATTCTTCCTTCAGAAAGTATCTAGATTTTCCACTAAATTAATTAATGG
AGAAGCCACCCAAGAGCCTTTGTCCCATGAATGACTATGCATACCTCAACCTTAGAACTT
AGGTCAATAGGGAGGCCGAAACTAAGAGCGATGCATCGGATAAAGAACACTGTGTAATAA
ACCTGGAAGACCAAGACGAACAGAGGTGAAAAAAACTCAAATTGGAAACTCAAAGTGGAA
TGAAGAGCTCAAAGATCTCGTGTGAAGATTATTTGAATCAGTGAGGATTTTATATCGAAC
TCATCGATTATTTGATGGTGG
>TRINITY_DN103090_c0_g1_i1
GAAGGATAAAGTTTTTATTCCGAGGGACCGTTGTGAAATAAAAGTCTATCTATCTGTACT
AAGTCGAAACAGAGCCCTAGCTGCCTCGTGGTTGTTAAAGTGATGCCTCATATCATCCGG
CTATACTGGTCTCGTGTGCGTGTGTCTTGTTTTCTATTGCTCTGTAGTATTCCCACTGAT
CTTGGAATGATCCACTGGCAGAGGACAATGATCTTTTGGTCATACATCCACTAAATATCC
TTCCTCAGAATTTGTCTGGCGGACAAAAATTTTATTTTTGAAGATTATTTGTTTCAAGCA
TGGATGAAACTAAATTTCCTTAAGCGCCAAAAATCTTTGTTGCCAAAATTAGTGACGCGC
CTCTGGCAAATAAACGTATATATATGTATGCATTGTACTTTATTTTGTGATAGGATTCAA
CCAATATTGAACGACTAATGTTACCTAATTTATTTTTTTT
>TRINITY_DN118773_c2_g2_i2
TTGAATACTTCCCCGGATCATCTTCCTCCTCTGGTTCTTGCTCGAGGACCCCAGCTCTTA
TATTGAACCACTGCTGTAAGCCTAACCTGGGAGGTGGGAAGGTCCTGTCCCCTTGGTCGA
CGTGCTTGCCCCTCGACTCTGCCTAAACCCAGCCGTTATCAATCGTAGAGAGGTCCCTTC
CCACGGTGCTCCCCTGCATCCCACAAGGTAGGTACCTTAACATGCCTCTCAG
>TRINITY_DN118788_c0_g1_i1
CTAATCTCCAAGCACACTTCTGTAAATGTTCACACTTGCATCAGAGTAATTCTATTTCAT
TGGTTTTAGTGTAGCGTGATGGTTTTAAACAACAGATTTCGAAATCAACTTAAGCTATCA
GATCCTCGACTTGTTGTAAAATTGCTAAAAAAAATTGGACGGATGGAAAAGTGGTTGAAG
GAACATTCATGGGTAAGAAGCCAAATAACAGCAAGTGATGTAGTGCTTATGTTAGTCACT
GGTCTGGTGAATACGAAAGAAGGGAATGAACAAAAGAGGAATGGAGAAATGGGTCCTGGT
GGAGTAGGAAATAATAAATCTTTTTTGCATGCCATACAACTCCATAAATCCAGTTCCTTA
CCTGCTGCAAAGCGGGAACGATACAATCGCAACAATATTAAAAAAAGATTCCAATCAGAA
GTTTCTTTATGCCGGAATAAGCACCAAGCAAAGTACTGCATTGTTCGTGAATTCATGCCC
TATCATCCAGGGTATCACGACATCAAAATTTTTAGTGGAAATAATTTAAATCAGAAGCGT
CAATATATAATTCCTAAAACTGACTATCCAAGTTTTGTTTCTGATGGATATATGGCAAGA
ATTTCCAAATTCGCTCATATGGAACTGAAGGAGGATCGATTAAAAATCATCAAAGCTGCC
GGAGAAACAAAAAAGATGTTGTCAATTGAAAAAGAAAGAAGAGTGGCTGAGTTTAGAAAT
GCAAAACCATCTGATGTGGAAAATGAGTCTGACCTAGTAGGAATGCTGTTAGAATCGATC
AAAGAAATTGTAAATGGATTCTCTGATGAACGATCAAGGTTGCTACGTGTACGTCAGCTA
TCAGACTTCAGGGCTTTCTCTCAGTATGTTCAAGGTGCCAAATGTCAAATAATTCGAGAG
CTACAATTTAAAGAAAATTTGATTAAACAACGTGACAGAGAAGAATATTTGAAAGAAGTA
ATTGGAGAACGGTATGACCATATCAAATATTTGAACGATAAAGAAACACAATTAAGAAAT
GAGGAGAAACGTAAAAAAAAAATATTTTTAGAGGGCCTAGTGTGCAAAATTGAAGAGTTA
CAGATTAAGGAAGGGCCTTTAATGAGAGCTCTTTACAATGAAAATTCACTAATAAGAAAT
AAAAGTCATGCTATTCGTCAGCACCGAGTTTTGCGAAGAACGCTAGAACAGCTAAATCAA
AATGATCTGTGGAGAAAAGAAATGTTAGCATGTGCAGCCAGTGTCCACAGTATTGACCAA
TTAGAGAACGAAGAAGATAGAGTTTTGAATGAAACAGAAGAACAGTATTTAAATAAGAAA
CAAAAGTATTTAGGTGAACAAAGTCAAGAAAATTACGGTATTCTATCCAAGAAACATGCT
TACTCACAATTAGTAAATGAGGAACAGCTTTACAGAAAAAATAAACAAAGATTAATTGAT
GAAGTAGTTACGATCAGGGCTCAGAATATAGTTGACTGGGCTTGGAGAAAAAATGAGCTG
AAGAGAGTGGAGAAGGAAGCAGGAATTCGTCAAGAAATGGTAGAAGGTATAGAAAAGCTT
AAAAATGATTTGTTCACCTGGAGAGCTATGGAAGTTGAAAGGGACAGAAGAGAAGCTGAA
AGAGTTACAAAGCAAAACGCAAGGGATTGTGAAATGACGAAAAGACACTTAAATGAAAAA
AAATCCAAGCAGATGCAATTACGCAAAGAAATAAAAATTCAAATAATGGCGAAAGTAGTT
AAAAAGCGTGAAGAATTCCAAATAAGACAGAAAGAAGCACTTAATACAAACTTGAGGAAC
CGTGCAATCGATGATTTTATACACAATGAGATGAGTTTTGAGCTAGAAAGGCTGGGTGTT
GATGGATTGCCAGAGGATTATATTGCATCAGTTCGAAGAAAGTTTAAAATATAAATTGAA
TAATTCCTCATCCATTTATTTTTTCTAAAAATGCATATAAGGAAAATAAAGCAAAAATAT
GGTTTACCGAAAACTATCAACATCTAGAAATAGTAATATTAAAATCAAATCAAAAATGAT
AGTTATGAGAGCG
>TRINITY_DN118788_c0_g1_i2
TTATAATTCAATGTAGTCTTGTCATATGTATAACCTCTAATCTCCAAGCACACTTCTATA
AATGTTCACACTTGCATCAAAGTAATTCTATTTCATTGGTTTTAGTGTAGCGTGATGGTT
TTAAACAACAGATTTCGAAATCAACTTAAGCTATCAGATCCTCGACTTGTTGTAAAATTG
CTAAAAAAAATTGGACGGATGGAAAAGTGGTTGAAGGAACATTCATGGGTAAGAAGCCAA
ATAACAGCAAGTGATGTAGTGCTTATGTTAGTCACTGGTCTGGTGAATACGAAAGAAGGG
AATGAACAAAAGAGGAATGGAGAAATGGGTCCTGGTGGAGTAGGAAATAATAAATCTTTT
TTGCATGCCATACAACTCCATAAATCCAGTTCCTTACCTGCTGCAAAGCGGGAACGATAC
AATCGCAACAATATTAAAAAAAGATTCCAATCAGAAGTTTCTTTATGCCGGAATAAGCAC
CAAGCAAAGTACTGCATTGTTCGTGAATTCATGCCCTATCATCCAGGGTATCACGACATC
AAAATTTTTAGTGGAAATAATTTAAATCAGAAGCGTCAATATATAATTCCTAAAACTGAC
TATCCAAGTTTTGTTTCTGATGGATATATGGCAAGAATTTCCAAATTCGCTCATATGGAA
CTGAAGGAGGATCGATTAAAAATCATCAAAGCTGCCGGAGAAACAAAAAAGATGTTGTCA
ATTGAAAAAGAAAGAAGAGTGGCTGAGTTTAGAAATGCAAAACCATCTGATGTGGAAAAT
GAGTCTGACCTAGTAGGAATGCTGTTAGAATCGATCAAAGAAATTGTAAATGGATTCTCT
GATGAACGATCAAGGTTGCTACGTGTACGTCAGCTATCAGACTTCAGGGCTTTCTCTCAG
TATGTTCAAGGTGCCAAATGTCAAATAATTCGAGAGCTACAATTTAAAGAAAATTTGATT
AAACAACGTGACAGAGAAGAATATTTGAAAGAAGTAATTGGAGAACGGTATGACCATATC
AAATATTTGAACGATAAAGAAACACAATTAAGAAATGAGGAGAAACGTAAAAAAAAAATA
TTTTTAGAGGGCCTAGTGTGCAAAATTGAAGAGTTACAGATTAAGGAAGGGCCTTTAATG
AGAGCTCTTTACAATGAAAATTCACTAATAAGAAATAAAAGTCATGCTATTCGTCAGCAC
CGAGTTTTGCGAAGAACACTAGAACAGCTAAATCAAAATGATCTGTGGAGAAAAGAAATG
TTAGCATGTGCAGCCAGTGTCCACAGTATTGACCAATTAGAGAACGAAGAAGATAGAGTT
TTGAATGAAACAGAAGAACAGTATTTAAATAAGAAACAAAAGTATTTAGGTGAACAAAGT
CAAGAAAATTACGGTATTCTATCCAAGAAACATGCTTACTCACAATTAGTAAATGAGGAA
CAGCTTTACAGAAAAAATAAACAAAGATTAATTGATGAAGTAGTTACGATCAGGGCTCAG
AATATAGTTGACTGGGCTTGGAGAAAAAATGAGCTGAAGAGAGTGGAGAAGGAAGCAGGA
ATTCGTCAAGAAATGGTAGAAGGTATAGAAAAGCTTAAAAATGATTTGTTCACCTGGAGA
GCTATGGAAGTTGAAAGGGACAGAAGAGAAGCTGAAAGAGTTACAAAGCAAAACGCAAGG
GATTGTGAAATGACGAAAAGACACTTAAATGAAAAAAAATCCAAGCAGATGCAATTACGC
AAAGAAATAAAAATTCAAATAATGGCGAAAGTAGTTAAAAAGCGTGAAGAATTCCAAATA
AGACAGAAAGAAGCACTTAATACAAACTTGAGGAACCGTGCAATCGATGATTTTATACAC
AATGAGATGAGTTTTGAGCTAGAAAGGCTGGGTGTTGATGGATTGCCAGAGGATTATATT
GCATCAGTTCGAAGAAAGTTTAAAATATAAATTGAATAATTCCTCATCCATTTATTTTTT
CTAAAAATGCATATAAGGAAAATAAAGCAAAAATATGGTTTACCGAAAACTATCAACATC
TAGAAATAGTAATATTAAAATCAAATCAAAAATGATAGTTATGAGAGCG
>TRINITY_DN117883_c4_g1_i1
GATATGTGCCCTATGCTGATATAGTAATGTTAAGATAAATTAAAGTCAGTCATATTCCGT
CTCAGGGAAGAAAATCCAGTGATACATCCTCTTAATGTATCTTGTTGCAGAGATATTTTG
TCGAGTTCTTTTCAGCGGATTCATGTAACTCAAAAGTGTTGAGTATTTACTGATTTTACA
GTTTCTCAAAAACATATCTAAACAAAATTCAAGGAATCATTACTG
>TRINITY_DN111626_c0_g1_i1
GACACAATGAGTCGGGCGTATAAGCATACAGCTTTTAGGCTCTAGCCCAAATCTCAGATG
AAAATTTTTGTTGAACAAACAATATCAGTCCAAAAACGCCTCCAATTTAAATTAACTGTG
ATGCTAATCATTCCTCTCTGATTTTATTTTTAGAAGAAAAAGCCATACAGAAAAAATATA
CAATTCATAACGGTTTAACAGAATCAACTTATAACGGTGTTGCTGCTTACCCGTACATAC
CTGAAAGACATAGATAATTAAATTCTTGACGCAAAGAAAGCGGGAGCTGGTTATCACGAA
TGTCATCTTCCACTGGATAGAAGGATTACAGGATTGCGATAACGGCTCTCTACTAGGCAA
TGCCAACAAGTAAAATTAAAGAAGAATTGTAAAATGAAGGATAAAAAGCTTTAAATATAA
CCAAGTTAATTCTTGAAATTTCAGTAACAGCTTTTTTAGAACGATCTCTTCAACTGATAT
ATTTCTTGAGGTGTGGTCTCCAGAATTAGTTCTTGTTTAGTAAAACGAATCGAATGCCCT
GGGAGTTCCCTTTGCTATGCAGTACTTATCTTGGTCTCTTT
>TRINITY_DN120356_c2_g1_i2
GTAATCGCAAACTCCTGGTCACAGAGCTCGCGGTACAAATGATCAATGGCTAGGTTGAAC
AGCTAAGGCGACAAAGTCCCGTCCTGTGGCACTGATCTCGCTAGTCGTGAGGGTTCCTAT
ATTACTCTTTATTTTATTTGTAGTTAGGAGGGCCGCATTCACATTTGTGAGGTCGGATGA
CACACCTCTTGGCTCCAGCGAGCTCACTATGTGTCCATGACCAACGTTGTCAAAAGCACC
AATCACGTCCAG
>TRINITY_DN120350_c0_g1_i4
TCTCAAGGTTCTGAATGCTCTAATTGATATGACAACTAAAGATCTCACGTCATATGAAAG
AATTAGATTTGAAGCAATGGTAACAATACACGTACATCAAAGGGATATATTTAACGATTT
AATTACGTTTGGAATCACTAGTTGCGAAGATTTCGAGTGGTTAAAACAGGAGCGATTTTA
CTTCATTCAAAAATTGTATGAATGTATGGTTTGTATAACAGATATTACTTTTTCCTATCA
AAACGAATATTTAGGGTGTACAGATAGATTAGTCATTACACCTTTAACAGATAGATGCTA
TATTACACTTGCCCAAGCTATAGGAATGGCAATGGGAGGTGCTCCTGCCGGACCGGCTGG
AACTGGAAAAACAGAAACTACCAAAGATATGGGGAAATCATTAGGAAAATTCGTCATAGT
TTTTAACTGTTCTGATCAAATAGATTGCCGATCCTTAGCTAGAACCTTCAAAGGCTTGGC
AATGTCGGGCAGTTGGGGATGCTTTGATGAATTTAATCGTATTGAATTACCAGTGTTGTC
CGTAGCAGCTCAGCAGATAGGCTGCGTATTGAAAGCTAGAAAAGAAGATGCTAA
>TRINITY_DN115471_c0_g1_i1
CCTCAGGTGACTTTCAGAACTTCTGTACTTTTATTTGTGCTCGGAAGATGCATCAAACAA
ATGAATCAATGTTATTGATACCAACTATGTACCTTGGGTTATCCCGTAATGTAAAGGGAA
ACGGTGAATTTATTTCTGATGAATCAACTATTCATGTTTCTGGGAGACTATTGGTTCAGT
ACAACATTATGTCAAAAAGTCAAAAACTGATCAAACACCCAACCTCAAGTTGTAAAATAA
ATATGATGAGTGTCTGTGCAAAAAAGTGTCATCTAGTGATTGCTGAAAAAGGGATGAAGC
CGTCATTGTCTATTTATAGTCTTACCAATTACAGAAGGCTGGTTGTCCTAGGAAATCCTA
TTCGTTCAAGTACTTTCAAAAAGTTTTCCTTAGTATATTTCATAATGGAAGATAAGAATA
TAATTGCTTTGACGGGGAAACCTGATTGGATGATAATCACTTTTGAATGGGAAGTAGCTA
GAGTTTTAGTTGTTACCCGAGCCTGCTATTCTAATTTCATTGCTAGTATAACAGATGTTT
TGGTAAATCCGAAAGATAATTCAGTTATTTCAATAGTCGGAGAAGGGACTTTTCGATACA
TGAATTTTTTGGGAGGATCATGGAGACAATTTGGCTTTCATAAAGCTTATGGTACCTACA
TTACTGCAGCATGCTGGGTGAACGCTGAGAGGATTTTGGTAGGAACACATAGTAGACAAC
TTATGTTGTTTAGTTATACCGCTCTTCTCGCTGTTTATGATGCACTTTCAGTTACAGTTA
TAGATATGCATTTAATGAGCTCAGGTCCAAATTGTTTTTCATTGTACAAGAAACTAGAAA
CAGGGGCTGGTGTAAAATTAATGAAGCAATCTCGTGAGTGTTTAGTTTATTCTTGTAAAC
GTGGATCTGTTCATGTATTTACTAAAAAATACTACGAAGAAAAGGAAGGATCAATGACAA
GCAAGGACAAAAAACGGAAAATATGTCACAGTTACGAAAGGTTACACTTGCTGAAACTAC
CTTCTTTATCAACATGCTATCTTGTCAACAGGTTTTCAATGCTGCTAAATATTAGCATCA
GTGAGAAAGGAGATCTAATTATCTGCACTACTAGTAGCGGCCAATTATTCATTGCACCAA
TCGTTCCTAATAATAAAAAAATAAACAGTTTAAAGTTTCGTTTAATAAGTTCAGGCTTCA
ATAAGAAAGAAGTTACTTGCGTTGCGTCCTGCATATGGAGATCTTTATTTCTAGCATGTG
CAAATGATAAGAAACTCAAGCTTTATGATTACTACAGGAACGATGTCTGCATTATTAAGC
AGTTTAAAAGTGATATAATTTTTATATCGTTACATCCTACAGGATCATTTGGCATACTAG
GTTTTTGTGAAAAGATGACATTTTTTTCAATGCGAGGAGTTACTTTTCAACCATTACACT
GCATAGACAAAAAAAATAGTAGACTCTGTGAGTTTTCTTCTGAGGGCAGTATTTTCGCTG
TAGTGTTGGATTTTAGTATTATTGTATATGAATCGGCTAGGCTAATACCACTTTATGAAA
TATTGGAAGTTTTTGCAGGTACTATTGCACAGGTTATATTTGATCCATCACATGACTTTA
TTTGGATTCATATGCTTGGTGATGTCATAAGCAGAGTAAATATAAATGATGGGAGCACAG
ATTTCATCATGAAGATTCAAGATACAGTTGGATTCGTAATGGATAGAGAATTTAATTATT
TCTACACGATTAGCAGTGGGGGTGTTTTATCAGCTGTGGAAATTAGTACAGGGAGTATTT
CCTGGGCGAGACATCTTGACAAAGGATCCCCTATTCATGTATGTCTTTCTGATATTGACT
GCTGCTTATTTATTGGTATGGAAAGAGGTTCAGTCTGGTTGGTGGAGTATCCTTTTTTTA
AAAGTTCTTTGCGTGCGACTTATAGAGTGCATCGCGGATTTCTGAGAAAAATGACATTAT
CAAAAGATGCCTCTCATCTCATAACATCAGATAGTGATGGTGTAACATGTATATGGAAAG
TTGTAAGAAAAAATGCTGAAAATAATAAACTAATCAGTTTCATAAAACAAAAATGCACAT
TTAATGAAGTAGTACCTGAATATATAAACAAAATTCAATATATTGTAAATATCGAAAATA
AAATGCTGTCTTATCCAGTAATTAGCACGTTTTATCGGGGGCTACGTAAACAAAAATGGG
AAAGATTTTCATCAATGAATACAATATCACTTTGTCAAAGTTCTGGAAAAGTCGGGTTAT
ATTTTCCAAAATATGTTTGCAAATCTTCTTATTATTATGAAAAATTTAGATACGCGTGTA
TTGAGACAGTGAGAGCATCCCTAGTTGATATTTTTGAGCTATACTCTGTCTTTGAAGGAG
CACTAGAATTTTCAAACAAAAAAAAAGCAATTGTAAAAAAGAAGGAACTTGATTTTGAAA
CTAAAATAAATCAGTTATGTCCCCTGGTGGACTTTCACTTGCATATATATTCAGTATATG
CAGACATTGTAATGCAGCAAATGTTATTTATCACACAACAATGCAATAACAGATTAACGT
CTATACTGAGACTCCAAAAGTTCGTTCACATGGCATTAATGGGACAAAGAAATAAGATAT
TTGGAAAAGGATTACAAACTAACAGGCATATTTTGTATGGATATTTAAAAAGAATTAACT
TGAAACATGTAGACAATTTGCTTAATGATTTTTCTTGTGCATTTCAGAACAAAAAAATAA
AAAATATTATTGAAACTAACATGTTGATATTAAAAATGTTTAATTTGCAAATGATGGACG
GTGGAGATTCTTGTGAAAATCAGGAGGAAGAAGTCCTTATTCCGAGCTATGATCCACAGA
ACAATATAGTTTATAACCTTGCAAGATATGCATTTACTAAATTGAGTGGAAAGATTCAGA
AAAATATTTGCAGCCAAA
>TRINITY_DN116079_c4_g1_i2
CTTACTAGTACATCATTTTTCAATATAGTACCCTTGCTTTTCAATGCACTTTGTCCATTG
TTGTACAAGCTTCATGATGCCCTCATAAAAGAAGGTTTTCGATTGAGCTGCGAGCCAGGA
ATGCAATGCTTCGTCTGAGGTAAATCGACAGCCCCTCAATACCTCTTTGAGTGGACCAAA
CAAGTGATAGTCAGAAGGGGCAAGATCAGAACTATGTGGAGGATGAGCCAATTTTTTTTT
CGCATTTGTTTATGCGACTGTGTGAGTTGTTTTAGGACTCATCTTGCACAAATTTTATGA
AACCCAAGTCTGATGTGGATGATTTCGTAGACAGAACCATGACTATTTGCAGACGGTGTG
TCACTTTGTCAATAGTTACTCGTTTGTCTAAGAGCACCATTTCATAAGAACGCTCAATGT
TTTTTCATTTGAAAATGAAAAATAGTTTATTATTCTGGGACAAGGTCCCTTTAAAACAAT
TACTAAGGAAATTT
>TRINITY_DN117157_c3_g1_i8
CTTATGCGCAGGCGCCCTTCTAAAGACAGTTACATAATCAGTTTACCGAATGATAGTGGT
ATCAATTCAGATTGCCTTCTCTGTCAAGTGAAGTGAATGTTAAATTTCATACTTTACTGG
ATTACTTGTTAGACAATATTTGTTGGTTCGTTTTTTTAAAAATTATAACAACAAATCACG
GTGCCTGACCGGGGGTTTTGATATGATTTCTCTTATCACGCTTAAAA
>TRINITY_DN117119_c0_g1_i11
GTGTTATTCTCAACACATATGCTCCAAGCATGGCTCTTACAACTGGTGTTATTCTCAACA
CATATGCTCCAAGCATGGCTCTTACAACTGGTGTTATTCTCAACACATATGCTTCAAGCA
TGGCTCTTACAGCTGGTTTTATTCTCGGCACATATGCTTCAAACATGGCTCTTACAGCTG
GTGTTATTCTCGGCACATATGCTTCAAACATGGCTCTTACAG
>TRINITY_DN117119_c0_g1_i13
TTATTCTCGGCACATATGCTTCACACATGGCTCCTACAGCTGATGTTATTCTCGGCAAAT
ATGCTTCAAACATGGCTCCTTCAGCTGATGTTATTCTCGGCACATATGCTTCAAACATGG
CTCTTACAGCTGGTGTTATTCACAGCATATATGCTTCAAACATGGCTCCTCCAGCTGGTT
TTATTTTCGGCACAAATGCTTCAAAAATGGCTCCTACAGCTGGTGTTATTGTCGGTACAT
ATGCTTCAAACATGGCTCCTACAGCTGGTGTTATTCTCGGCACATATGCTTCACACATGG
CTCCTACAGCTGGTGTTATTCGCAGTAAATATGCTTC
>TRINITY_DN117119_c0_g1_i18
CGGCACATATCCTTCACACATGGCTCCTACAGCTGGTGTTATTCGCAGTAAATATGCTTC
ATACATGGCTCCTACAGCTGATGTTATTCTCGGCACATATGCTTCATACATGGCTCCTAC
AGCTGATGTTATTCTCGGCACATATGCTTCACACATGGCTCCTACAGCTGATGTTATTCT
CGGCACATATCCTTCACACATGGCTCCTACAGCTGGTGTTATTCGCAGTAAATATGCTTC
ATACATGGCTCC
>TRINITY_DN117119_c0_g1_i22
ACAGCTGGTGTTATTCTCGGCACATATGCTTCACACATGGCTCCTACAGCTGATGTTATT
CTCGGCACATATGCTTCATACATGGCTCCTACAGCTGATGTTATTCTCGGCACATATGCT
TCACACATGGCTCCTACAGCTGATGTTATTCTCGGCACATATCCTTCACACATGGCTCCT
ACAGCTGGTGTTATTCGCAGTAAATATGCTTCATACATGGCTCC
>TRINITY_DN116790_c2_g1_i3
TAAACTGTTCGTCTTATTGGTTCTGGTTCTGGCAGTCATCATTATTTTCTTTCTGGAGAT
ATCTGCTCACTTCATCCCACTCACCATGCTTCTGCACATTCCGAGCATCAAGGAGAAGTT
CTTAAACCGAGAGAGGCTTCTGATAACGTGATGATCAATAATTCAACCACGGCCGATCCA
GTCAACCTAACGATTCCAATAAACGTGTTCACAATTATGTTTTTTGTTTCAGCTACATTG
GTAATAATCGGTATTCTAGTAAGTCTTTGCTGGCTGCTGAAGGAAGAAATGGGCGTAAAG
AAAAAAAAGCTGAGGCTCCACCACCATATGAAAGAGTCTGCCATGTTTGAACTTCAATAA
GTTCAATAAGTTTGATACATTTAT
>TRINITY_DN114709_c0_g1_i1
AAATTTTCTGATACTCTAATGAAAACTATAAAGATCTTCCAAGTTACTTACTATCAAAAT
ATGTATCTCACTTTTTCACCATCTTTTGAGGATTCCTCACTTATTATGAAGCATATAAAT
ATCTAAAAAAAGGATGTTTTCATGTTCTTATCAAACAACATAAGACTATATCTTCTTTCT
TCAGCAATTATAATGATGAAATAATTGGGTTTCACAGTTTCAATAATTGAAATTTCCAAC
TCTAAAAACATAAATACTTCGAGAAAAGTTAAAATTGTGTCATCTCTTATTTATTTTTAT
ATTATACGTATTATAAATTTTCAGCTACTGATTCTAAAATTGTAAGGACCAAGAATGTTA
AAAAAAAAAAGCTAATATAATTTACTCACTATGAGAAACAGTCTTTTTTCTTCAATTATG
AGTA
>TRINITY_DN114709_c0_g1_i2
CTGGTTCTAAAATTATTAGACTAAGAGTGTTTAAAACAAACTCTTTTTTCTTCAATTATG
AGTAATTAGTAAACAAATAATAAATTATTTTTAATAATCATTACCACTTATATATGAATG
AAAAAAAAAAAAAGGTTCAGATACTCTAATCAAAAATATAAAGATCTTCCAAGTTCCTTA
CGATCAAAATATGTATCTAACTTTTTCACCATCTTTTGAGGATTCCTCACTTATTATGAA
GCATATAAATATCTAAAAAAAGGATGTTTTCATGTTCTTATCAAACAAC
>TRINITY_DN114709_c0_g1_i3
AAATTTTCTGATACTCTAATGAAAACTATAAAGATCTTCCAAGTTATACTATCAAAATAT
GTATCTCACTTTTTCACCATCTTTTGGGGATTCCTCACTTATTACAAAGAATATAAATAT
CTACAAAAAGGATGTTTTCATGTTCTTATCAAACAACATAAGACTATATCTTCTTTCTTC
AGCAATTATAATGATCAAATAATTGGGCTTCACAGTTTCAATCAAAGAAATTTACATGAA
ATTGAAATTTCCAACACTAAAAACATAAATACTTCCAGAAAAGTTAAAATTGTGTAATCT
CTTATTTATGTTTACATTATAGGCATTATAA
>TRINITY_DN114709_c0_g1_i4
CTATAAAGATCTTCCAAGTTACTTACTATCAAAATATGTATCTCACTTTTTCACCATCTT
TTGGGGATTCCTCACTTATTACAAAGAATATAAATATCTACAAAAAGGATGTTTTCATGT
TCTTATCAAACAACATAAGACTATATCTTCTTTCTTCAGCAATTATAATGATCAAATAAT
TGGGCTTCACAGTTTCAATCAAAGAAATTTTCTGATACTCTAATGAAAACTATAAAGATC
TTCCAAGTTACTGACAAAATATGAATCTCACTTTTTCACTATCTTTTGAGGATTCCTCAC
TTATTATGAAGCATATAAATATCTAAAAAAAGGATGTTTTCATGTTCTTATCAAACAACA
TAAGACTATATCTTCTTTCTTCAGCAATTATAATGATGAAATAATTGGGTTTCACAGTTT
CAATAATTGAAATTTCCAACTCTAAAAACATAAATACTTCGAGAAAAGTTAAAATTGTGT
CATCTCTTATTTATTTTTATATTATACGTATTATAAATTTTCAGCTACTGATTCTAAAAT
TGTAAGGACCAAGAATGTTAAAAAAAAAAAGCTAATATAATTTACTCACTATGAGAAACA
GTCTTTTTTCTTCAATTATGAGTAATTAGTAAACAAATAATAAATTATTTTTAATAAT
>TRINITY_DN114709_c0_g1_i5
CCCCTTACTATTAAAATATGTATCTCACTTTTTCACCATCTTTTGAGGATTCCTCGCTTA
TTGCGAAGAATATAAATATCTAAAAAAAGATGTTTTCATGTTCTTATCAAACAACATAAG
ACTATATCTTCTTTCTTCAGCAATTATAATGATGAAATAATTGGGTTTCACAGTTTCAAT
CAAACAAATTTTCTGATACTCTAATGAAAACTATAAAGATCTTCCAAGTTACTGACAAAA
TATGAATCTCACTTTTTCACCATCTTTTGAGGATTCCTCACTTATTATGAAGCATATAAA
TATCTAAAAAAAGGATGTTTTCATGTTCTTATCAAACAACATAAGACTATATCTTCTTTC
TTCAGCAATTATAATGATGAAATAATTGGGTTTCACAGTTTCAATAATTGAAATTTCCAA
CTCTAAAAACATAAATACTTCGAGAAAAGTTAAAATTGTGTCATCTCTTATTTATTTTTA
TATTATACGTATTATAAATTTTCAGCTACTGATTCTAAAATTGTAAGGACCAAGAATGTT
AAAAAAAAAAAGCTAATATAATTTACTCACTATGAGAAACAGTCTTTTTTCTTCAATTAT
GAGTA
>TRINITY_DN114709_c0_g1_i6
AAAAATATAAAGATATTCCAAGATCCTTACTAAAAAAATATGTATCTCACTTTTTCACCA
TCTTTTGAGGATTCCTCGCTTATTGCGAAGAATATAAATATCTAAAAAAAGATGTTTTCA
TGTTCTTATCAAACAACATAAGACTATATCTTCTTTCTTCAGCAATTATAATGATCAAAT
AATTGGGCTTCACAGTTTCAATCAAAGAAATTTACATGAAATTGAAATTTCCAACACTAA
AAACATAAATACTTCCAGAAAAGTTAAAATTGTGTAATCTCTTATTTATGTTTACATTAT
AGGCATTATAA
>TRINITY_DN114709_c0_g1_i7
GTTTATTTTTATATTATACGCATTTTAAATTTTCAGCAACTGATTCTAAAATTGTAAGGA
CAAAGAATGTTTAAAAAAAAACTAATATAATTCACTCACTATGAGAAACAGTATAATATC
TTCTTTCTTCAATTATAAGTAATTAGTAAACTAATAATAAATTATTTTTAATAATCATTA
CCACTTATATATGAATGAAAAAAAAAAAAAGGTTCAGATACTCTAATCAAAAATATAAAG
ATCTTCCAAGTTCCTTACGATCAAAATATGTATCTAACTTTTTCACTATCTTTTGAGGAT
TCCTCACTTA
>TRINITY_DN114709_c0_g1_i8
AAATTTTCTGATACTCTAATGAAAACTATAAAGATCTTCCAAGTTATACTATCAAAATAT
GTATCTCACTTTTTCACCATCTTTTGGGGATTCCTCACTTATTACAAAGAATATAAATAT
CTACAAAAAGGATGTTTTCATGTTCTTATCAAACAACATAAGACTATATCTTCTTTCTTC
AGCAATTATAATGATGAAATAATTGGGTTTCACAGTTTCAATCAAACAAATTTTCTGATA
CTCTAATGAAAACTATAAAGATCTTCCAAGTTACTGACAAAATATGAATCTCACTTTTTC
ACTATCTTTTGAGGATTCCTCACTTATTATGAAGCATATAAATATCTAAAAAAAGGATGT
TTTCATGTTCTTATCAAACAACATAAGACTATATCTTCTTTCTTCAGCAATTATAATGAT
GAAATAATTGGGTTTCACAGTTTCAATAATTGAAATTTCCAACATATCAAAATATGTATC
TCACTTTTTCACCATCTTTTGGGGATTCCTCACTTATTACAAAGAATATAAATATCTACA
AAAAGGATGTTTTCATGTTCTT
>TRINITY_DN114709_c0_g1_i9
CCCCTTACTATTAAAATATGTATCTCACTTTTTCACCATCTTTTGAGGATTCCTCGCTTA
TTGCGAAGAATATAAATATCTAAAAAAAGATGTTTTCATGTTCTTATCAAACAACATAAG
ACTATATCTTCTTTCTTCAGCAATTATAATGATGAAATAATTGGGTTTCACAGTTTCAAT
CAAACAAATTTTCTGATACTCTAATGAAAACTATAAAGATCTTCCAAGTTACTGACAAAA
TATGAATCTCACTTTTTCACCATCTTTTGAGGATTCCTCACTTATTATGAAGCATATAAA
TATCTAAAAAAAGGATGTTTTCATGTTCTTATCAAACAACATAAGACTATATCTTCTTTC
TTCAGCAATTATAATGATGAAATAATTGGGTTTCACAGTTTCAATAATTGAAATTTCCAA
CATATCAAAATATGTATCTCACTTTTTCACCATCTTTTGGGGATTCCTCACTTATTACAA
AGAATATAAATATCTACAAAAAGGATGTTTTCATGTTCTT
>TRINITY_DN114788_c0_g1_i1
AATGGACAATGGCTGCCCTGATACTGTAAGAAGATGAAAAATAATTCCTTTTCCTGGTAA
GGGACAGAGGGCTCATTCCGAATGAAGTCAAGAAGTAGGCCATGGATAGAGAAGTGTTTA
AGAAATGGACAATGGCTGCCCTGATATTGTAAGAAGATGAAAAATAATTCCTTTTCCTGG
TAAGGGACAGAGGGCTCATTCCGAATGAAGTCAAGAAGTAGGCCATGGATAGAGAAGTGT
TTAAGAAATGGACAATGGCTGCCCTGATACTGTAAGAAGATGAAAAATAATTCCTTTTCC
TGGTAAGGGACAGAGGGCTCATTCCGAATGAAGTCAAGAAGAAGGCCATGGA
>TRINITY_DN114788_c0_g1_i2
ATTGATTTTAATTTGCTGTCTATAAAATTTAAAAAGAATAATAGAATTAATGTGGTTTAG
CCATTTACAAATAATTCGCATAAATAAACAACCAAAAAATATATGATAAAAAAAAAGAAA
GAAAATGACCAACCACTTAGATAACCAAGAAAAAGTGGTTGGACCACATATTAGACCTGG
TAAGGGACAGAGGGTTCACTCCGAATGAAGTCAAGAAGTAGGCCATGGATAGAGAAGTGT
TTAAGAAATGGACAATGGCTGCCCTGATATTGTAAGAAGATGAAAAATAATTCCTTTTCC
TGGTAAGGGACAGAGGGCTCATTCCGAATGAAGTCAAGAAGTAGGCCATGGATAGAGAAG
TGTTTAAGAAATGGACAATGGCTGCCCTGATACTGTAAGAAGATGAAAAATAATTCCTTT
TCCTGGTAAGGGACAGAGGGCTCATTCCGAATGAAGTCAAGAAGAAGGCCATGGA
>TRINITY_DN120149_c5_g2_i1
GATTCTCACTTAGCCAGGTTCCACTGTACTACACAATATTACAATCATTCATCTAGATTT
GTTTGTAAACCATTGGTCATTACGTTTTAATTTCATTACGGTTTTATTACCGAAAAATAG
TCTTTAAAATCCTATAATGGATATATATTACCTAGCTGTTTCCCGGCTTTTATTTGTAAA
ATAAATAGTTTTGGGAACAGGTTCATTTAATAAACCTTTATTTTCTTATTGCAAAAAGCT
CTTAACCATTAGAATATCCATCTCAAAATTAGATGACTAACTACGGACAATTTTGGGATG
TTAAAAGTATTAGAATTTGATCTTTTTGCAACGAATACCCGACACCTATGTGATTGCGAC
ATATACGGCCACATATTCGTCGCCGAGAGAAATATGTGTTCATTTTATGGTTTGATACAG
ATACTTTCCTAAGTTTAAACATGTGCAAATCTCCAAGTTATTTTTTAATAAACAAAACAT
TAGTTGTATTTTCTGAAAGTGAATTCGTGGAAGACGAAAACCGTTTTTAATTCGATTAAA
ACGTACGTAAGGAAATATGGATTTATTTTGATTCCTTTTAATCATGATAATTAAATAGCC
TTATTTCAGAATTAAATACCGAAAGATAAATTATTTATTTTTAAACGGTTTTATTTAGCT
CACCCCGTTTGTTTTATTT
>TRINITY_DN122629_c2_g1_i1
GTATAATACAAAATCCTTTTCCATCCTTTCTACCAATATTACTATGTTGTAACCTAACTG
TGGTGTTTATTTATTGTAATAGTAAATAATATTATTTACCTTAATATTTAACATCTAGAT
GTTAGTATCTACAAGTATATACAATACCTTAAGCTTAAAAATGCACTGTGTAATGCTTAA
TACGTTTCTTAAAAATTTAATGTTAATTTATATCAAAGCTATGGCTAAGATTGACTATAA
AGCCTTAAGATTATTACGGATCATTATGAAATTAGCTCTTACCGACTATATTATATCAAC
ATAAAGCCCTCCTTACACCACCAATGTTATTGAACATGATACATAGAGGTGTAGCACACG
TGTCAGCATTATTGC
>TRINITY_DN120791_c4_g3_i1
AAGGAATTACATGTGGAAAGAGGTAGTAACCATTTAGCAGAATGTATCATGTATGGAGGA
AAAAAAGTTATTTTCAATTCTTCTAATATTTTGAAATTCATTGCCAATCTAAGACCTAAA
GAAATGAAAAGATTTTTCAGTTATTTATTGAAATCATTAAAGAACATCCGATTACTTATA
AATGATGTAATGATTGTTCAACCGGATGAGCGAATTGATTCTGATGTTTCTGAAGTTTCA
TATTCATCTCAAGTAATGCATCTGAAAAATCTTAAGAAAGATAATCTTAGAAAAAGAATA
AGAAATTCATTACTGATGATTAAATCAGATAAAGAAGCATTTCTAAAATGTGTAATAAAG
AGAGCGCTAAGAATATTTCCTGAAAATGAATTAGAAGAACGGTTACATAAATATTTATTA
GCGGAAACAGAATCGAAATTATCTCCACTTTATCTGGCAATGATAGATCAGGAGCTCTGT
TCTTTGTTTTTAAATGAACCTAAATATTCCAAATTATTTTATGGTCCGTTTTCTGAAGAT
CTATATGAAAAACTCATGGGTATGATGCTACAAGATCCATATATTTCAGGAAGACATAAT
AGCAAAGGAATAGATAGTAAAACGAGTAATAATTTGTTTAAAGTTAATAAAATCAAAGAA
GGCGGTGTAGTGGAAAGAAAAAATATAATGTCAGATATGATGAGTTGTAAAAGTTCCGAA
AATTCCGACTCGATTTCATCATCTGATATTGATAGGACAACGAATGGCTTAATAGATTTT
TTTCCAGATGGATTAGAAGTACCAAAAAACATAAAATTCTGTGTTTCCGAACCCGCAACT
CCTTTCTCAGATAGCTCGGAAAATTCAGTCGTAATGGGGTGTGGTGATGAAATCGCAGTT
GATGAAAAAGATCGAAAGGCATGGTTAAATACATACCATTATATGCGAAGAGAGAGCATC
TTATGTGTGTCTGCTAAACGGGAAAGAAAAAATCATTATTTCGGGTTACTAATGAAATTG
TTTGGGCCTGTTGAAGCATTGGAAACAATACATAAATCGAATAAGCCTGAAGTGAATTCT
ATTTCGTTTAAAGAGGAAAAGTTTAAAATAGATCCAATACGCATATCTCATCTAGTTCGA
AAGAACGTCATAGATAATCATATTTCTGCATCATTTGGCACGTTAAATTCTCGTAATGTA
GCAGTGAAATGTTATGAAAATCAAAACACCCCATTATTAGCTCATAAGAGTTATCGTCGC
GGAGAGATGGACACATTTAAAAATATTGATGTTTCTTTTTATCGATGGAAGAGGATAGTA
AATGCAGAAGAAGGTTGCGCGTACATAAGATTCCTAAATTTAGAAGATCGTTCTAACCAT
AAATTTATCTTAGAACGTCTGTGGACAGACTTGCTTTATAACTTAATACTAGGTAGACAC
CAGAGTTCAAAAAGGATGGTTATACCTAAGGATACAGGTTGCTGGAAGATTCTTCCTAAT
AGGATCTTACAAAACAAAATGAAAAAGATGAATGACATGCAAATTCCGAATAATTCAGAT
AAATGCTTGCAGCATTCCTCTAGTTTTATTAATAATAAACACAAAAGGACAATATCACAT
AATTTAAAAGGTGTACACGTCTTTAAACCATTGAAGAACTTCAATGACACTCATGAAGTT
GAATTATTATTTGGGAGACATGTTACTGATAAATCAACAAACAATATACCACAACCCTGC
GATCTTGACGGGAATGTTTCCAAGAAAGAAAAGTTGCATAGAATACTTGTTGAGGATTTT
ATAGGAAACTGTTATTCACGTTCATGGCGAAACAGAAGTAAAAATTTTTCCAACAAACCA
AAAATTTATGGGATTCCAGGCCCCATTAACTTCAAGTGTGCATTCAATCATTCACATTTG
TTTGCATGCAATGGAAAATCTAAAATTAAAATAAAAGACACTATTTTCTGTTCCAAACAT
ACTCGATTTCTTCCACCTCGAGTTTTAGCTCGGAGAGAGGAACAAAAACAACTATGTAGC
TTTCATAATAATATTTATGATTTTAAACAAGATAGGTTTAGTAATTTAAAAAAAAATAAT
TTAAAATTATCGGGATTAGTGTTACTCCACGGAGGGCAAACTTATAATACTAATAAATGT
GAAATTCGTGGCAAAAATGAAAAGTATCAAAACAATGATTACAGCGATTTTTTACCGAAA
TTCAGGATCCTTAATGAAGTAGAAAAGCTTTGGGAGAGAAAGAAACGATGGTGTGTAGAA
GAATTTAACTTTTATCATTGGGCGTTTACTTTCCCAGTTGGAAGTGCTGCAATGGGGGAT
TTCGATAAGAAAGTCAAGGAATACTTGGTGAAAGTTGGACTGCCTCTGTTTTCGTAGGAA
AAAATGTTTTCAAAAATTAAATTTCCTTACACTGATGAGATGTCTTCGTCTATGATAGAC
CATGGTGAAGATAAGAATTTGC
>TRINITY_DN120784_c0_g1_i2
TGATCACACACCTATCTCTGGTTAACGGAGAACGTTGTGAACACTGTGGTTAACAGAGAA
CGTTTGTGAACATTGCGATTAACATATTATAAGGGATAGAGTTCAATAACACTATTAACG
CACATCGGGCATATACTACACCTCGTGTAGTGAGGGGTATTCCGTGATATCTTCAGCAAT
TCGCGTTGAAACTATAAGAGACGAGCCGAGAATGGTGGGAGGCGAGAGGCAGCGTGCCTA
CAGGTATGGCATGAC
>TRINITY_DN120413_c2_g3_i2
CCACCCTGCAGAAGTGCTGCCCATACAGTCAGTTCATATTTTTAACAAAAATGATTCCTA
TTGGACAACTGGATCTCACTGCACATGGACGGTTCTGTGCCAAGATCCAACATGGCCAAT
GATTTCCTCAGGTGTTAACATCTAAAAACTACTCGTACTAAAATACTTTGTTTAGGGATG
AAAAATAGCTGTAGAATTGGGCCTACAAAAGAAATAGCTTTGAACACTGTCTATCAAG
>TRINITY_DN121746_c6_g1_i3
GATGGGCGGGGCATGTGGCTCGAAGCAATCCATCAGGACGCCTCTACACAACAATGAATG
CCAGCAGCATAGTAGTTAAGAGCCATGTGGGAGGCCAAAACCAAATGGATAGAGAGAATC
AACAAAGAGCTGTATGCAGTAAAGCAGTAGCCCAAGAGAGGCTGGTTCGGGCGGCCAAAG
AGCTACAAAGTCTGTAGAACCAAACAAAAAAAAAAAAAGCTCTAAA
>TRINITY_DN121760_c0_g4_i1
ATTCTTGCAACATTATTAATTGGAATGAATGCATTTCGAATTTCATTTTCATTCCTTTCG
GACGCTTCATTTTTAGACAATTCGGGCACACTAAGTCGTACTAACTCCTGGTCACTAATT
TGGGCATTGTCGTCAATACGTACATCTTTGTAAAGCGGGTTATTTCTGATTAACCATCTT
AAAGCACTATAGACTTTTTCGCGACATATTGTGAATTCCCTGGTGATGTTCGAATTTTCT
AATCGTTCGGTTACTACCATACAATAATGCCTACCTGGCTTGCCGATCTAGGTAGCATAC
TAGGCAGTCTTTCACTGACTTCAAAGATATCTTGGGCAAATAAAACTGCCTGTCCGCGAA
AACCGTACTGCCCATAGAGGCCACTAAATTTCACGATTTTAACAAAGGGAATAATTCTGC
ACAGCAAACGTTGTTCCGCCTGTGTCAATGTTTGAATAACGTCTGGTATAGAACCTGGAT
CCAGATTATTCCAGTAAGCTTTTGGTGGTGCTGTTGTTTTATTACTAG
>TRINITY_DN133571_c0_g1_i1
AATAAATGTATTACTATATAAAACAGAGTGGAAGAATGGTTTAGGTGTCATATGAATGAA
TAGCCCATATTAGGAGAAGCCTTACCACCGCTCCGCTCCCTTCTCTGTGTTAATGAGCGA
ATGTTGATTACTGCAACTGTTGCTCGGCTCTCGGTTTCATCCAGGTTCATGGATGGGCAA
ATAATGAAGACTATGAAATCACGCGATCCTGACGTCCCTTTAGTGTTAGATCAGTAGAGA
TGGGGTTAGTCAGGTTATGACGTGCCATTTGTAACATATGATGTTGT
>TRINITY_DN119394_c2_g1_i1
GAAATTTATAATACTAGTAGCCATGGTGGCATTTGCAGCTACATCGCCTGCTATTGAGGA
ACAATGGACCTCATTCAAGAGAAAGCACGGAAAATCTTATCACAGCAATGAAGAGGAACA
ACTTAGAATGGCGATTTTTTCGAAAACTCTGAAAACGATCCAGGAACATAACGCCAAATA
TGATGCTGGACTTTCAACTTATTATTTGGAGATGAACCACTTCGGGGATATGCTCCCAGA
AGAAGTGACTCTGTCAGGATTCAACAGAACAGGAGACCCGAAGCAAGTACCAAACTTCTC
GTTCCTACCTCCCGCAAATGTTAAAATCGCTGAATCAGTTGACTGGAGGCAGTTGGGTGC
AGTTACTCCTGTTAAAACCCAAGGTGGCTGTAGATCTTGTTGGGCATTCAGCACCACTGG
AGCCATAGAAGCTCAACTTTTCAGAAAGACTGGAAAACTCGTATCTCTCAGCGAACAGCA
GCTTGTGGAT
>TRINITY_DN119896_c1_g1_i4
AACTGTATCGCTGATCGCACTTGATGGGGTGGGGACACCAGGACTATGTAACTGATCACG
GCATGGAACTGTCTCACTTCTGGAACTTGTGCTTCGTGTTTTTTCAGCATTTGCTTTTTC
CTCTATTCCTCTCCCATCTACTTGAGTAACTATCCTATTTTCTATGGCCGAACTACCTTT
TTTGTGTAAACCTTAAACAATCCCATCATATAAAATATTTTTTCCAGGGATGTCTGCTAT
TGAATCTGGTAGAGGTGGCTGATCTCTAGGTCGTCTTTTGCATGCAATATCACCAAACTT
TATCCACTTTTCACTTTTCACTATAATCCTTATTACTCACAATAGAAATTTTCAGACGAT
TTAAACAGAATATTTATACCCCTGTCATTGAAACTAAGATGTATCCATTCCCGTTACCAC
ATTCTTTCCCAAATTTCTCCAGATTTTGGCAAACAGTAATTGTGAAATTTTAACCTTTGA
CCTTTCTACTCTATTTATATCTGCTGGCATGGATTTCGCTTTGATTGCGCCTTAAAAGGT
CTGGTGCCAAAGGAAGGGACGTTACCGGTGCAGGGAGATACCCCTTCGGTAGGTTTTTTT
TTTATCGTATTTCCATAACGAAATTGGGCAAACTAATTTCTAACAGTTTAACAATATTGC
>TRINITY_DN117068_c0_g1_i4
CAATTCTCCTCGGTTTAGGCCTCAGCGCAGTGGTTCTAGGCACAGCCTTCGCCTTCCCCG
ATGGTGACCATGGTCATGGAGGTTATGGTGGTGGGCACGGCGGACATGGAGGACATGGAT
CAGACGTCGACTTTCATGTAAGTTAATGTCAGGATGCTGGATGGTAACACTTGTAAACCT
TTCTTCATCTCAACCAATATGGATCTATTGTGAATACTAGTCGTCTAGAGATCCAAAAAT
TCCATGTTTCTTAAGAAGCACATTTGTAATATCATAAAGGTTAAAAATTCCCTTCAATAA
TCTGAAAGTAGATCCAGAGGTACTGATCACCTCATATCCTAATTTTAGTATAGTAATACC
ATATGATAACCATAGGTGTATATACTGTGTGTAACTCTCCAAA
>TRINITY_DN118014_c0_g2_i1
GCTGCCTAATATTGGTCGCTCACTAAGTTTTCTGGTCTGATATTTACTCCGCACGATTCC
TCCTATTCGCTTCTTTCTTTTGCGAAGCGTATGCAAACAAAACACACGTGCTCCACTGTT
TCCTCGACCGCAAATCATGCAGAGCATTCTGCTGTCTTGTCCAATTTTAAGCTGCACTGC
TAGGATCTAAACATCCATGTTCCATCAACAGTTGGGTAACATAAAATTCCACTGACCATA
TTCGGCGACCATATAACCCAACAATATTTATTTTCCGCTTATCACCGTCTTCTCTCAAAA
CGCAAGGACTTCATCTATAATGCCTATTTCTCTCTTCAACAAGATGTTCAATTGTAAGGA
TTCTGACTATCGCGTGTGACGCTTTATAAAAAACAGTTCGAAACACACATGCTGTGCTTA
ATTAAACTCTGCGATTAACAGAACCCATCTTTCGCATATATGATTTCGTTA
>TRINITY_DN118014_c0_g2_i2
GCTGCCTAATATTGGTCGCTCACTAAGTTTTCTGGTCTGATATTTACTCCGCACGATTCC
TCCTATTCGCTTCTTTCTTTTGCGAAGCGTATGCAAACAAAACACACGTGCTCCACTGTT
TCCTCGACCGCAAATCATGCAGAGCATTCTGCTGTCTTATCCAATTTTAAGCGGCACTGC
TAGGATCTAAACATCCGTGTTCCATCAACAGTTGGGTAACGTAAAATTCCACTCACCATA
TCGGCGACCATCAGCGGGTATCAACCTGTTAGCCAACCTTTCAGAACCTATGGTCTCCCA
AGGATAGTTATTTTCCGCTTATCACCGTCTTCTCTCAAAACGCAAGGACTTCATCTATAA
TGCCTATTTCTCTCTTCAACAAGATGTTCAATTGTAAGGATTCTGACTATCGCGTGTGAC
GCTTTATAAAAAACAGTTCGAAACACACATGCTGTGCTTAATTAAACTCTGCGATTAACA
GAACCCATCTTTCGCATATATGATTTCGTTA
>TRINITY_DN118014_c0_g4_i1
CAACTTTCAATTATTTTCACTTCCTTATAGATGGAATGTATAGTATGAATAAGTAGTGCA
ATCATGAAAAATTTCTAATTCGATTTTTCGACAGGAATATACGTTTTGAGGTTCCCGTTG
CAGGTAATCAAGTCTCGCAAAATGGACTCCGTGTTTTTTATTATTTTGTTTAACAAGGGT
CATGGAAATATTCAAAAGACGCTAATAGGGACGAACTTATCCATGTGCATACTTTATACC
TACTAAAGCACCTTCCCATGTGACCGATCTTAGTCATTACTTCGCGGAAGGAAAGGCTGA
GTGCCGCCTCATGCTCCTCTTCTTACCTGACATTCGTCAGCCATATGTCAATTCTTGTTC
CTTCCATGCTAGGCACTTCTTCTAGCCCTCTCTTCCGCTATCAATCCCTTTACGACAACT
GTGGTGAATATCTTCACCGCTGCCTGATATTGGTTGCGGAACATACACGGCTCACTAAGT
TTTCTGGTCTGATATTTACTCCACACGATTTCTTCAATTCGGT
>TRINITY_DN122267_c2_g2_i11
CTAAGGTCACCTTTCTTTGGCATGGAAATGGAGATTTGTCTCCCAATAACTGTGCCACTG
TTGGTTCCTTAATATAATCTATCTAAAATGACAACCTTTTTTACCTATTATCTAGGTTAC
CTACAAGGCAGGAAAACAAGCTGCTCTTCTGGACCTAGTACCAATAAGAGGTTAGAAAAC
TATATAAATACTTTTTATAGTTATTTTCTGATAGCATGTATAGTAAGT
>TRINITY_DN96097_c0_g1_i1
TTTTATCCATGCAAGTTCTCTTTTCTATCTTTTTGGACCATATAAAGAGCAAAGAACATT
CCCTACTATCTAGCTTATACTTCATGAGTCCCAAGGTAGAAGTACAGCCATATACAATTT
GCATAGGTCGGGCCATATGGTTTCTTTTTCATTGGACACTCCTTAAAGACAGGACAACTA
GCTGCACACCAAATTATCTAATCAACTTGGG
>TRINITY_DN776_c0_g1_i1
TATAAATTTTTATGGAGGCCTCTCCAGACATTAGCCTGAATATACATGAAGAAAACACAG
AGTACACGAGAGCTGAACAGAGTGTTGGAAATACAGAAAAAGAACCTTTAGTTATAGGTC
TGTTCAGCTTTCAGAGCATAGACCAAGTTCTTTAGATGAATTGTATGCTCTAGAAATAAG
AACGGGATGGAGGAATGGAGTAGACCAGTGGA
>TRINITY_DN90170_c0_g2_i1
ATTTAACCAAACTTTCCCCACCATTATCACACTTTACAGATTGAAAATAATATTCATCGG
CCACATTTTTTGGCTCGGCTAAAAAATTGTTTCTTATTCTATAGACTAGAACTATAAAAT
CTAGGAAATTTCCATCACTCCCATCAGAAACATGAATTCGTTTTTCAACAAATGTTCTCA
ATATTTCATTGCTTAAACTGTAAACTTTTAACGTCTTAATTTTCCAAGTAAATAACACAA
AATATACCCCACCGCGAGATAATAAAGAGTTAATAATATCCTCAGACCATTCGTAATCAC
TTAAACACTCTTCAAGGTAAGACATTGATACTTTTAACTGAAAGCAAACCATCTTAAAAA
TATACTTATGAACCGACGTTGTAGTTCCAGGTTTTATTTCCCTTTCTTTTTCTGTAGTTG
ATTCCAGTATCTTCTCCTGTTTTTCAACAATATCTTGATACGCTCTCCTTTCTTTTATAA
TGTCATGTAATCTGGAACTATGTCTACACATATATTCGTCATTTTCGTTTTCTAGCATAT
GGCATCCTGGTTTCCATGCGATCATTTCTGTATTAATAGGTCCTCCATCACTGCCATCGG
TTACGTTATAATTTTTATTATCATGAGGTCTCCATCTGGAGAAGAGCGCCAGTATCTTTG
AAAAAGATAGCTTATTTACGAAGCTAACAAACTTTCTATGTGATAGTCTTGAAAGAAATT
CATAAAATTCCTCCCAAGTAAAAAAATCAAGGAATTTGACAAATTTTTGTAACGTAATAC
GACACAAAAAATTTAAAAATCTCCTTACATTTGGAAACGCCATTTTCGAAATGAAACCAA
CGTAGGGTTCGGGACCGGTAATTCGATAAATAAATTTACGACTCCCA
>TRINITY_DN17690_c0_g1_i1
AAATTTGGAACGTTATTATGCCTGAACACATCATATTGAACTTCAACGTCAGAGGCCTCT
CTTCGAAGCAGGCTGAGATCGAGATACTTCTACAATAACATAAGAAAGCTGCGGTTTCAC
TAACTGATACAATACTCAACAGTCCATTCTTGGTATACTTTAGCGGCTATACATCATTCA
GGGAGGTCTGTACATCTGAGACCAGGGAATCTGTTTTACAGATTTAGAGACGAAT
>TRINITY_DN17690_c0_g1_i2
AGAATTCTGGAACGCCAATATGCCTGAACACATCATTTTGAATTATAATGTCAGAGGCCT
CTCTTCGAAGCAGGCTGAGATCGAGATACTTCTACAATAACATAAGAAAGCTGCGGTTTC
ACTAACTGATACAATACTCAACAGTCCATTCTTGGTATACTTTAGCGGCTATACATCATT
CAGGGAGGTCTGTACATCTGAGACCAGGGAATCTGTTTTACAGATTTAGAGACGAAT
>TRINITY_DN96310_c0_g1_i1
GTTTCCTACTCTTTGAACTATCCTATCTCGCCATATTGGTCTTTCTTTCCTTCTTTTGTT
GTTCCCATTGTATCCACTCTGTTGCAATTTTGAACCATCTTCTTGTATCAAGTCTGTCAA
CATGTCCTGCCCACCTCCATTTCAGTTGTACTTCTTTTGTTAGAATTTTAACTTTAAAAG
TTTTTAATGATAAATTATAATTACGATTTTACTGGTA
>TRINITY_DN91728_c0_g2_i1
ATGTGTCCAATGAATACTAAAATTGTGGGTAGAGAACGAAAATGGACTTGCGGTTTCGAA
CACAATTAGTGTCTTCTTCAAGCGGGCATTTCTATCATAGGTTTACAACTGTAACTACAA
TAACGAAGAGTAATCTTGACTTCGACAGGTAACTAAGTCTCTCCACAGCCCTTGAAAGCA
CTGCAAGAAAATACTCAATACTGCTAGAAGCGATCTGTTCAAACTTGTCCAAAAACTGTT
CAGGTCCGAACACGCAAATTGTGCATGTTATAACATGTCTGGCGCCTGCGTAGGGCGTGG
TTCCTTGTTAGCTCATTAATCATGCAAGGCACAACTCCTTACTACAATGTCCACTGTTCT
CTTGGCACTGTTTAAAAAAACATTTTCATTGTTTATTGTTTTCGCGTCGAACATTGCTTG
CATACTGTGCAATATGAACTGTTATTTATCACTCCAACTGCAGATTGAAAAAAAATAAAA
ACTGTAAGAAATTATGAAATAAATTTTCTCTTGAATTTTA
>TRINITY_DN2502_c0_g1_i1
GCAATGCCAAATATTATCATTAGATTTTTTTAAGCGTATTAGGGCAGGCTAGGTTAAAAT
AAATGGGTGAAATATATGAAGTGTTTTGATAGTGGATTGTAATAGATGATGTAATTCAAA
ATGATTCAATACAAAAGAAAAGAATAGGAAACTTGCCCAAATAAAATTAATGAATATTTT
ATTGAAATATACAACTCTGGTTTTAATCAATTTAGTATCTACTGTCCTGATTTCATTCAT
AATGCAGACTTGTATGGATGTAAGATAATAGATCTGCTCCAGTTTTCT
>TRINITY_DN62894_c0_g2_i1
ATTATCTGGCTCAAATACGAGTTTTGAATTCTTAGCCATGACTATTCGATCTCCATTAGC
TAAAGTTAGTGTTTTCGTATCGTCAAGAACTGAGTTAAGATTTTCTATCCAAACAGCATC
CACAGGGCCATCTAGCACAATCCACATATTTTTATCAGCAGGAGTTTTTAATGCTCGTCT
CCAAAGTGTTGAAAATATACCATCCGTCCAGTCATTCGTGGCTACATCAAGACGACCGAA
CATTTGAGGTGCTGTGATAGCCTTTGGATTCATTCTGACTTCCGAATGTGGTCGTCCACA
TATCGACATTGCTCTCATTAAGACAGATATACAAGATGTTTTTCCTGAACCAGTAGGACC
CATGGTCATCAAGCCATGCCTGACTAACGATGTTTCATATAACTGAATGATCTTCAGATT
CCAGGCAGGGTGATTTTCCAAAAGCCAATCATTACAAGTAGATTCAATAGCGGCTTGTAA
CTCTTTGTATGTTGACACGGTCAACCTAAGACCAGGGAATAAGTCGTTGATTAATGACAC
AAATAATGGTTCATCCTCGTCAACTAGCTTTGAAACGTTCATATCCCTTAGTACTCTCAT
TAAAGTAGTATCTTCCGTTTCACTAGGATTCGCTCTTTTTTGGGCACCTAAAGTTCTTAA
AACTGATAAAATATTGCGTAATCCGAAATCATAATGCACTTGTTTACTTAGCTGCTCTTC
ACACAATTTATATAATACGAAGAATTTGCGTGCTAGTACAGTATTATCGCGAAATCCACA
TGATGCAAGTTTCACACGCATGATAATCTGACGATCGGGAACCATCATTGCTACACTTCT
AAACAATACTTTCAAATTCTCCGGTAGTTCCTGCCTTCCGGCATAACCAGGATTCATAGT
GAGAAATATGCCGAAT
>TRINITY_DN94454_c0_g1_i1
TTTGTCACGTTTTGAACTTTTTTTATGTATGAAGTAATAAATCTGAGATTAAGGCAGACT
TATTTGTATTTTTTAAATTTTTTGTGTAACGTTCGGAGAATTTTCAAATAAAAATTATTT
AAAGTAAAATTAATTAAGATTAACGAATTACTTATAAACAAGAATATGACAAACCTGTAC
ATAATGCGTTCATTTATTAATATTTACAGGGCGTTATTTACAGGAATAACTTCTTGTTGT
TATCATCGCTCAATTGTTATTTATTTAAACTTAGAGGAAAAATGTTAAATTATCATTAAA
TTCCTGTCGTTTGTAAGAATTTTATAATTTACGAAAGTTTTGATTGTTACTTGCAGTGCC
TGTGAGACCGTGGAACCTCAAACTGGGCCATTTCTTGCGTGTACTTGGGACATTCTTCGA
TAATAAGACTTAGAGTTAAGTTGTGTCAAAACTTAGGTGCGGATTTCTTCGCTATCAGAT
AGCCGTGGGTAACTTTATAATGTTTGAGTTCGAGGCTAGTAATCACCATTTCTTTCCTTA
ACATTGTGTCACATGGAAGCTATTTTTCGAACTTCTTTATCTAATTTGAACATTACGATT
AATCTTTATTATTTTTTCAAATTTCCTCTGTTAGTTTTAAATTATAATTTGAG
>TRINITY_DN78965_c0_g1_i1
CTAACATATTTTTTCCTGTATTTTCCTGTAGTAGTTCACGAGCGAAACAAACAATATTCA
CTTTTCCAGGTAATATTTCATGAGCAATCCCTGTAAAAATCAGTTATTTTAAGATCTTGC
TAATTACAAATAACCTAAGTTTCCGAAGGTAGCCGAGTGCTACCGAATGCATATGACGGT
TCGATGATTTATAATAATGTAAATTGCTTTTAGTATAAATTGGATAGACAACGCTTAATA
TTAAATCTTTAATATAGGATTCCTAACCGTTCTTGTCACCAAATATTGTACTATAAGAAA
G
>TRINITY_DN24743_c0_g1_i1
GCCTAAAACTGAACCAAGTCCAACCCACCTACATGACTCGGGGCACAGGAAGGTCCTTCT
TGGAAAATATTTAAAAATTAATAGTGCATTTTGAATCAGTTTTGTTCTGCATTTCAGCTA
GATAAATAAATCCTCACAAAAATATGTGTTACTGAACCCTTCTACAGACCAACTCAAGGC
TCTCGTGGCCCCGATTGGAAACAACTGGCGATATTCCGAAAATTTCAAAGAAACATAAAA
AAATAATACTGGCACAAATAGGTTAAGTATATAATTGAAAAGAAAAAATATTGAGTGAAA
>TRINITY_DN40304_c0_g1_i1
AGTCATTATCAACGCTTTATCCAACATCTTTCTTACTTAGCCCAAAAATTTGGTTAATTT
ATTATATAATTACCTTATTAATACTTATTATTGGATACTATTCATGTATTTAGAGATAGG
TAATGGATATTATTAAGTCGACACTACTTCTGAAAACAAATTTGATATTATTAGATAGTT
ACTTTTTAAATTTCACTTAATCTATATTTGAGCCTTTCACATAACAAGATTATTAAATCT
AAATGTACTTTATGGTAAACTGTTGTGACTGTAGAAAGTCAATTAGCCAACTGATAGGCT
CATTTGAAAGATATTTTAATCTGAATGGAATGTAAAAATGTGACATGTATTATGCCTAAT
ATTATTAGGTGTGGTGCAGGCAGCTATTAACCCG
>TRINITY_DN64442_c0_g1_i1
ACACATGGAAGTATAGAGTTTGCAGCCATATTAGTGAAAAGAGCAAGCACATTCTTAAAA
AAGCAACATTACTTTTACTTCAGTTCTACAACGCAACATGAGTGAGTAGATCTTCACCAT
ACCCAGGTAAGAGGGACAACGGCAAGATGAGAGAAGGAAAGAGTAAGAGAGAAACCCGTC
TTCATTTTCAATCGAAACATCACACCCAGTAAACTGATCCACAAGTTTTCTAC
>TRINITY_DN92980_c0_g1_i1
TTTGTATGAAGGATATAAACTGATATCTTATCTTGAAATAGATGATTACATCAAAGATAT
TTTAAAAATGAAAACCAGTGACCCACCTCAGGTCTTTGGTTTACATCCAAATGCAAACAT
AACATATTTGACGAATCATACGACAGTTATGCTGGACACTATACTACTAATCCAGCCTAA
AGAATCAGGGCAAATGACCGGTGAAACAAGAGAATCTGTTGTTTCTAGACAAGCTAAGGA
GTTAATGAATAAATTACCAAAAGATTATGATCCATTTTTTGTTAAGGACCGGTTAGTAAT
TCTGGGCCATTTGAACCCAATGAACATTTTTCTCAGACAAGAAATAGACAGAATCCAAAA
AGTAATCACAATTGTTCGAATTACGTTAAGAGATCTAATTTTGGCTATCGAAGGAACAAT
TATCATGAATGAAAATCTTCGTGAAACATTAGACAGTATTTATGGAGCAAAGGTACCTTA
TCTATGGCAAAAACGTTCTTGGGAGTCAACTTCAATAGGTTTTTGGTTTACTGATCTACT
AGAAAGAAATAGTCAGTACTATAATTGGATAAGTAATGGTCGTCCAAATGATTTCTGGAT
GACTGGTTTTTTTAACCCTCAAGGGTTTTTAACTGCGATGAGGCAAGAAGTTTCAAGAGC
ACACAAAGATTGGGCATTAGATTCTGTTGCATTAATGAATAAAGTTACTAAATATAATAG
AGAGGACATTACAATGCCCCCTCACGAAGGCGTTTACGTTTATGGATTATTTCTAGAAGG
TGGTTCCTGGGATCTTAAAAATCAACTTCTTCAAGAGTCATTTACAAAAGTCTTATATGC
ACCCCTTCCAGTAGTTCACATCTATGCTATTAACAGTACTTCGCCAAAGCGTGATGATCT
CTATGTGTGCCCAGTTTACAAAAAAAAAGCGAGAACTGATTTAAACTTTATTACACCATT
ATGGCTGCCATGTAAATTAAATCCTCAACACTGGATCAAGAGGGGAACAGCGATATTATG
TGACACAAAAT
